# Supplementary material for: New palladium–oxazoline complexes: Synthesis and evaluation of the optical properties and the catalytic power during the oxidation of textile dyes
Source: Beilstein J Org Chem. 2015 Jul 15;11:1175–86. doi: 10.3762/bjoc.11.132 (PMC4578361; doi:10.3762/bjoc.11.132)
Supplement: File 1 — CIF file for complex 8. [file Beilstein_J_Org_Chem-11-1175-s001.cif]

Supporting Information File 1
for
New palladium-oxazoline complexes: Synthesis and evaluation of the optical properties and the catalytic power during the oxidation of textile dyes
Rym Hassani,a Mahjoub Jabli,aYakdhane Kacema, J�rome Marrotb, Damien Primb and B�chir Ben Hassinea*

aLaboratoire de Synth�se Organique, Asym�trique et Catalyse Homog�ne (11URES56). Facult� des sciences de Monastir, Avenue de l�Environnement, 5019 Monastir, Tunisia.
b University of Versailles Saint-Quentin-en-Yvelines, Institut Lavoisier de Versailles, UMR CNRS 8180, 45, avenue des Etats-Unis, 78035 Versailles, France.

Corresponding author* Email: bechirbenhassine@yahoo.fr


Cif file for complex 8


#1. submission details

data_global
_journal_name_full               

_publ_contact_author
;
      Pr B. Ben Hassine
      Laboratoire de Synth\`ese Organique, Asym\'etrique et Catalyse 
      Homog\`ene (11URES56)
      Facult\'e des sciences de Monastir
      Avenue de l Environnement
      5019 Monastir
      Tunisia
;
_publ_contact_author_phone        '0021673500279'
_publ_contact_author_fax          '0021673500278'
_publ_contact_author_email        bechirbenhassine@yahoo.fr

_publ_requested_coeditor_name     ?

_publ_contact_letter
;
;

#====================================================================

# 2. processing summary (iucr office use only) 

_journal_date_recd_electronic     ?

_journal_date_to_coeditor         ?
_journal_date_from_coeditor       ?
_journal_date_accepted            ?

_journal_date_printers_first      ?
_journal_date_printers_final      ?
_journal_date_proofs_out          ?
_journal_date_proofs_in           ?

_journal_coeditor_name            ?
_journal_coeditor_code            ?
_journal_coeditor_notes
; 
;

_journal_techeditor_code          ?
_journal_techeditor_notes
; 
;

_journal_coden_ASTM               ?
_journal_year                     ?
_journal_volume                   ?
_journal_issue                    ?
_journal_page_first               ?
_journal_page_last                ?

_journal_suppl_publ_number        ?
_journal_suppl_publ_pages         ?

#====================================================================

# 3. title and author list 

_publ_section_title
;
Synthesis of new palladacycles derived from oxazolines and 
application to the decolourisation of textile dyes solutions
;

# The loop structure below should contain the names and addresses of all
# authors, in the required order of publication. Repeat as necessary.

loop_
        _publ_author_name
        _publ_author_address

     'Hassani, Rym'
;     Laboratoire de Synth\`ese Organique, Asym\'etrique et Catalyse 
      Homog\`ene (11URES56)
      Facult\'e des sciences de Monastir
      Avenue de l Environnement
      5019 Monastir
      Tunisia
;
     'Jabli, Mahjoub'
;     Laboratoire de Synth\`ese Organique, Asym\'etrique et Catalyse 
      Homog\`ene (11URES56)
      Facult\'e des sciences de Monastir
      Avenue de l Environnement
      5019 Monastir
      Tunisia
;
     'Kacem, Yakdhane'
;     Laboratoire de Synth\`ese Organique, Asym\'etrique et Catalyse 
      Homog\`ene (11URES56)
      Facult\'e des sciences de Monastir
      Avenue de l Environnement
      5019 Monastir
      Tunisia
;     
     'Marrot, Jerome'
;     Institut Lavoisier de Versailles, UMR CNRS 8180
      Universit\'e de Versailles Saint-Quentin en Yvelines
      45 Avenue des Etats Unis
      78035 Versailles Cedex
      France
;
     'Prim, Damien'
;     Institut Lavoisier de Versailles, UMR CNRS 8180
      Universit\'e de Versailles Saint-Quentin en Yvelines
      45 Avenue des Etats Unis
      78035 Versailles Cedex
      France
;
     'Ben Hassine, Bechir'
;     Laboratoire de Synth\`ese Organique, Asym\'etrique et Catalyse 
      Homog\`ene (11URES56)
      Facult\'e des sciences de Monastir
      Avenue de l Environnement
      5019 Monastir
      Tunisia
;
#====================================================================
        
data_Complex 8 
  
_audit_creation_method            'SHELXL-2014/7' 
_shelx_SHELXL_version_number      '2014/7' 
_chemical_name_systematic         ? 
_chemical_name_common             ? 
_chemical_melting_point           ? 
_chemical_formula_moiety          ? 
_chemical_formula_sum 
 'C24 H20 Cl2 N2 O2 Pd' 
_chemical_formula_weight          545.72 
  
loop_ 
 _atom_type_symbol 
 _atom_type_description 
 _atom_type_scat_dispersion_real 
 _atom_type_scat_dispersion_imag 
 _atom_type_scat_source 
 'C'  'C'   0.0033   0.0016 
 'International Tables Vol C Tables 4.2.6.8 and 6.1.1.4' 
 'H'  'H'   0.0000   0.0000 
 'International Tables Vol C Tables 4.2.6.8 and 6.1.1.4' 
 'N'  'N'   0.0061   0.0033 
 'International Tables Vol C Tables 4.2.6.8 and 6.1.1.4' 
 'O'  'O'   0.0106   0.0060 
 'International Tables Vol C Tables 4.2.6.8 and 6.1.1.4' 
 'Cl'  'Cl'   0.1484   0.1585 
 'International Tables Vol C Tables 4.2.6.8 and 6.1.1.4' 
 'Pd'  'Pd'  -0.9988   1.0072 
 'International Tables Vol C Tables 4.2.6.8 and 6.1.1.4' 
  
_space_group_crystal_system       orthorhombic 
_space_group_IT_number            18 
_space_group_name_H-M_alt         'P 21 21 2' 
_space_group_name_Hall            'P 2 2ab' 
  
_shelx_space_group_comment 
; 
The symmetry employed for this shelxl refinement is uniquely defined 
by the following loop, which should always be used as a source of 
symmetry information in preference to the above space-group names. 
They are only intended as comments. 
; 
  
loop_ 
 _space_group_symop_operation_xyz 
 'x, y, z' 
 '-x, -y, z' 
 '-x+1/2, y+1/2, -z' 
 'x+1/2, -y+1/2, -z' 
  
_cell_length_a                    15.971(3) 
_cell_length_b                    16.436(3) 
_cell_length_c                    9.3451(19) 
_cell_angle_alpha                 90 
_cell_angle_beta                  90 
_cell_angle_gamma                 90 
_cell_volume                      2453.1(8) 
_cell_formula_units_Z             4 
_cell_measurement_temperature     298(2) 
_cell_measurement_reflns_used     5080 
_cell_measurement_theta_min       2.18 
_cell_measurement_theta_max       17.27 
  
_exptl_crystal_description        platelet 
_exptl_crystal_colour             brown 
_exptl_crystal_density_meas       ? 
_exptl_crystal_density_method     ? 
_exptl_crystal_density_diffrn     1.478 
_exptl_crystal_F_000              1096 
_exptl_transmission_factor_min    0.6767 
_exptl_transmission_factor_max    0.7072 
_exptl_crystal_size_max           0.120 
_exptl_crystal_size_mid           0.080 
_exptl_crystal_size_min           0.020 
_exptl_absorpt_coefficient_mu     0.996 
_shelx_estimated_absorpt_T_min    0.890 
_shelx_estimated_absorpt_T_max    0.980 
_exptl_absorpt_correction_type    multi-scan
_exptl_absorpt_correction_T_min   ? 
_exptl_absorpt_correction_T_max   ? 
_exptl_absorpt_process_details    'SADABS (Sheldrick, V2.10)' 
_exptl_absorpt_special_details    'Blessing, Acta Cryst. (1995) A51, 33-38' 
_diffrn_ambient_temperature       298(2) 
_diffrn_radiation_wavelength      0.71073 
_diffrn_radiation_type            MoK\a 
_diffrn_source                    'fine-focus sealed tube'   
_diffrn_measurement_device_type   'Bruker APEX-II CCD' 
_diffrn_measurement_method        '\f and \w scans' 
_diffrn_detector_area_resol_mean  ? 
_diffrn_reflns_number             54040 
_diffrn_reflns_av_unetI/netI      0.0840 
_diffrn_reflns_av_R_equivalents   0.1577 
_diffrn_reflns_limit_h_min        -18 
_diffrn_reflns_limit_h_max        18 
_diffrn_reflns_limit_k_min        -19 
_diffrn_reflns_limit_k_max        19 
_diffrn_reflns_limit_l_min        -11 
_diffrn_reflns_limit_l_max        11 
_diffrn_reflns_theta_min          1.778 
_diffrn_reflns_theta_max          25.110 
_diffrn_reflns_theta_full         25.110 
_diffrn_measured_fraction_theta_max   0.991 
_diffrn_measured_fraction_theta_full  0.992 
_diffrn_reflns_Laue_measured_fraction_max    0.991 
_diffrn_reflns_Laue_measured_fraction_full   0.992 
_diffrn_reflns_point_group_measured_fraction_max   0.990 
_diffrn_reflns_point_group_measured_fraction_full  0.990 
_reflns_number_total              4341 
_reflns_number_gt                 3124 
_reflns_threshold_expression      'I > 2\s(I)' 
_reflns_Friedel_coverage          0.752 
_reflns_Friedel_fraction_max      0.988 
_reflns_Friedel_fraction_full     0.988 
  
_reflns_special_details 
; 
 Reflections were merged by SHELXL according to the crystal 
 class for the calculation of statistics and refinement. 
  
 Structure factors included contributions from the .fab file. 
  
 _reflns_Friedel_fraction is defined as the number of unique 
 Friedel pairs measured divided by the number that would be 
 possible theoretically, ignoring centric projections and 
 systematic absences. 
; 
  
_computing_data_collection        'Bruker APEX2' 
_computing_cell_refinement        'Bruker SAINT' 
_computing_data_reduction         'Bruker SAINT' 
_computing_structure_solution     'SHELXS-97 (Sheldrick, 2008)' 
_computing_structure_refinement 'SHELXL-2014/7 (Sheldrick, 2014)' 
_computing_molecular_graphics     'Bruker SHELXTL' 
_computing_publication_material   'Bruker SHELXTL' 
_refine_special_details           ? 
_refine_ls_structure_factor_coef  Fsqd 
_refine_ls_matrix_type            full 
_refine_ls_weighting_scheme       calc 
_refine_ls_weighting_details 
'w=1/[\s^2^(Fo^2^)+(0.1302P)^2^+4.0639P] where P=(Fo^2^+2Fc^2^)/3' 
_atom_sites_solution_primary      ? 
_atom_sites_solution_secondary    ? 
_atom_sites_solution_hydrogens    geom 
_refine_ls_hydrogen_treatment     constr 
_refine_ls_extinction_method      'SHELXL-2014/7 (Sheldrick 2014' 
_refine_ls_extinction_coef        0.0226(11) 
_refine_ls_extinction_expression 
 'Fc^*^=kFc[1+0.001xFc^2^\l^3^/sin(2\q)]^-1/4^' 
_refine_ls_abs_structure_details 
; 
 Flack x determined using 942 quotients [(I+)-(I-)]/[(I+)+(I-)] 
 (Parsons, Flack and Wagner, Acta Cryst. B69 (2013) 249-259). 
; 
_refine_ls_abs_structure_Flack    0.13(4) 
_chemical_absolute_configuration  ? 
_refine_ls_number_reflns          4341 
_refine_ls_number_parameters      239 
_refine_ls_number_restraints      198 
_refine_ls_R_factor_all           0.1220 
_refine_ls_R_factor_gt            0.0927 
_refine_ls_wR_factor_ref          0.2397 
_refine_ls_wR_factor_gt           0.2250 
_refine_ls_goodness_of_fit_ref    1.073 
_refine_ls_restrained_S_all       1.073 
_refine_ls_shift/su_max           0.001 
_refine_ls_shift/su_mean          0.000 
  
loop_ 
 _atom_site_label 
 _atom_site_type_symbol 
 _atom_site_fract_x 
 _atom_site_fract_y 
 _atom_site_fract_z 
 _atom_site_U_iso_or_equiv 
 _atom_site_adp_type 
 _atom_site_occupancy 
 _atom_site_site_symmetry_order 
 _atom_site_calc_flag 
 _atom_site_refinement_flags_posn 
 _atom_site_refinement_flags_adp 
 _atom_site_refinement_flags_occupancy 
 _atom_site_disorder_assembly 
 _atom_site_disorder_group 
Pd1 Pd 0.66208(3) 0.92282(3) 0.79026(6) 0.07820(13) Uani 1 1 d . U . . . 
Cl1 Cl 0.77147(13) 1.00522(13) 0.8503(4) 0.1343(12) Uani 1 1 d . . . . . 
Cl2 Cl 0.62868(14) 1.00176(17) 0.6007(3) 0.1619(8) Uani 1 1 d . . . . . 
N1 N 0.6860(3) 0.8438(3) 0.9524(6) 0.0702(16) Uani 1 1 d . U . . . 
C2 C 0.7587(5) 0.7870(5) 0.9591(10) 0.105(3) Uani 1 1 d . U . . . 
H2 H 0.7519 0.7495 0.8785 0.126 Uiso 1 1 calc R U . . . 
C3 C 0.7409(6) 0.7378(6) 1.0922(11) 0.130(3) Uani 1 1 d . U . . . 
H3A H 0.7420 0.6799 1.0719 0.156 Uiso 1 1 calc R U . . . 
H3B H 0.7811 0.7497 1.1672 0.156 Uiso 1 1 calc R U . . . 
O4 O 0.6581(4) 0.7641(3) 1.1318(7) 0.132(2) Uani 1 1 d . U . . . 
C5 C 0.6332(4) 0.8238(4) 1.0441(7) 0.0796(19) Uani 1 1 d . U . . . 
C6 C 0.5489(3) 0.85693(19) 1.0813(4) 0.100(3) Uani 1 1 d G U . . . 
C7 C 0.5321(3) 0.8784(3) 1.2223(4) 0.130(3) Uani 1 1 d G U . . . 
H7 H 0.5728 0.8712 1.2923 0.156 Uiso 1 1 calc R U . . . 
C8 C 0.4545(4) 0.9106(4) 1.2586(5) 0.153(4) Uani 1 1 d G U . . . 
H8 H 0.4433 0.9250 1.3529 0.184 Uiso 1 1 calc R U . . . 
C9 C 0.3937(3) 0.9213(4) 1.1540(7) 0.132(3) Uani 1 1 d G U . . . 
H9 H 0.3417 0.9429 1.1783 0.159 Uiso 1 1 calc R U . . . 
C10 C 0.4104(3) 0.8999(3) 1.0130(6) 0.090(2) Uani 1 1 d G U . . . 
H10 H 0.3697 0.9070 0.9430 0.108 Uiso 1 1 calc R U . . . 
C11 C 0.4880(3) 0.8677(3) 0.9767(4) 0.085(2) Uani 1 1 d G U . . . 
C12 C 0.4970(5) 0.8439(4) 0.8270(8) 0.078(2) Uani 1 1 d . U . . . 
O13 O 0.4299(3) 0.8058(3) 0.7630(6) 0.0931(17) Uani 1 1 d . U . . . 
C14 C 0.4527(5) 0.7926(7) 0.6208(13) 0.132(4) Uani 1 1 d . U . . . 
H14A H 0.4241 0.8308 0.5586 0.159 Uiso 1 1 calc R U . . . 
H14B H 0.4379 0.7378 0.5917 0.159 Uiso 1 1 calc R U . . . 
C15 C 0.5528(6) 0.8055(7) 0.6114(10) 0.115(3) Uani 1 1 d . U . . . 
H15 H 0.5666 0.8397 0.5288 0.138 Uiso 1 1 calc R U . . . 
N16 N 0.5643(4) 0.8540(4) 0.7506(5) 0.0743(18) Uani 1 1 d . U . . . 
C17 C 0.6074(2) 0.7269(2) 0.6099(4) 0.098(3) Uani 1 1 d G U . . . 
C18 C 0.6557(2) 0.7093(2) 0.4901(4) 0.158(4) Uani 1 1 d G U . . . 
H18 H 0.6535 0.7431 0.4103 0.189 Uiso 1 1 calc R U . . . 
C19 C 0.7072(2) 0.6411(2) 0.4894(4) 0.175(5) Uani 1 1 d G U . . . 
H19 H 0.7396 0.6294 0.4093 0.209 Uiso 1 1 calc R U . . . 
C20 C 0.7105(2) 0.5906(2) 0.6086(4) 0.161(5) Uani 1 1 d G U . . . 
H20 H 0.7450 0.5450 0.6082 0.193 Uiso 1 1 calc R U . . . 
C21 C 0.6622(2) 0.6082(2) 0.7284(4) 0.175(5) Uani 1 1 d G U . . . 
H21 H 0.6644 0.5744 0.8081 0.210 Uiso 1 1 calc R U . . . 
C22 C 0.6106(2) 0.6764(2) 0.7290(4) 0.128(4) Uani 1 1 d G U . . . 
H22 H 0.5783 0.6882 0.8092 0.154 Uiso 1 1 calc R U . . . 
C23 C 0.8442(3) 0.8222(3) 0.9440(5) 0.121(3) Uani 1 1 d G U . . . 
C24 C 0.8770(3) 0.8727(3) 1.0493(5) 0.0662(19) Uani 1 1 d G U . . . 
H24 H 0.8456 0.8846 1.1305 0.079 Uiso 1 1 calc R U . . . 
C25 C 0.9567(3) 0.9053(3) 1.0333(6) 0.190(5) Uani 1 1 d G U . . . 
H25 H 0.9787 0.9391 1.1038 0.228 Uiso 1 1 calc R U . . . 
C26 C 1.0036(3) 0.8875(3) 0.9120(7) 0.191(5) Uani 1 1 d G U . . . 
H26 H 1.0570 0.9094 0.9013 0.229 Uiso 1 1 calc R U . . . 
C27 C 0.9708(2) 0.8370(3) 0.8067(6) 0.198(5) Uani 1 1 d G U . . . 
H27 H 1.0022 0.8251 0.7256 0.238 Uiso 1 1 calc R U . . . 
C28 C 0.8911(2) 0.8043(3) 0.8227(5) 0.169(4) Uani 1 1 d G U . . . 
H28 H 0.8691 0.7705 0.7523 0.203 Uiso 1 1 calc R U . . . 
  
loop_ 
 _atom_site_aniso_label 
 _atom_site_aniso_U_11 
 _atom_site_aniso_U_22 
 _atom_site_aniso_U_33 
 _atom_site_aniso_U_23 
 _atom_site_aniso_U_13 
 _atom_site_aniso_U_12 
Pd1 0.0556(2) 0.0685(2) 0.1105(3) 0.0448(2) 0.0041(3) -0.0039(3) 
Cl1 0.0657(10) 0.0602(10) 0.277(3) 0.0174(16) -0.0074(17) 0.0015(9) 
Cl2 0.0730(12) 0.2030(16) 0.2096(16) 0.1543(11) 0.0090(12) -0.0087(12) 
N1 0.055(3) 0.068(3) 0.088(3) 0.024(3) 0.004(3) 0.030(2) 
C2 0.072(4) 0.098(5) 0.144(6) 0.054(4) 0.006(5) 0.027(4) 
C3 0.110(6) 0.115(5) 0.164(7) 0.062(5) 0.037(6) 0.047(5) 
O4 0.109(4) 0.129(3) 0.160(4) 0.085(3) 0.029(4) 0.035(4) 
C5 0.086(4) 0.082(3) 0.071(3) 0.054(2) 0.000(3) 0.036(3) 
C6 0.119(5) 0.085(4) 0.096(4) 0.048(3) 0.027(4) 0.036(4) 
C7 0.182(7) 0.174(7) 0.033(3) 0.023(4) 0.038(4) 0.075(6) 
C8 0.182(8) 0.181(8) 0.097(6) 0.024(6) 0.054(5) 0.074(7) 
C9 0.149(6) 0.125(5) 0.123(5) 0.045(5) 0.062(5) 0.072(5) 
C10 0.109(5) 0.067(4) 0.094(4) 0.046(3) 0.015(4) -0.008(4) 
C11 0.115(5) 0.083(4) 0.058(3) 0.036(3) 0.036(3) 0.023(4) 
C12 0.088(4) 0.064(3) 0.083(4) 0.015(3) 0.018(4) 0.001(4) 
O13 0.076(3) 0.104(3) 0.099(3) 0.007(3) 0.015(3) -0.034(2) 
C14 0.063(4) 0.163(8) 0.170(8) -0.002(7) 0.027(5) -0.030(5) 
C15 0.106(6) 0.150(7) 0.089(5) 0.014(5) -0.001(5) -0.017(6) 
N16 0.079(3) 0.108(4) 0.036(3) 0.026(2) 0.008(2) -0.005(3) 
C17 0.092(5) 0.129(6) 0.073(4) 0.025(4) 0.030(4) 0.009(5) 
C18 0.182(9) 0.212(9) 0.079(5) 0.037(6) 0.005(7) 0.047(9) 
C19 0.149(7) 0.261(11) 0.114(7) 0.006(8) 0.043(6) 0.081(8) 
C20 0.163(8) 0.233(10) 0.085(5) -0.018(7) 0.046(5) 0.013(9) 
C21 0.177(9) 0.134(7) 0.214(10) 0.031(8) 0.040(9) 0.025(8) 
C22 0.166(8) 0.092(5) 0.126(7) 0.009(5) 0.028(7) 0.010(6) 
C23 0.083(4) 0.110(5) 0.169(7) 0.035(5) 0.047(5) 0.026(5) 
C24 0.077(4) 0.078(4) 0.043(3) 0.001(3) -0.024(3) -0.017(3) 
C25 0.171(9) 0.131(8) 0.268(11) 0.023(9) -0.053(9) 0.009(8) 
C26 0.106(7) 0.129(7) 0.339(12) 0.075(9) -0.002(9) 0.000(7) 
C27 0.116(7) 0.144(7) 0.334(12) 0.093(8) 0.020(9) -0.011(7) 
C28 0.117(6) 0.138(6) 0.252(9) 0.108(6) 0.041(7) -0.002(6) 
  
_geom_special_details 
; 
 All esds (except the esd in the dihedral angle between two l.s. planes) 
 are estimated using the full covariance matrix.  The cell esds are taken 
 into account individually in the estimation of esds in distances, angles 
 and torsion angles; correlations between esds in cell parameters are only 
 used when they are defined by crystal symmetry.  An approximate (isotropic) 
 treatment of cell esds is used for estimating esds involving l.s. planes. 
; 
  
loop_ 
 _geom_bond_atom_site_label_1 
 _geom_bond_atom_site_label_2 
 _geom_bond_distance 
 _geom_bond_site_symmetry_2 
 _geom_bond_publ_flag 
Pd1 N16 1.963(6) . ? 
Pd1 N1 2.031(5) . ? 
Pd1 Cl2 2.259(3) . ? 
Pd1 Cl1 2.281(2) . ? 
N1 C5 1.246(8) . ? 
N1 C2 1.492(9) . ? 
C2 C23 1.488(9) . ? 
C2 C3 1.511(13) . ? 
C2 H2 0.9800 . ? 
C3 O4 1.441(12) . ? 
C3 H3A 0.9700 . ? 
C3 H3B 0.9700 . ? 
O4 C5 1.338(8) . ? 
C5 C6 1.494(8) . ? 
C6 C7 1.3900 . ? 
C6 C11 1.3900 . ? 
C7 C8 1.3900 . ? 
C7 H7 0.9300 . ? 
C8 C9 1.3900 . ? 
C8 H8 0.9300 . ? 
C9 C10 1.3900 . ? 
C9 H9 0.9300 . ? 
C10 C11 1.3900 . ? 
C10 H10 0.9300 . ? 
C11 C12 1.459(8) . ? 
C12 N16 1.301(9) . ? 
C12 O13 1.378(9) . ? 
O13 C14 1.394(13) . ? 
C14 C15 1.615(13) . ? 
C14 H14A 0.9700 . ? 
C14 H14B 0.9700 . ? 
C15 N16 1.537(11) . ? 
C15 C17 1.559(12) . ? 
C15 H15 0.9800 . ? 
C17 C18 1.3900 . ? 
C17 C22 1.3900 . ? 
C18 C19 1.3900 . ? 
C18 H18 0.9300 . ? 
C19 C20 1.3900 . ? 
C19 H19 0.9300 . ? 
C20 C21 1.3900 . ? 
C20 H20 0.9300 . ? 
C21 C22 1.3900 . ? 
C21 H21 0.9300 . ? 
C22 H22 0.9300 . ? 
C23 C28 1.3900 . ? 
C23 C24 1.3900 . ? 
C24 C25 1.3900 . ? 
C24 H24 0.9300 . ? 
C25 C26 1.3900 . ? 
C25 H25 0.9300 . ? 
C26 C27 1.3900 . ? 
C26 H26 0.9300 . ? 
C27 C28 1.3900 . ? 
C27 H27 0.9300 . ? 
C28 H28 0.9300 . ? 
  
loop_ 
 _geom_angle_atom_site_label_1 
 _geom_angle_atom_site_label_2 
 _geom_angle_atom_site_label_3 
 _geom_angle 
 _geom_angle_site_symmetry_1 
 _geom_angle_site_symmetry_3 
 _geom_angle_publ_flag 
N16 Pd1 N1 85.5(2) . . ? 
N16 Pd1 Cl2 89.71(16) . . ? 
N1 Pd1 Cl2 174.88(17) . . ? 
N16 Pd1 Cl1 176.19(17) . . ? 
N1 Pd1 Cl1 92.99(17) . . ? 
Cl2 Pd1 Cl1 91.88(11) . . ? 
C5 N1 C2 109.4(6) . . ? 
C5 N1 Pd1 123.7(4) . . ? 
C2 N1 Pd1 125.3(5) . . ? 
C23 C2 N1 117.8(6) . . ? 
C23 C2 C3 117.3(7) . . ? 
N1 C2 C3 102.9(7) . . ? 
C23 C2 H2 105.9 . . ? 
N1 C2 H2 105.9 . . ? 
C3 C2 H2 105.9 . . ? 
O4 C3 C2 102.9(7) . . ? 
O4 C3 H3A 111.2 . . ? 
C2 C3 H3A 111.2 . . ? 
O4 C3 H3B 111.2 . . ? 
C2 C3 H3B 111.2 . . ? 
H3A C3 H3B 109.1 . . ? 
C5 O4 C3 109.6(6) . . ? 
N1 C5 O4 114.5(6) . . ? 
N1 C5 C6 132.3(5) . . ? 
O4 C5 C6 113.1(5) . . ? 
C7 C6 C11 120.0 . . ? 
C7 C6 C5 119.2(3) . . ? 
C11 C6 C5 120.8(3) . . ? 
C8 C7 C6 120.0 . . ? 
C8 C7 H7 120.0 . . ? 
C6 C7 H7 120.0 . . ? 
C7 C8 C9 120.0 . . ? 
C7 C8 H8 120.0 . . ? 
C9 C8 H8 120.0 . . ? 
C8 C9 C10 120.0 . . ? 
C8 C9 H9 120.0 . . ? 
C10 C9 H9 120.0 . . ? 
C11 C10 C9 120.0 . . ? 
C11 C10 H10 120.0 . . ? 
C9 C10 H10 120.0 . . ? 
C10 C11 C6 120.0 . . ? 
C10 C11 C12 115.1(4) . . ? 
C6 C11 C12 124.9(4) . . ? 
N16 C12 O13 117.6(6) . . ? 
N16 C12 C11 124.9(6) . . ? 
O13 C12 C11 117.5(6) . . ? 
C12 O13 C14 106.3(6) . . ? 
O13 C14 C15 106.8(8) . . ? 
O13 C14 H14A 110.4 . . ? 
C15 C14 H14A 110.4 . . ? 
O13 C14 H14B 110.4 . . ? 
C15 C14 H14B 110.4 . . ? 
H14A C14 H14B 108.6 . . ? 
N16 C15 C17 111.8(7) . . ? 
N16 C15 C14 98.1(7) . . ? 
C17 C15 C14 116.5(8) . . ? 
N16 C15 H15 110.0 . . ? 
C17 C15 H15 110.0 . . ? 
C14 C15 H15 110.0 . . ? 
C12 N16 C15 107.3(6) . . ? 
C12 N16 Pd1 128.9(5) . . ? 
C15 N16 Pd1 123.7(5) . . ? 
C18 C17 C22 120.0 . . ? 
C18 C17 C15 119.4(4) . . ? 
C22 C17 C15 120.6(4) . . ? 
C19 C18 C17 120.0 . . ? 
C19 C18 H18 120.0 . . ? 
C17 C18 H18 120.0 . . ? 
C20 C19 C18 120.0 . . ? 
C20 C19 H19 120.0 . . ? 
C18 C19 H19 120.0 . . ? 
C19 C20 C21 120.0 . . ? 
C19 C20 H20 120.0 . . ? 
C21 C20 H20 120.0 . . ? 
C22 C21 C20 120.0 . . ? 
C22 C21 H21 120.0 . . ? 
C20 C21 H21 120.0 . . ? 
C21 C22 C17 120.0 . . ? 
C21 C22 H22 120.0 . . ? 
C17 C22 H22 120.0 . . ? 
C28 C23 C24 120.0 . . ? 
C28 C23 C2 119.3(4) . . ? 
C24 C23 C2 120.7(4) . . ? 
C25 C24 C23 120.0 . . ? 
C25 C24 H24 120.0 . . ? 
C23 C24 H24 120.0 . . ? 
C26 C25 C24 120.0 . . ? 
C26 C25 H25 120.0 . . ? 
C24 C25 H25 120.0 . . ? 
C25 C26 C27 120.0 . . ? 
C25 C26 H26 120.0 . . ? 
C27 C26 H26 120.0 . . ? 
C26 C27 C28 120.0 . . ? 
C26 C27 H27 120.0 . . ? 
C28 C27 H27 120.0 . . ? 
C23 C28 C27 120.0 . . ? 
C23 C28 H28 120.0 . . ? 
C27 C28 H28 120.0 . . ? 
  
_refine_diff_density_max    0.657 
_refine_diff_density_min   -0.823 
_refine_diff_density_rms    0.126 
  
_shelx_res_file 
; 
  
    rh06_a_sq.res created by SHELXL-2014/7 
  
  
TITL rh06 in P2(1)2(1)2(1) 
CELL  0.71073  15.9711  16.4363   9.3451   90.000   90.000   90.000 
ZERR    4.00   0.0030   0.0032   0.0019   0.000   0.000   0.000 
LATT -1 
SYMM -X, -Y, Z 
SYMM 1/2-X, 1/2+Y, -Z 
SYMM 1/2+X, 1/2-Y, -Z 
SFAC C  H  N  O  Cl Pd 
UNIT 96 80 8 8 8 4 
L.S. 250 0   25 
SIZE 0.12 0.08 0.02 
REM brown 
SIMU 
BOND $H 
FMAP 2 
PLAN 20 
OMIT 0 0 1 
OMIT 0 1 1 
ABIN 
DAMP 5000 
TEMP 25.500 
WGHT    0.130200    4.063900 
EXTI    0.022624 
FVAR       0.48190 
PD1   6    0.662080    0.922821    0.790255    11.00000    0.05559    0.06849 = 
         0.11051    0.04476    0.00406   -0.00393 
CL1   5    0.771472    1.005221    0.850307    11.00000    0.06569    0.06020 = 
         0.27694    0.01735   -0.00739    0.00147 
CL2   5    0.628678    1.001763    0.600741    11.00000    0.07299    0.20297 = 
         0.20963    0.15430    0.00897   -0.00873 
N1    3    0.685958    0.843843    0.952361    11.00000    0.05498    0.06771 = 
         0.08788    0.02365    0.00402    0.03042 
C2    1    0.758729    0.787013    0.959125    11.00000    0.07206    0.09842 = 
         0.14371    0.05374    0.00553    0.02654 
AFIX  13 
H2    2    0.751854    0.749472    0.878505    11.00000   -1.20000 
AFIX   0 
C3    1    0.740917    0.737754    1.092200    11.00000    0.10988    0.11476 = 
         0.16425    0.06245    0.03724    0.04668 
AFIX  23 
H3A   2    0.742008    0.679883    1.071937    11.00000   -1.20000 
H3B   2    0.781093    0.749694    1.167157    11.00000   -1.20000 
AFIX   0 
O4    4    0.658067    0.764102    1.131773    11.00000    0.10860    0.12882 = 
         0.15957    0.08489    0.02893    0.03464 
C5    1    0.633193    0.823754    1.044055    11.00000    0.08634    0.08177 = 
         0.07056    0.05373    0.00036    0.03637 
AFIX  66 
C6    1    0.548892    0.856927    1.081303    11.00000    0.11884    0.08541 = 
         0.09638    0.04792    0.02671    0.03638 
C7    1    0.532129    0.878403    1.222286    11.00000    0.18161    0.17433 = 
         0.03314    0.02266    0.03820    0.07477 
AFIX  43 
H7    2    0.572845    0.871227    1.292304    11.00000   -1.20000 
AFIX  65 
C8    1    0.454516    0.910606    1.258621    11.00000    0.18163    0.18077 = 
         0.09697    0.02388    0.05365    0.07402 
AFIX  43 
H8    2    0.443302    0.924976    1.352949    11.00000   -1.20000 
AFIX  65 
C9    1    0.393659    0.921332    1.153971    11.00000    0.14877    0.12456 = 
         0.12339    0.04482    0.06174    0.07214 
AFIX  43 
H9    2    0.341728    0.942878    1.178281    11.00000   -1.20000 
AFIX  65 
C10   1    0.410420    0.899854    1.012987    11.00000    0.10885    0.06740 = 
         0.09351    0.04634    0.01509   -0.00806 
AFIX  43 
H10   2    0.369704    0.907030    0.942971    11.00000   -1.20000 
AFIX  65 
C11   1    0.488036    0.867652    0.976651    11.00000    0.11535    0.08297 = 
         0.05793    0.03591    0.03569    0.02306 
AFIX   0 
C12   1    0.497030    0.843856    0.826983    11.00000    0.08843    0.06382 = 
         0.08286    0.01501    0.01827    0.00071 
O13   4    0.429894    0.805810    0.762979    11.00000    0.07637    0.10430 = 
         0.09854    0.00654    0.01509   -0.03401 
C14   1    0.452669    0.792598    0.620817    11.00000    0.06313    0.16319 = 
         0.17014   -0.00208    0.02675   -0.02969 
AFIX  23 
H14A  2    0.424119    0.830819    0.558575    11.00000   -1.20000 
H14B  2    0.437854    0.737803    0.591744    11.00000   -1.20000 
AFIX   0 
C15   1    0.552754    0.805467    0.611405    11.00000    0.10595    0.15021 = 
         0.08924    0.01366   -0.00150   -0.01737 
AFIX  13 
H15   2    0.566602    0.839652    0.528808    11.00000   -1.20000 
AFIX   0 
N16   3    0.564342    0.854038    0.750560    11.00000    0.07879    0.10787 = 
         0.03631    0.02592    0.00801   -0.00529 
AFIX  66 
C17   1    0.607384    0.726896    0.609855    11.00000    0.09156    0.12901 = 
         0.07317    0.02532    0.02988    0.00942 
C18   1    0.655691    0.709280    0.490069    11.00000    0.18231    0.21227 = 
         0.07886    0.03717    0.00452    0.04745 
AFIX  43 
H18   2    0.653522    0.743083    0.410349    11.00000   -1.20000 
AFIX  65 
C19   1    0.707238    0.641144    0.489436    11.00000    0.14885    0.26110 = 
         0.11362    0.00566    0.04304    0.08098 
AFIX  43 
H19   2    0.739557    0.629358    0.409291    11.00000   -1.20000 
AFIX  65 
C20   1    0.710483    0.590620    0.608587    11.00000    0.16344    0.23326 = 
         0.08549   -0.01750    0.04644    0.01304 
AFIX  43 
H20   2    0.744971    0.545030    0.608161    11.00000   -1.20000 
AFIX  65 
C21   1    0.662180    0.608238    0.728373    11.00000    0.17664    0.13424 = 
         0.21450    0.03149    0.03976    0.02507 
AFIX  43 
H21   2    0.664354    0.574437    0.808096    11.00000   -1.20000 
AFIX  65 
C22   1    0.610628    0.676374    0.729011    11.00000    0.16649    0.09184 = 
         0.12622    0.00860    0.02782    0.01026 
AFIX  43 
H22   2    0.578308    0.688158    0.809155    11.00000   -1.20000 
AFIX   5 
C23   1    0.844151    0.822169    0.944027    11.00000    0.08294    0.11009 = 
         0.16894    0.03511    0.04711    0.02573 
C24   1    0.876971    0.872682    1.049311    11.00000    0.07671    0.07845 = 
         0.04330    0.00076   -0.02438   -0.01652 
AFIX  43 
H24   2    0.845583    0.884624    1.130458    11.00000   -1.20000 
AFIX   5 
C25   1    0.956702    0.905346    1.033316    11.00000    0.17077    0.13150 = 
         0.26787    0.02278   -0.05309    0.00918 
AFIX  43 
H25   2    0.978662    0.939135    1.103768    11.00000   -1.20000 
AFIX   5 
C26   1    1.003608    0.887506    0.912019    11.00000    0.10574    0.12858 = 
         0.33858    0.07517   -0.00249    0.00040 
AFIX  43 
H26   2    1.056953    0.909360    0.901314    11.00000   -1.20000 
AFIX   5 
C27   1    0.970783    0.837002    0.806719    11.00000    0.11601    0.14376 = 
         0.33412    0.09322    0.02034   -0.01103 
AFIX  43 
H27   2    1.002166    0.825069    0.725562    11.00000   -1.20000 
AFIX   5 
C28   1    0.891052    0.804333    0.822722    11.00000    0.11728    0.13814 = 
         0.25239    0.10783    0.04127   -0.00198 
AFIX  43 
H28   2    0.869089    0.770545    0.752272    11.00000   -1.20000 
ACTA 
AFIX   0 
HKLF 4 
  
REM  rh06 in P2(1)2(1)2(1) 
REM R1 =  0.0927 for    3124 Fo > 4sig(Fo)  and  0.1220 for all    4341 data 
REM    239 parameters refined using    198 restraints 
  
END 
  
WGHT      0.1307      4.0674 
  
REM Highest difference peak  0.657,  deepest hole -0.823,  1-sigma level  0.126 
Q1    1   0.5995  0.9210  0.7447  11.00000  0.05    0.66 
Q2    1   0.6649  0.8002  0.4804  11.00000  0.05    0.62 
Q3    1   0.3454  0.7750  0.7035  11.00000  0.05    0.61 
Q4    1   0.6321  0.9229  0.8879  11.00000  0.05    0.61 
Q5    1   0.6931  0.9666  0.6419  11.00000  0.05    0.55 
Q6    1   0.8411  0.7342  1.1171  11.00000  0.05    0.47 
Q7    1   0.6174  0.9917  0.7085  11.00000  0.05    0.47 
Q8    1   0.7356  0.9382  0.8423  11.00000  0.05    0.46 
Q9    1   0.7009  0.9842  0.7744  11.00000  0.05    0.45 
Q10   1   0.6923  0.8454  0.8324  11.00000  0.05    0.44 
Q11   1   0.7196  0.9949  0.7959  11.00000  0.05    0.43 
Q12   1   0.6700  0.8061  1.1008  11.00000  0.05    0.42 
Q13   1   0.9351  0.8979  1.1876  11.00000  0.05    0.42 
Q14   1   0.6627  0.9739  0.7964  11.00000  0.05    0.41 
Q15   1   0.8937  0.8901  1.0464  11.00000  0.05    0.41 
Q16   1   0.6021  0.7816  0.5118  11.00000  0.05    0.41 
Q17   1   0.5879  0.7710  0.4783  11.00000  0.05    0.40 
Q18   1   0.6604  0.8859  0.6005  11.00000  0.05    0.40 
Q19   1   0.5818  0.9845  0.5661  11.00000  0.05    0.38 
Q20   1   0.4985  0.7147  0.4967  11.00000  0.05    0.37 
; 
_shelx_res_checksum   28547 
  
_shelx_hkl_file 
; 
   0   0   1 6351.86  680.53 
   0   0   1 6212.28  731.23 
   0   0   1 4826.82  607.94 
   0   0  -1 6061.79  731.13 
   0   0  -1 6353.86  668.73 
   0   0  -1 5838.22  633.44 
   0   0  -1 5686.03  633.24 
   0   0  -2  512.25   69.29 
   0   0  -2  581.74   69.49 
   0   0  -2  603.94   64.39 
   0   0  -2  621.84   63.39 
   0   0   2  600.24   80.49 
   0   0   2  591.24   68.39 
   0   0   2  531.95   73.99 
   0   0   2  549.35   62.99 
   0   0  -2  530.95   72.09 
   0   0  -2  591.64   73.79 
   0   0  -2  550.74   79.39 
   0   0   2  605.94   64.69 
   0   0  -3 1944.91  230.88 
   0   0   3 2205.18  230.58 
   0   0  -3 1960.80  243.98 
   0   0  -3 1967.50  248.78 
   0   0  -3 2302.67  221.18 
   0   0  -3 2105.59  230.68 
   0   0   3 1951.20  230.98 
   0   0   3 1981.40  248.88 
   0   0   3 1908.91  267.17 
   0   0  -3 1859.71  266.97 
   0   0  -3 2384.96  220.78 
   0   0   3 2359.86  221.48 
   0   0   3 2314.77  220.48 
   0   0   4  715.83   79.49 
   0   0   4  723.23   83.99 
   0   0  -4  675.43   80.99 
   0   0  -4  779.62   85.39 
   0   0  -4  520.65   70.69 
   0   0   4  638.54   77.49 
   0   0  -4  648.94   79.09 
   0   0   4  816.82   92.79 
   0   0  -4  600.14   77.29 
   0   0  -4  705.23   91.89 
   0   0   4  465.95   68.89 
   0   0   4  538.55   71.49 
   0   0  -4  433.76   68.79 
   0   0  -5 1768.82  211.58 
   0   0  -5 1697.23  221.88 
   0   0  -5 1774.92  245.48 
   0   0   5 2095.89  201.18 
   0   0   5 1646.04  244.98 
   0   0  -5 2088.89  199.78 
   0   0  -5 2055.79  201.18 
   0   0   5 2013.60  210.18 
   0   0  -5 1801.72  228.58 
   0   0   5 1737.13  210.28 
   0   0   5 1823.82  228.18 
   0   0  -5 1851.71  210.28 
   0   0   6   48.10   25.60 
   0   0   6  159.58   53.29 
   0   0  -6  113.89   40.20 
   0   0   6   42.10   19.80 
   0   0  -6   46.00   31.90 
   0   0  -6  122.79   40.60 
   0   0  -6   81.79   23.70 
   0   0  -6   67.19   27.20 
   0   0  -6   91.69   35.30 
   0   0   6   55.79   34.90 
   0   0   6  111.89   35.30 
   0   0   6  112.69   38.30 
   0   0   7  288.47   44.90 
   0   0  -7  197.98   57.59 
   0   0  -7  173.78   50.59 
   0   0  -7  249.58   59.19 
   0   0   7  205.68   38.10 
   0   0   7  206.68   49.80 
   0   0   7  277.27   54.59 
   0   0   7  271.57   61.19 
   0   0  -7  302.57   44.50 
   0   0  -7  268.67   47.50 
   0   0  -7  390.26   59.99 
   0   0   7  242.68   72.09 
   0   0   8    0.00   35.50 
   0   0   8    0.00   24.40 
   0   0  -8    0.00   40.80 
   0   0  -8    3.50   22.90 
   0   0   8    1.40   36.70 
   0   0   8   31.00   51.79 
   0   0   8    8.90   37.10 
   0   0  -8    0.00   35.50 
   0   0   8   14.40   21.20 
   0   0  -8   60.19   51.39 
   0   0  -8    0.00   26.00 
   0   0  -9    0.00   30.60 
   0   0   9    0.00   29.60 
   0   0  -9   23.40   39.00 
   0   0   9    0.00   37.10 
   0   0   9    0.00   28.10 
   0   0   9   10.50   55.69 
   0   0   9    0.00   21.00 
   0   0   9    0.00   36.20 
   0   0  -9    0.00   54.89 
   0   0  -9    0.00   46.70 
   0   0 -10    2.60   43.10 
   0   0  10    0.00   23.20 
   0   0 -10   29.40   35.60 
   0   0  10   10.90   46.20 
   0   0  11    0.00   47.00 
   0   0  11    0.50   26.50 
   0   0 -11   73.29   55.89 
  -1   0   0    0.00    0.90 
   1   0   0    0.00    1.60 
   1   0   0    0.00    4.00 
   1   0   0    0.00    2.40 
  -1   0   0    0.40    2.50 
  -1   0   0    0.00    4.00 
  -1   0   0    0.00    0.50 
   1   0   0    0.80    3.00 
   1   0   1 3597.44  384.36 
  -1   0   1 3733.43  443.46 
   1   0   1 3547.04  383.96 
   1   0  -1 3861.41  405.36 
  -1   0   1 3786.02  405.36 
  -1   0   1 3762.52  412.56 
   1   0  -1 3375.46  367.86 
  -1   0  -1 3931.31  412.96 
  -1   0  -1 3526.05  368.76 
  -1   0  -1 3634.74  384.06 
   1   0  -1 3787.62  412.56 
  -1   0  -1 3302.37  368.46 
  -1   0   1 3292.67  367.66 
   1   0  -1 3513.15  443.16 
   1   0   1 3297.47  368.46 
   1   0   1 3362.26  368.66 
   1   0  -1 3505.75  383.26 
  -1   0  -1 3465.15  384.16 
   1   0   1 3807.92  412.76 
   1   0  -1 3351.36  367.76 
   1   0   2 2207.88  230.88 
   1   0  -2 2101.79  247.88 
   1   0   2 1677.73  204.78 
   1   0  -2 1820.12  203.98 
   1   0  -2 2255.87  230.98 
  -1   0   2 2259.17  230.98 
  -1   0  -2 2261.77  231.28 
   1   0  -2 1712.83  203.38 
  -1   0  -2 1659.83  204.18 
   1   0   2 1986.00  214.28 
  -1   0  -2 1771.12  204.78 
  -1   0  -2 1887.01  214.08 
  -1   0   2 1670.63  203.38 
   1   0  -2 1984.70  212.88 
   1   0  -2 2075.39  213.38 
   1   0  -2 2234.68  226.38 
   1   0   2 2148.89  247.88 
  -1   0   2 2060.99  212.78 
  -1   0  -2 2036.20  215.18 
   1   0   2 1595.64  204.08 
  -1   0   2 1819.52  203.78 
  -1   0   2 2174.28  248.08 
   1   0   2 2035.00  214.98 
   1   0   3  145.99   26.80 
   1   0  -3  163.48   27.60 
   1   0  -3  206.88   34.30 
  -1   0   3  224.08   31.80 
  -1   0   3  168.98   27.60 
   1   0  -3  178.98   26.20 
   1   0  -3  251.17   33.00 
  -1   0  -3  232.48   37.40 
   1   0   3  152.98   28.30 
  -1   0   3  230.68   37.80 
  -1   0  -3  185.78   34.30 
  -1   0  -3  227.28   34.30 
   1   0  -3  236.68   37.40 
  -1   0  -3  155.78   27.10 
   1   0   3  252.17   36.10 
   1   0   3  231.98   40.70 
   1   0   3  223.28   38.00 
  -1   0  -3  132.89   27.40 
  -1   0   3  159.58   25.30 
  -1   0  -3  291.67   37.40 
   1   0  -3  181.38   39.30 
  -1   0   4  655.33   79.69 
  -1   0  -4  620.24   82.29 
   1   0  -4  640.94   80.59 
  -1   0   4  716.43   74.49 
  -1   0  -4  621.74   88.39 
   1   0  -4  682.73   72.69 
  -1   0  -4  563.84   83.89 
  -1   0   4  664.23   96.19 
   1   0  -4  565.34   83.59 
  -1   0  -4  675.33   73.89 
   1   0  -4  675.43   74.39 
   1   0  -4  598.34   86.69 
   1   0  -4  586.64   93.89 
  -1   0   4  706.23   72.69 
   1   0   4  515.85   85.99 
   1   0   4  725.03   76.49 
  -1   0   4  653.33   87.49 
   1   0  -4  532.55   81.29 
   1   0   4  579.24   95.09 
  -1   0  -4  733.53   76.69 
   1   0   4  702.73   82.59 
  -1   0  -4  601.54   83.69 
   1   0   4  669.13   84.29 
  -1   0  -5   72.89   21.10 
   1   0  -5   60.79   19.80 
   1   0   5   84.59   24.70 
  -1   0  -5   75.99   25.20 
   1   0   5   51.99   19.20 
   1   0  -5   92.99   23.50 
  -1   0   5  149.69   25.40 
  -1   0   5   38.80   18.00 
   1   0  -6  352.56   49.10 
   1   0   6  455.95   78.59 
   1   0  -6  360.96   70.29 
   1   0   6  464.85   68.39 
  -1   0  -6  282.07   46.70 
  -1   0  -6  287.17   51.69 
   1   0  -6  246.58   47.00 
  -1   0  -6  372.16   66.19 
  -1   0   6  367.06   64.09 
   1   0  -6  353.66   63.89 
  -1   0  -6  439.26   62.89 
  -1   0   6  267.97   44.00 
   1   0   6  244.88   44.80 
   1   0  -6  370.26   57.99 
   1   0  -6  315.27   57.59 
   1   0   6  335.77   50.79 
  -1   0  -6  392.16   62.49 
  -1   0   6  323.77   48.20 
  -1   0   6  362.46   55.69 
  -1   0  -6  410.96   62.89 
   1   0  -6  331.17   59.19 
  -1   0   6  504.45   79.99 
   1   0   6  547.95   65.99 
   1   0   6  346.67   57.19 
  -1   0   7    0.00   31.30 
   1   0  -7   11.90   23.40 
   1   0   7   16.70   31.80 
  -1   0  -7   26.30   21.90 
  -1   0  -7   54.69   27.00 
   1   0   7   29.00   26.70 
  -1   0   7   39.30   34.50 
  -1   0   7  152.58   48.10 
   1   0   7    1.50   18.70 
   1   0   7  120.09   54.99 
  -1   0   7   14.80   12.60 
   1   0  -7    0.00   17.20 
  -1   0   7    8.60   23.50 
   1   0  -7   39.50   33.90 
   1   0  -7    1.90   39.00 
  -1   0  -7   34.50   36.30 
   1   0  -7   11.30   35.50 
  -1   0  -7    0.00   29.30 
  -1   0   7    0.00   16.10 
  -1   0  -7    6.50   35.30 
   1   0   7    3.90   37.40 
   1   0   7    0.00   33.10 
   1   0  -7   61.99   34.20 
  -1   0  -7   94.39   46.00 
  -1   0   8    0.00   39.40 
  -1   0   8   25.80   25.10 
   1   0  -8    0.00   30.50 
  -1   0  -8    7.50   31.40 
  -1   0   8    0.00   34.30 
  -1   0  -8    0.00   31.20 
   1   0   8    0.00   24.70 
   1   0   8    0.00   34.00 
  -1   0  -8    0.00   48.00 
   1   0  -8    0.00   39.50 
   1   0   8   20.30   20.30 
  -1   0   8   15.40   35.10 
   1   0  -8    0.00   19.70 
   1   0  -8   25.70   29.80 
   1   0   8    0.00   51.69 
  -1   0  -8    0.00   39.40 
   1   0   8   40.10   40.30 
  -1   0   8   10.80   38.00 
   1   0   8    4.00   43.60 
  -1   0   8   25.40   20.70 
   1   0  -8    0.00   48.20 
   1   0   9    9.60   43.50 
  -1   0  -9   48.50   41.70 
  -1   0  -9    2.30   31.30 
   1   0  -9   17.30   32.20 
   1   0   9    0.00   23.40 
  -1   0   9    0.90   57.69 
  -1   0   9   23.10   43.40 
  -1   0   9   20.60   41.50 
   1   0  -9    0.00   44.20 
   1   0  -9   42.40   54.19 
  -1   0  -9    0.00   55.69 
  -1   0   9   11.20   30.20 
   1   0   9   11.60   30.50 
   1   0  -9    0.00   39.20 
  -1   0   9    8.00   23.20 
   1   0   9   30.80   61.59 
   1   0   9   10.70   45.30 
   1   0   9   33.80   37.00 
  -1   0   9    7.10   38.70 
  -1   0  -9   82.09   51.79 
  -1   0 -10    0.00   39.50 
   1   0 -10    0.00   37.20 
   1   0  10    8.60   46.40 
   1   0  10   20.30   27.00 
   1   0 -10    0.00   30.70 
  -1   0  10   12.80   39.70 
  -1   0 -10    0.00   34.60 
  -1   0  10    0.00   20.90 
   1   0  11    0.00   24.90 
  -1   0 -11   50.49   50.79 
   1   0 -11   15.30   52.09 
   1   0  11   36.30   51.79 
  -1   0  11   46.10   52.79 
  -1   0  11    0.00   22.50 
   2   0   0  159.78   18.10 
  -2   0   0  140.69   17.90 
   2   0   0  160.28   17.40 
   2   0   0   99.49   19.40 
   2   0   1  180.58   28.80 
  -2   0   1  184.28   25.60 
   2   0   1  169.58   26.80 
   2   0   1  162.88   28.00 
  -2   0  -1  182.58   27.00 
  -2   0  -1  176.28   28.50 
   2   0  -1  153.38   25.30 
   2   0   2  104.89   20.40 
  -2   0   2  112.69   15.90 
   2   0  -2  120.99   16.60 
   2   0   2  138.89   27.90 
  -2   0   2  178.38   30.80 
  -2   0   2  131.79   31.30 
   2   0   2   73.49   21.40 
  -2   0  -2   68.39   19.60 
   2   0  -2   95.59   28.90 
   2   0   2   97.49   29.20 
  -2   0  -2  149.49   29.40 
   2   0   2   58.19   27.40 
   2   0  -2   91.49   16.70 
  -2   0  -2   90.09   28.60 
  -2   0  -2   92.79   28.50 
   2   0  -2  113.99   25.30 
  -2   0   2  116.19   25.10 
   2   0  -2  128.09   27.50 
  -2   0  -2   91.99   19.90 
   2   0  -3 1175.58  135.29 
   2   0  -3 1470.85  156.58 
   2   0   3 1283.27  146.39 
  -2   0   3 1386.36  156.28 
   2   0  -3 1328.07  142.59 
  -2   0  -3 1164.78  138.09 
   2   0   3 1368.66  156.98 
   2   0  -3 1322.07  167.98 
  -2   0  -3 1418.76  157.18 
   2   0  -3 1204.48  135.89 
  -2   0  -3 1106.49  136.69 
  -2   0   3 1171.78  134.79 
  -2   0  -3 1146.19  145.59 
  -2   0   3 1364.66  168.28 
   2   0   3 1157.68  138.09 
   2   0   3 1425.06  168.78 
   2   0  -3 1331.57  143.19 
  -2   0  -3 1289.17  145.29 
   2   0  -3 1433.56  153.38 
   2   0   3 1308.27  145.59 
  -2   0  -3 1359.66  152.28 
  -2   0  -4  295.07   49.50 
   2   0   4  202.28   45.40 
   2   0   4  306.27   56.29 
  -2   0  -4  235.88   45.10 
   2   0   4  272.37   45.80 
   2   0  -4  245.08   51.59 
  -2   0   4  476.55   59.39 
  -2   0  -4  211.88   45.70 
  -2   0  -4  250.67   44.60 
   2   0  -5    0.00   25.80 
   2   0  -5    0.00   26.90 
   2   0   5   20.80   33.70 
  -2   0  -5    0.00   30.80 
  -2   0   5   18.00   24.70 
  -2   0  -5   39.30   30.10 
  -2   0  -5    4.10   28.50 
  -2   0  -5   32.30   22.70 
   2   0   5    9.70   29.00 
   2   0   5   10.40   20.00 
   2   0  -5    0.00   13.80 
   2   0   5    0.00   15.60 
  -2   0   5   36.20   27.70 
   2   0  -5   10.00   26.70 
   2   0  -5    0.00   15.10 
   2   0  -5   10.20   33.20 
  -2   0   5    0.00   13.60 
  -2   0   5    0.00   16.70 
   2   0   5   89.79   35.00 
  -2   0  -5   23.40   20.40 
   2   0   5   22.20   27.10 
  -2   0   5    1.60   31.70 
  -2   0  -5    2.20   16.40 
  -2   0   5   17.30   25.50 
   2   0  -5   27.40   24.00 
   2   0  -6   28.10   16.80 
  -2   0  -6  158.98   34.70 
  -2   0  -6   32.90   20.00 
  -2   0  -6  152.58   39.60 
  -2   0   6   13.90   15.50 
   2   0   6   13.70   21.80 
   2   0  -6  174.58   36.90 
  -2   0   6   62.79   21.90 
   2   0   6   24.80   19.60 
   2   0  -6   48.90   21.70 
  -2   0  -6   48.00   25.60 
  -2   0  -6  186.18   42.90 
  -2   0   7   72.29   25.30 
   2   0  -7   69.49   39.00 
   2   0   7    0.00   31.20 
   2   0  -7   51.19   20.80 
   2   0  -7   58.49   32.90 
   2   0  -7   12.40   37.10 
  -2   0   7  103.39   41.00 
  -2   0  -7   64.99   41.60 
  -2   0  -7   53.49   47.10 
   2   0   7   37.30   37.40 
   2   0   7   75.09   47.50 
  -2   0  -7   80.69   31.40 
   2   0   7  115.09   30.80 
  -2   0   7   38.50   37.00 
  -2   0   7   13.20   46.80 
   2   0  -7   29.10   41.40 
  -2   0   7   53.39   32.10 
   2   0  -7   77.29   45.50 
   2   0   7   11.00   40.30 
  -2   0  -7   53.29   35.30 
   2   0  -7   41.00   25.40 
   2   0   7    4.30   20.90 
  -2   0   7   73.19   21.50 
  -2   0  -7   29.80   36.10 
  -2   0  -7   36.40   23.30 
  -2   0  -8   29.30   55.19 
  -2   0  -8    0.00   28.40 
   2   0  -8   28.50   23.20 
  -2   0   8    0.00   38.70 
   2   0   8   30.60   38.80 
   2   0   8   17.40   54.39 
   2   0  -8   46.50   47.10 
  -2   0   8    8.00   24.00 
  -2   0   8    0.00   49.30 
   2   0   8   43.40   48.00 
  -2   0   8    0.00   17.70 
   2   0  -8    0.00   37.80 
   2   0   8    0.00   27.60 
  -2   0  -8   49.60   44.40 
   2   0   8    5.00   22.30 
  -2   0   8   39.00   34.20 
   2   0  -8    0.00   24.80 
   2   0  -8    0.00   31.20 
  -2   0  -8   48.60   37.10 
   2   0   8   51.39   40.30 
  -2   0   8    0.00   35.90 
  -2   0   9    0.20   18.30 
   2   0   9   58.59   33.60 
   2   0   9    0.00   44.60 
   2   0  -9   58.29   33.50 
  -2   0  -9    3.90   59.29 
  -2   0   9   15.50   27.00 
   2   0   9    0.00   46.00 
   2   0  -9    0.00   34.10 
   2   0  -9   30.80   46.10 
  -2   0   9    0.00   40.50 
  -2   0  -9    0.00   45.00 
  -2   0   9   14.80   43.50 
   2   0   9   15.00   25.90 
  -2   0   9    0.00   39.00 
   2   0   9    6.20   64.59 
   2   0  -9   15.20   52.59 
  -2   0   9   97.79   68.69 
  -2   0  -9    0.00   29.70 
  -2   0  -9    0.00   31.30 
   2   0   9    0.00   33.40 
   2   0 -10    0.00   35.10 
  -2   0 -10    0.00   38.30 
  -2   0  10   59.29   48.00 
   2   0  10   58.89   44.80 
   2   0  10   52.59   30.20 
  -2   0  10    0.00   19.60 
  -2   0 -10   80.69   58.29 
  -2   0 -10    0.00   34.30 
   2   0 -10   13.80   47.20 
   2   0  11    0.00   27.30 
  -2   0 -11    0.00   42.00 
  -2   0  11    3.30   23.60 
  -2   0  11   37.00   49.10 
   2   0  11   69.19   52.69 
  -3   0   0    0.00    9.50 
   3   0   0    0.00    8.40 
  -3   0   0    0.00   14.70 
  -3   0   0    3.60   13.90 
  -3   0   0    0.00    5.80 
   3   0   0    0.00    9.50 
   3   0   0   14.40   13.20 
   3   0   0    7.20   15.40 
  -3   0   1 5322.07  600.14 
  -3   0  -1 5377.46  546.45 
  -3   0  -1 5243.68  546.75 
  -3   0  -1 5327.87  570.24 
   3   0   1 5210.08  570.14 
   3   0   1 5318.37  569.84 
   3   0  -1 5303.57  600.24 
   3   0   1 5463.05  546.55 
   3   0   1 5151.48  546.75 
  -3   0  -1 5132.79  569.54 
  -3   0  -2    0.00   15.20 
  -3   0   2    2.10   15.90 
  -3   0  -2    0.00   24.80 
   3   0   2    0.00   22.90 
   3   0   2    6.40   15.60 
   3   0  -2    8.50   20.70 
   3   0   2    0.00   23.10 
   3   0   2    0.00   13.10 
   3   0  -2   15.00   22.90 
  -3   0  -2    0.60   22.10 
  -3   0  -2    0.00   12.10 
   3   0   2    5.90   20.30 
   3   0  -2    2.10   15.40 
   3   0  -3 1342.87  145.19 
  -3   0  -3 1357.26  148.99 
  -3   0   3 1325.17  144.59 
  -3   0  -3 1489.95  169.58 
  -3   0  -3 1370.06  157.38 
  -3   0   3 1382.76  167.48 
  -3   0   3 1410.86  181.08 
   3   0  -3 1321.47  180.38 
   3   0  -3 1406.76  167.98 
  -3   0  -3 1423.26  147.99 
   3   0   3 1343.67  157.28 
   3   0  -3 1422.46  163.98 
   3   0   3 1393.16  148.99 
   3   0   3 1420.86  156.88 
  -3   0  -3 1407.06  156.18 
   3   0  -3 1342.37  145.69 
   3   0   3 1409.86  148.19 
   3   0   3 1416.96  168.28 
   3   0   4  750.02   93.99 
  -3   0  -4  729.93   99.89 
   3   0   4  674.33  106.89 
  -3   0  -4  634.84   94.89 
  -3   0  -4  643.24   93.89 
   3   0  -4  712.33   88.79 
  -3   0   4  726.03   98.89 
   3   0   4  639.24   94.89 
   3   0  -4  663.03   97.99 
   3   0   4  576.44   96.99 
  -3   0   4  700.23  108.69 
   3   0   4  868.91   87.69 
   3   0  -4  606.44  106.19 
  -3   0   4  837.22   80.99 
   3   0  -4  845.12   81.69 
   3   0  -4  780.92   82.79 
   3   0  -4  687.83   88.99 
   3   0   4  853.41   85.69 
   3   0  -4  706.03   95.29 
  -3   0  -4  907.21   88.09 
  -3   0  -4  677.43   93.39 
  -3   0  -4  841.92   85.09 
   3   0  -5  482.75   67.49 
   3   0  -5  304.77   45.00 
  -3   0  -5  452.25   63.69 
   3   0   5  425.56   63.69 
  -3   0  -5  414.26   59.79 
  -3   0  -5  342.27   51.39 
  -3   0  -5  444.26   60.89 
   3   0  -5  431.06   70.09 
  -3   0   5  320.57   45.70 
  -3   0   5  253.77   42.90 
  -3   0   5  598.74   80.79 
   3   0   5  355.46   52.39 
   3   0  -5  305.27   46.50 
  -3   0  -5  456.45   70.39 
   3   0   5  432.76   65.09 
  -3   0   5  525.95   63.59 
  -3   0  -5  274.77   48.00 
   3   0  -5  309.47   56.89 
   3   0   5  231.58   45.30 
   3   0  -5  356.76   54.49 
   3   0  -5  493.25   56.89 
   3   0   5  426.06   60.09 
   3   0   5  451.15   72.69 
   3   0  -6  603.14   82.69 
  -3   0   6  628.94   94.29 
   3   0  -6  507.95   68.19 
  -3   0   6  792.82  110.39 
  -3   0   6  687.13   78.89 
  -3   0  -6  554.24   83.09 
  -3   0  -6  587.14   94.69 
   3   0  -6  659.83   79.69 
   3   0   6  548.75   82.99 
   3   0   6  756.02  107.89 
   3   0   6  675.73   89.39 
   3   0   6  564.54   91.39 
  -3   0   6  620.74   69.69 
   3   0   6  554.44   76.19 
  -3   0  -6  633.24   88.09 
   3   0   6  548.05   72.19 
   3   0  -6  606.74   84.19 
   3   0  -6  627.74   88.69 
   3   0  -6  505.95   70.49 
  -3   0  -6  753.62   89.49 
  -3   0  -6  491.35   71.19 
  -3   0  -6  610.24   75.99 
  -3   0   6  467.55   66.49 
   3   0  -6  578.24  100.09 
   3   0  -7   48.90   34.90 
   3   0  -7    0.00   40.30 
   3   0   7   24.90   34.20 
  -3   0  -7   26.00   47.30 
  -3   0   7    0.00   14.70 
  -3   0  -7    0.00   26.00 
  -3   0  -7    0.00   37.40 
   3   0  -7    0.00   28.70 
  -3   0  -7    0.00   32.30 
   3   0  -7    4.60   40.70 
  -3   0   7   16.50   29.00 
  -3   0   7    0.00   46.20 
   3   0   7    0.50   37.80 
  -3   0   7    0.00   31.10 
   3   0   7   28.90   26.20 
   3   0   7   10.50   20.40 
  -3   0   7    0.00   31.20 
   3   0  -7   19.50   35.60 
   3   0   7    0.00   38.70 
   3   0  -7   11.20   22.50 
  -3   0   7    0.00   17.40 
   3   0   7   49.10   44.80 
  -3   0  -7    0.00   18.30 
  -3   0  -7   66.29   40.50 
   3   0  -7    0.00   16.50 
   3   0  -8   90.79   32.60 
   3   0   8   21.00   38.40 
  -3   0  -8   42.30   36.40 
   3   0   8   56.69   58.19 
   3   0   8   52.79   41.60 
   3   0  -8   52.39   44.40 
  -3   0  -8   32.10   33.00 
  -3   0  -8    0.00   44.10 
  -3   0   8   67.29   21.60 
  -3   0   8  103.19   44.90 
   3   0  -8   81.79   45.00 
   3   0   8  112.39   33.10 
  -3   0  -8   49.10   55.19 
  -3   0   8   98.49   28.70 
   3   0  -8   71.69   53.89 
   3   0   8   37.40   27.80 
   3   0  -8   82.99   36.00 
   3   0   8    0.00   44.50 
  -3   0   8  131.69   65.19 
   3   0   9    0.00   39.10 
  -3   0  -9   27.60   58.99 
  -3   0  -9   31.90   47.30 
   3   0  -9   74.19   33.20 
   3   0   9    0.00   47.40 
  -3   0   9    0.00   18.30 
   3   0  -9   93.59   56.69 
   3   0  -9   31.40   42.00 
  -3   0   9   40.30   62.59 
  -3   0  -9    0.00   32.50 
  -3   0   9   28.50   44.40 
  -3   0  -9   17.20   41.00 
  -3   0   9   13.80   26.00 
   3   0  -9   59.99   48.00 
   3   0   9   95.09   45.30 
   3   0   9    0.00   23.80 
   3   0   9   55.89   35.70 
   3   0   9    0.00   57.19 
  -3   0 -10    0.00   34.90 
  -3   0  10    0.00   18.90 
  -3   0 -10   23.50   48.70 
   3   0  10   21.90   29.30 
   3   0  10    0.00   41.80 
  -3   0  10   14.80   45.60 
  -3   0 -10   51.89   58.79 
   3   0 -10   11.50   48.80 
  -3   0  11    0.50   21.40 
   4   0   0 1911.31  214.08 
  -4   0   0 1877.61  213.98 
   4   0   0 1837.22  213.68 
  -4   0   0 2390.56  223.38 
   4   0   0 2300.67  223.58 
  -4   0  -1  452.65   50.59 
  -4   0  -1  409.46   55.39 
  -4   0  -1  494.25   59.19 
   4   0   1  524.85   51.19 
   4   0   1  463.65   58.89 
   4   0   1  471.65   51.79 
  -4   0  -1  462.55   51.69 
   4   0   1  414.76   57.09 
   4   0  -1  301.67   54.39 
   4   0  -2  318.07   54.19 
  -4   0  -2  464.55   50.39 
   4   0  -2  449.26   67.39 
  -4   0  -2  443.36   51.59 
   4   0   2  452.55   52.19 
   4   0   2  505.95   50.49 
   4   0  -2  390.96   60.09 
  -4   0   2  337.07   54.49 
  -4   0  -2  460.05   56.29 
   4   0   2  419.66   56.89 
   4   0   2  342.67   60.79 
   4   0   2  403.66   57.29 
  -4   0  -2  455.65   59.39 
   4   0   3   30.10   24.10 
   4   0  -3   15.70   19.80 
  -4   0  -3   34.00   19.30 
   4   0   3   20.30   18.60 
   4   0   3   31.80   27.10 
   4   0   3   48.20   17.70 
  -4   0  -3   37.30   25.20 
  -4   0  -3    0.00   29.60 
   4   0  -3   10.30   27.50 
   4   0  -3   40.40   13.10 
   4   0  -3   55.09   12.10 
   4   0  -3   28.00   24.40 
  -4   0  -3   20.00   15.60 
   4   0   3   24.40   28.00 
   4   0   4   87.39   26.10 
  -4   0  -4  138.59   30.90 
   4   0   4  324.67   44.90 
  -4   0  -4  357.86   49.80 
  -4   0   4  221.28   25.20 
   4   0   4  413.06   50.39 
   4   0  -4  179.58   25.90 
   4   0   4  157.08   30.50 
  -4   0   4   90.39   20.50 
  -4   0  -4  109.39   26.00 
   4   0  -4  114.19   22.70 
  -4   0  -4  326.07   44.30 
   4   0  -5  294.07   36.90 
  -4   0  -5  265.67   48.40 
  -4   0  -5  269.07   42.80 
   4   0  -5  224.78   47.60 
   4   0  -5  297.57   61.39 
  -4   0   5  232.18   33.90 
  -4   0   5  361.26   57.49 
   4   0   5  237.88   43.60 
   4   0   5  260.27   53.29 
  -4   0  -5  317.67   42.30 
   4   0  -5  238.58   37.70 
  -4   0  -5  275.87   51.79 
  -4   0   5  401.56   67.49 
  -4   0  -5  276.27   56.69 
   4   0   5  304.47   62.39 
   4   0  -5  230.68   45.80 
  -4   0  -5  244.58   57.39 
   4   0   5  347.37   53.59 
   4   0   5  193.98   51.79 
   4   0   5  271.37   42.00 
   4   0  -5  250.37   52.79 
  -4   0   6   79.49   37.60 
   4   0  -6  149.88   47.80 
  -4   0   6  204.98   52.99 
   4   0  -6   49.90   21.70 
  -4   0  -6  113.29   39.40 
  -4   0  -6   33.20   22.70 
   4   0  -6  100.49   35.60 
   4   0  -6  148.79   34.80 
   4   0  -6  119.69   37.10 
  -4   0  -6    0.00   23.30 
   4   0  -6   97.69   36.70 
   4   0   6  128.69   43.50 
  -4   0  -6  158.18   48.70 
   4   0   6    9.00   20.80 
  -4   0  -6  124.49   43.80 
   4   0   6   88.99   29.70 
   4   0   6  180.88   48.30 
   4   0   6   92.79   40.60 
   4   0   6   56.89   35.00 
  -4   0  -6  158.78   39.60 
   4   0  -7   47.90   24.70 
   4   0  -7  121.29   43.90 
  -4   0  -7   26.70   50.39 
   4   0   7   66.39   29.80 
  -4   0   7   67.69   38.40 
   4   0  -7    2.80   17.00 
   4   0   7   57.29   39.10 
  -4   0  -7   22.70   22.40 
   4   0  -7   81.09   47.10 
   4   0   7    0.00   20.60 
  -4   0  -7    0.00   24.90 
   4   0   7   52.79   50.59 
  -4   0  -7   48.50   40.40 
   4   0  -7   82.59   36.30 
  -4   0   7  145.79   53.79 
  -4   0   7    0.00   15.80 
   4   0  -7   22.80   37.50 
  -4   0  -7   68.09   36.40 
   4   0   7   96.29   43.50 
  -4   0   7   34.30   17.70 
   4   0   7   59.09   39.40 
  -4   0  -7   78.69   47.40 
   4   0  -7   57.59   40.90 
  -4   0  -8    0.00   27.40 
  -4   0  -8    0.00   53.89 
   4   0   8   33.20   52.59 
   4   0   8   95.79   52.89 
  -4   0   8    7.20   20.50 
  -4   0  -8   16.20   43.10 
   4   0  -8    0.00   33.00 
   4   0  -8   73.19   47.30 
  -4   0   8    8.20   15.50 
  -4   0   8   17.30   53.99 
  -4   0   8  108.99   46.20 
   4   0   8   24.00   40.70 
   4   0   8    0.00   26.10 
   4   0  -8   72.59   41.90 
   4   0  -8    0.00   23.60 
   4   0  -8   13.90   52.29 
  -4   0  -8   57.29   37.80 
   4   0   8    0.00   23.90 
   4   0   8    5.00   36.90 
   4   0  -9    2.00   29.40 
  -4   0   9  112.19   66.99 
  -4   0   9  107.49   49.80 
   4   0  -9   17.90   42.10 
   4   0   9    0.00   39.80 
  -4   0  -9   81.99   47.30 
   4   0   9    0.00   24.70 
  -4   0  -9   15.10   34.80 
  -4   0  -9    0.00   36.50 
   4   0  -9   33.80   52.99 
   4   0   9   15.70   34.50 
  -4   0  -9   12.00   62.19 
   4   0  -9   49.90   47.50 
   4   0   9  107.49   54.79 
  -4   0   9   25.80   24.90 
   4   0  -9    0.00   48.20 
   4   0   9    0.00   45.80 
  -4   0   9    0.00   15.30 
   4   0   9    0.00   59.29 
  -4   0  10    0.00   17.90 
  -4   0  10    0.00   42.00 
  -4   0 -10   64.09   55.09 
  -4   0 -10   31.80   49.30 
   4   0  10   24.70   32.60 
  -4   0 -10   33.00   39.50 
   4   0 -10   11.20   47.60 
   4   0  10    0.00   42.60 
   5   0   0    0.00   10.40 
  -5   0   0   16.00   16.60 
  -5   0   0    0.00   10.60 
   5   0   0   13.50   10.40 
  -5   0   0    2.10    8.80 
   5   0   0    1.10   18.00 
   5   0   0   13.70   16.30 
   5   0   1    0.00   11.90 
  -5   0  -1   11.10   17.10 
   5   0  -1   32.70   15.10 
   5   0   1   16.80   23.30 
  -5   0   1   31.10   14.30 
  -5   0  -1    0.00   12.80 
   5   0  -1   15.20    9.00 
   5   0   1   14.40   13.30 
   5   0   1   32.50   22.40 
  -5   0  -1    8.90   11.80 
  -5   0  -1   20.40   22.30 
   5   0  -2  303.07   50.19 
   5   0   2  404.16   53.39 
  -5   0  -2  371.46   47.80 
  -5   0  -2  390.36   55.69 
  -5   0  -2  405.06   52.79 
   5   0   2  336.57   45.80 
   5   0   2  386.46   48.00 
   5   0   2  366.96   58.79 
   5   0   2  414.66   55.09 
  -5   0   2  335.77   50.19 
  -5   0  -2  384.26   46.30 
  -5   0  -3  163.28   29.60 
   5   0   3  153.68   36.40 
  -5   0  -3  112.09   25.60 
   5   0   3  110.79   27.70 
   5   0   3   84.69   25.50 
   5   0  -3  172.78   32.10 
  -5   0  -3  197.78   36.80 
  -5   0  -3  154.88   40.40 
   5   0  -3  186.08   42.20 
   5   0   3  164.48   36.00 
   5   0   3  157.28   41.30 
   5   0  -3  204.38   38.50 
   5   0   4  130.99   37.90 
   5   0   4   96.49   34.40 
  -5   0  -4   35.40   19.80 
  -5   0  -4   59.79   22.20 
  -5   0  -4   84.39   26.00 
   5   0  -4   48.00   16.00 
  -5   0  -4   74.19   31.60 
  -5   0  -4  146.59   41.80 
   5   0  -4  133.79   37.80 
   5   0   4   46.20   21.50 
   5   0  -4   94.49   28.50 
   5   0   4   33.90   18.70 
   5   0   4   84.39   30.70 
   5   0  -4   50.79   15.30 
   5   0  -4   97.49   31.40 
  -5   0  -5  244.58   46.90 
   5   0   5   52.69   25.00 
   5   0   5   46.40   21.90 
   5   0  -5   43.80   17.00 
  -5   0  -5   36.50   20.50 
  -5   0  -5   27.60   23.00 
   5   0   5  176.78   40.60 
   5   0  -5  184.18   33.90 
   5   0   5  251.87   43.70 
   5   0  -5   23.80   14.60 
   5   0  -6   58.59   22.20 
  -5   0  -6   80.59   28.60 
   5   0  -6   60.39   32.80 
   5   0   6   98.49   39.90 
   5   0  -6   33.70   32.40 
   5   0   6   29.40   42.10 
   5   0   6   63.09   34.10 
  -5   0   6   95.09   17.80 
  -5   0  -6   51.29   38.70 
  -5   0  -6    6.30   38.10 
  -5   0  -6   75.49   32.70 
   5   0   6   89.09   47.40 
   5   0  -6  114.49   21.50 
   5   0   6  117.19   27.40 
   5   0   6   82.09   28.80 
   5   0  -6   74.49   42.30 
  -5   0  -6  125.19   28.40 
  -5   0  -6   10.90   46.40 
  -5   0   6  121.89   22.40 
  -5   0   7   96.19   39.70 
   5   0  -7   64.19   35.80 
   5   0  -7   13.40   44.10 
   5   0   7   25.60   24.80 
  -5   0   7   26.50   19.00 
   5   0   7   33.20   33.30 
  -5   0  -7   63.99   52.79 
  -5   0  -7   28.50   34.50 
   5   0  -7   34.30   19.80 
   5   0   7   27.60   30.40 
  -5   0  -7    2.50   29.90 
   5   0   7   28.50   48.40 
   5   0  -7  127.09   37.80 
   5   0  -7   76.79   40.10 
  -5   0  -7   82.19   45.40 
  -5   0  -7   60.69   43.80 
  -5   0  -7    0.00   19.90 
   5   0   7  119.09   55.19 
  -5   0   7   28.10   15.00 
   5   0  -7   46.30   23.80 
   5   0   7    8.20   37.90 
   5   0   8    4.10   39.00 
  -5   0   8    0.00   17.70 
   5   0   8   79.89   55.79 
   5   0  -8   33.40   34.80 
   5   0   8    6.60   43.00 
  -5   0   8   62.29   42.90 
  -5   0  -8   43.60   59.89 
  -5   0  -8    9.40   31.70 
   5   0   8    0.00   52.39 
   5   0  -8   38.10   54.29 
  -5   0   8    0.00   13.00 
   5   0  -8   90.49   49.50 
   5   0   8   10.00   28.20 
  -5   0  -8   66.39   48.20 
   5   0   8   35.30   30.80 
  -5   0  -8   11.60   36.30 
   5   0  -8   42.30   40.80 
   5   0  -8   46.00   26.10 
   5   0  -9   52.49   29.70 
  -5   0  -9    0.00   42.70 
   5   0  -9   95.29   48.80 
   5   0   9    0.00   40.50 
   5   0   9    1.00   37.80 
   5   0  -9   46.40   51.79 
   5   0   9    0.60   26.90 
   5   0  -9    4.50   38.10 
   5   0   9    3.10   55.39 
  -5   0  -9   28.40   40.20 
  -5   0  -9   63.09   44.90 
   5   0  -9    0.00   54.29 
  -5   0  -9   80.29   61.39 
   5   0   9   25.00   37.80 
   5   0   9   44.20   54.09 
  -5   0   9    3.10   16.00 
  -5   0 -10   77.79   50.39 
   5   0 -10   58.29   51.19 
  -5   0  10    6.40   17.20 
   5   0  10   57.19   47.70 
   5   0  10   30.20   31.30 
  -5   0 -10   41.40   51.69 
  -5   0 -10    0.00   34.50 
   6   0   0 1631.24  172.88 
  -6   0   0 1567.04  181.48 
   6   0   0 1681.43  182.18 
   6   0   0 1737.43  181.38 
  -6   0   0 1596.84  172.28 
   6   0   0 1678.43  173.38 
  -6   0   0 1638.34  173.08 
   6   0  -1  237.98   35.10 
  -6   0  -1  326.77   40.00 
   6   0   1  350.16   44.70 
  -6   0  -1  247.28   36.80 
   6   0   1  273.77   38.90 
   6   0  -1  248.98   34.40 
   6   0   1  359.36   47.90 
  -6   0   1  290.57   39.40 
   6   0  -1  322.77   41.30 
   6   0   1  276.57   37.60 
  -6   0  -1  447.36   49.10 
  -6   0   2  548.75   75.49 
   6   0  -2  550.94   76.29 
   6   0   2  800.22   72.59 
   6   0   2  611.74   77.89 
  -6   0  -2  551.84   80.59 
  -6   0  -2  660.93   76.49 
   6   0   2  522.35   78.59 
   6   0   3  557.94   89.79 
  -6   0  -3  808.02   82.49 
  -6   0  -3  842.32   80.59 
   6   0   3  793.32   82.09 
   6   0   3  648.84   88.39 
  -6   0  -3  648.74   87.79 
   6   0   3  843.72   81.39 
  -6   0  -3  701.23   92.89 
   6   0  -3  589.84   91.09 
   6   0   3  574.54   91.99 
   6   0  -3  607.94  101.29 
   6   0  -3  599.54   87.39 
  -6   0  -4  313.47   52.69 
   6   0   4  297.37   58.69 
  -6   0  -4  320.57   56.89 
   6   0   4  403.46   51.79 
   6   0  -4  343.27   60.39 
   6   0  -4  364.96   41.60 
  -6   0  -4  375.96   61.89 
   6   0   4  408.56   53.49 
  -6   0  -4  321.87   47.70 
  -6   0  -4  422.36   53.39 
   6   0   4  304.37   59.79 
   6   0   4  372.66   59.29 
   6   0  -4  366.56   67.19 
   6   0  -4  273.77   54.29 
   6   0  -5  292.07   62.09 
  -6   0  -5  376.06   52.19 
  -6   0  -5  291.17   53.69 
  -6   0  -5  262.67   62.39 
   6   0   5  217.98   59.69 
  -6   0  -5  372.56   50.39 
  -6   0  -5  369.26   61.09 
   6   0   5  200.98   57.29 
   6   0   5  332.67   59.79 
   6   0   5  402.96   54.19 
   6   0  -5  410.46   44.20 
   6   0   5  398.66   51.29 
   6   0  -5  256.87   66.79 
   6   0  -5  405.06   42.20 
   6   0  -5  242.58   56.39 
  -6   0  -6   54.79   23.70 
   6   0   6  117.89   50.99 
  -6   0  -6   26.50   39.80 
   6   0  -6   11.80   29.90 
   6   0   6   16.40   27.70 
   6   0   6   47.70   35.10 
  -6   0  -6   78.09   49.10 
   6   0   6   87.69   40.40 
   6   0  -6    0.00   36.40 
  -6   0  -6   33.50   29.70 
   6   0  -6   25.00   18.40 
   6   0   6  106.89   49.00 
   6   0   6    4.90   22.00 
   6   0  -6   49.80   17.50 
  -6   0  -6   36.80   25.80 
   6   0  -6   81.79   34.70 
   6   0  -6   24.50   32.20 
   6   0  -7   50.69   51.49 
  -6   0  -7  142.49   33.10 
  -6   0  -7  144.09   39.00 
   6   0  -7  115.29   45.70 
  -6   0  -7   48.40   52.09 
   6   0   7   90.69   58.89 
   6   0   7  166.78   49.90 
   6   0  -7  170.68   28.80 
  -6   0  -7  156.08   52.09 
   6   0   7  122.29   48.30 
   6   0  -7   76.09   40.20 
   6   0  -7  155.78   50.09 
   6   0   7  189.48   54.69 
  -6   0  -7  101.59   41.50 
   6   0  -7  123.39   41.70 
   6   0  -7   98.69   30.20 
   6   0   7  167.08   39.70 
   6   0   7   88.09   34.80 
  -6   0  -8   18.70   32.50 
   6   0   8   50.59   45.40 
   6   0   8   88.99   58.79 
   6   0   8  106.89   63.59 
   6   0   8   30.80   29.20 
   6   0  -8   42.30   39.90 
  -6   0  -8   29.30   59.59 
  -6   0  -8   38.50   40.50 
   6   0  -8   17.30   47.40 
   6   0  -8   51.79   27.10 
  -6   0   8    0.00   13.00 
   6   0  -8   13.90   48.00 
  -6   0  -8   22.30   44.80 
   6   0   8    0.00   43.90 
   6   0   8   51.59   33.80 
   6   0   9   39.60   45.60 
  -6   0  -9   32.70   67.89 
   6   0   9    0.00   53.09 
   6   0   9    0.00   28.40 
   6   0  -9    0.00   35.30 
  -6   0   9    0.00   12.70 
  -6   0  -9   17.30   38.20 
   6   0  -9    0.00   28.00 
  -6   0  -9   12.90   50.09 
   6   0   9    0.00   34.10 
  -6   0  -9    0.00   40.80 
   6   0   9   29.30   57.89 
   6   0   9    0.00   48.50 
   6   0  10    3.40   30.40 
  -6   0 -10   12.30   59.09 
   6   0  10  107.59   55.99 
  -6   0 -10    0.00   37.30 
   6   0 -10   23.50   46.20 
  -6   0 -10   16.70   46.10 
   7   0   0    0.70   12.10 
   7   0   0    0.00   13.20 
   7   0   0    4.00   21.10 
  -7   0   0    0.00   10.00 
  -7   0   0    0.00   17.90 
   7   0   0    0.00   22.50 
  -7   0   0    0.00   13.10 
  -7   0   0    0.00   20.30 
  -7   0   1  848.02  111.59 
   7   0   1  865.11  112.99 
   7   0  -1  974.20  102.19 
   7   0   1  803.22  109.89 
   7   0   1 1069.79  104.49 
  -7   0  -1 1051.49  105.29 
  -7   0  -1  904.41  113.39 
   7   0   1 1004.10  104.89 
   7   0  -1  992.90  101.69 
   7   0  -1  871.91  112.29 
  -7   0  -1 1073.59  104.19 
  -7   0  -2  270.87   49.00 
   7   0   2  275.27   46.40 
   7   0  -2  235.58   41.60 
  -7   0  -2  280.57   38.10 
   7   0   2  234.08   46.50 
   7   0   2  303.87   40.20 
  -7   0   2  258.87   41.30 
  -7   0  -2  249.48   43.70 
   7   0   2  263.77   39.00 
  -7   0  -2  308.77   40.10 
   7   0   3  193.18   43.40 
   7   0   3  163.98   37.50 
  -7   0  -3  272.07   48.10 
   7   0   3  129.99   30.60 
   7   0  -3  174.88   34.30 
   7   0  -3  203.38   40.80 
   7   0  -3  206.58   46.20 
  -7   0  -3  184.78   38.90 
   7   0   3  187.38   41.50 
  -7   0  -3   86.29   28.60 
  -7   0  -3  114.79   26.70 
   7   0   3  124.49   28.40 
   7   0  -4  286.77   59.29 
   7   0   4  208.68   56.79 
   7   0   4  502.35   51.59 
  -7   0  -4  360.26   62.99 
   7   0   4  318.97   56.19 
   7   0   4  304.17   60.29 
   7   0  -4  288.57   53.79 
   7   0  -4  237.48   62.09 
  -7   0  -4  270.67   50.39 
  -7   0  -4  434.96   54.29 
  -7   0  -4  388.26   58.19 
  -7   0  -4  483.25   49.40 
   7   0  -5   62.49   31.30 
   7   0   5   38.90   41.30 
  -7   0  -5    0.00   20.40 
   7   0   5    0.00   17.80 
   7   0   5   18.30   33.40 
   7   0  -5   40.60   38.60 
  -7   0  -5   20.30   34.20 
  -7   0  -5   32.80   25.00 
   7   0   5   28.90   21.80 
  -7   0  -5   11.00   19.10 
  -7   0  -5   47.10   41.80 
   7   0   5   59.29   33.70 
   7   0  -5   15.00   29.70 
  -7   0  -6   93.49   29.10 
   7   0   6  112.29   49.80 
   7   0   6   60.29   39.20 
   7   0   6  158.78   58.99 
   7   0  -6  136.09   45.40 
   7   0  -6   85.99   21.30 
   7   0   6  213.58   48.00 
  -7   0  -6  118.49   52.79 
   7   0  -6  105.49   23.60 
   7   0   6  108.79   34.00 
   7   0  -6   89.49   36.90 
   7   0  -6  108.29   49.60 
  -7   0  -6   69.89   31.80 
   7   0   6   64.99   29.20 
  -7   0  -6   81.49   41.80 
  -7   0  -6   87.89   36.30 
   7   0  -7   74.09   42.40 
   7   0   7   74.79   33.00 
   7   0   7   67.89   56.49 
   7   0   7   62.89   42.90 
  -7   0  -7   42.10   45.30 
   7   0  -7   49.10   37.20 
   7   0   7   71.49   44.70 
  -7   0  -7   19.10   29.50 
  -7   0  -7   47.90   54.79 
   7   0  -7   74.49   47.50 
   7   0   7   36.10   28.80 
  -7   0  -7   20.80   35.70 
   7   0  -7   32.60   21.20 
   7   0   7    9.60   47.20 
  -7   0  -7   29.80   23.70 
   7   0  -7   18.30   17.50 
   7   0   8   32.30   30.70 
  -7   0  -8    0.00   57.89 
  -7   0  -8   78.39   50.09 
   7   0   8    0.00   25.80 
   7   0  -8   40.60   53.49 
   7   0   8   61.29   52.19 
   7   0   8   29.90   58.59 
  -7   0  -8   54.89   39.90 
   7   0   8   64.19   44.90 
  -7   0  -8   10.20   33.40 
   7   0   8    0.00   49.99 
   7   0  -8   51.19   29.40 
   7   0  -8    0.00   35.70 
   7   0   9   23.00   57.89 
  -7   0  -9   94.09   46.20 
  -7   0  -9    2.80   36.00 
  -7   0  -9    0.00   51.49 
   7   0   9    0.00   48.40 
   7   0   9    0.00   34.00 
   7   0  -9   29.20   44.90 
  -7   0  -9   61.49   66.29 
   7   0   9    0.00   39.40 
   7   0   9    0.00   53.99 
   7   0   9    0.00   31.30 
   7   0  10    0.00   28.90 
   7   0 -10   44.80   51.19 
  -7   0 -10    0.00   36.20 
  -7   0 -10   68.39   48.80 
   7   0  10    0.00   44.60 
  -7   0 -10  140.89   59.49 
   8   0   0   39.70   15.60 
  -8   0   0   40.40   12.50 
  -8   0   0   63.59   16.20 
   8   0   0   15.20   14.60 
  -8   0  -1   81.69   23.10 
  -8   0  -1   70.39   22.40 
   8   0  -1   71.59   18.70 
   8   0   1  162.58   32.40 
   8   0   1   70.29   20.60 
   8   0   1  206.68   38.70 
  -8   0   1  180.88   23.10 
  -8   0  -1  200.78   35.90 
   8   0  -1   89.89   18.80 
  -8   0  -1   68.29   19.50 
   8   0   1   97.99   22.00 
  -8   0  -2  626.64   76.09 
  -8   0   2  458.55   65.39 
   8   0   2  517.95   68.39 
   8   0   2  565.04   74.29 
   8   0  -2  470.65   66.69 
  -8   0  -2  502.05   63.29 
   8   0   2  542.75   63.09 
  -8   0  -2  502.15   61.19 
   8   0   2  559.94   63.09 
  -8   0  -2  475.65   68.49 
  -8   0  -3  176.48   42.70 
  -8   0  -3  138.99   35.10 
   8   0   3   71.99   24.40 
   8   0   3  123.39   38.40 
  -8   0  -3  133.19   26.20 
   8   0   3  105.59   38.00 
  -8   0  -3   48.10   22.70 
   8   0   3   99.09   32.60 
   8   0  -3  127.39   31.20 
   8   0   3  103.79   25.80 
  -8   0  -4  206.88   51.59 
   8   0   4  368.26   43.10 
  -8   0  -4  123.89   33.70 
   8   0   4   77.79   38.90 
   8   0   4  183.28   48.00 
   8   0  -4   91.99   35.00 
   8   0   4  278.87   40.50 
   8   0  -4  202.18   52.99 
   8   0  -4  197.88   46.50 
  -8   0  -4  192.88   43.60 
   8   0   4  171.58   42.50 
  -8   0  -4  310.47   43.30 
  -8   0  -4  298.17   37.00 
   8   0  -5   37.40   39.30 
   8   0   5   69.69   36.30 
  -8   0  -5   15.10   33.80 
  -8   0  -5    0.00   24.10 
   8   0   5   44.00   22.60 
  -8   0  -5   25.30   24.40 
   8   0  -5   47.40   31.60 
  -8   0  -5   18.60   43.90 
   8   0  -5    0.00   25.20 
  -8   0  -5    0.00   17.60 
   8   0   5   52.79   24.30 
   8   0   5    7.70   39.60 
   8   0   5   54.49   32.90 
  -8   0  -6   25.50   22.30 
   8   0   6   56.99   27.50 
  -8   0  -6   20.60   27.80 
   8   0  -6   74.29   39.40 
   8   0   6   87.99   42.30 
  -8   0  -6   70.69   52.69 
   8   0  -6   45.40   19.40 
   8   0  -6   34.10   32.70 
   8   0  -6   47.10   45.30 
  -8   0  -6   49.20   32.80 
  -8   0  -6   19.30   39.90 
   8   0  -6   14.10   16.00 
   8   0   6    0.00   37.70 
   8   0   6    0.00   26.40 
   8   0   6   10.40   43.20 
   8   0  -7   45.90   21.70 
   8   0  -7   51.09   42.30 
   8   0  -7    0.00   47.40 
   8   0   7   30.40   52.59 
   8   0  -7   31.50   35.90 
  -8   0  -7   41.40   24.70 
  -8   0  -7   27.70   44.20 
   8   0   7    7.50   37.40 
   8   0   7   54.39   32.60 
   8   0   7   81.89   33.80 
   8   0  -7   55.59   20.20 
   8   0   7    0.00   50.79 
  -8   0  -7   30.90   35.60 
   8   0   7    0.00   41.50 
  -8   0  -7   42.20   57.09 
  -8   0  -7   12.80   30.10 
   8   0   8   45.60   36.90 
   8   0  -8   19.80   23.80 
   8   0   8   10.90   45.70 
   8   0   8    0.00   53.79 
  -8   0  -8    9.90   61.19 
   8   0   8    0.00   25.80 
   8   0  -8    0.00   32.60 
  -8   0  -8    0.00   32.40 
   8   0  -8   46.90   51.49 
   8   0   8   73.19   46.40 
  -8   0  -8   24.20   46.30 
  -8   0  -8    0.00   30.80 
   8   0   8   23.70   55.09 
   8   0   9    8.50   32.90 
   8   0   9   89.19   55.59 
  -8   0  -9    0.00   34.20 
  -8   0  -9    0.00   44.20 
  -8   0  -9   94.69   70.39 
   8   0  -9   12.60   43.80 
  -8   0  -9   10.50   38.90 
   8   0   9    0.00   58.69 
   8   0   9    2.70   44.60 
  -8   0 -10    0.00   42.40 
   8   0  10    0.00   46.90 
   8   0  10    0.00   33.40 
   8   0 -10    4.50   45.00 
  -8   0 -10   16.50   40.10 
  -8   0 -10   63.69   67.19 
   9   0   0    0.00   13.20 
   9   0   0    0.00   21.60 
  -9   0   0    0.00   13.30 
  -9   0   0    0.00    8.60 
   9   0   0    0.00   13.70 
   9   0   0    0.00   23.30 
   9   0   1 1818.82  222.88 
   9   0   1 2170.88  214.18 
  -9   0  -1 1714.23  223.78 
   9   0   1 1592.54  224.28 
   9   0  -1 2216.98  211.48 
   9   0  -1 2243.18  211.98 
  -9   0  -1 2221.18  212.88 
   9   0   1 2221.28  213.68 
  -9   0  -1 1795.62  222.08 
  -9   0  -1 1960.70  213.48 
  -9   0  -2  676.53   94.89 
  -9   0  -2  772.62   84.89 
   9   0  -2  583.24   88.89 
   9   0   2  613.14   92.89 
  -9   0  -2  846.22   82.89 
   9   0   2  594.04   89.19 
  -9   0  -2  602.14   88.79 
   9   0   2  848.32   84.99 
   9   0   2  890.31   84.59 
   9   0  -3  496.75   82.49 
  -9   0  -3  551.84   78.79 
  -9   0  -3  654.03   90.59 
  -9   0  -3  632.14   86.79 
   9   0   3  754.52   79.69 
   9   0   3  606.64   84.09 
  -9   0  -3  702.63   78.99 
   9   0   3  758.32   78.99 
  -9   0  -3  713.63   76.39 
   9   0   3  597.34   95.49 
   9   0   3  684.13   90.69 
  -9   0  -4  498.25   68.59 
   9   0   4  291.97   74.89 
   9   0   4  565.94   81.39 
  -9   0  -4  432.96   65.39 
   9   0   4  548.15   76.09 
  -9   0  -4  541.55   80.99 
   9   0  -4  508.45   73.79 
  -9   0  -4  466.85   62.29 
  -9   0  -4  461.65   73.19 
   9   0  -4  569.34   82.59 
   9   0   4  446.66   66.89 
   9   0   4  505.25   67.89 
   9   0  -4  585.14   94.19 
  -9   0  -5   13.00   25.30 
  -9   0  -5   31.50   47.80 
   9   0  -5   23.90   32.40 
   9   0   5    0.00   30.20 
  -9   0  -5   28.00   36.00 
  -9   0  -5   35.50   26.50 
   9   0  -5   22.80   39.70 
   9   0  -5   12.10   28.80 
   9   0   5    0.00   41.30 
  -9   0  -5   59.89   25.30 
   9   0   5   46.90   27.10 
   9   0   5    7.70   35.60 
   9   0   5   37.80   25.00 
   9   0  -6  112.39   41.40 
  -9   0  -6  125.69   41.30 
  -9   0  -6  169.08   60.59 
   9   0   6  142.79   49.80 
   9   0   6  134.99   37.40 
  -9   0  -6  218.68   54.29 
  -9   0  -6  193.98   38.10 
  -9   0  -6  150.08   38.80 
   9   0  -6  132.19   50.39 
   9   0   6  213.88   60.89 
   9   0   6  124.29   37.80 
   9   0  -6  112.69   58.99 
   9   0   6   99.49   50.39 
   9   0  -7   17.70   18.90 
   9   0   7   13.00   29.30 
   9   0   7    7.40   54.79 
  -9   0  -7   15.10   22.70 
  -9   0  -7    8.30   54.19 
  -9   0  -7    0.00   32.10 
   9   0   7    0.00   31.80 
  -9   0  -7   28.90   47.30 
   9   0   7    0.00   30.90 
   9   0  -7   17.70   37.40 
   9   0  -7    0.00   50.49 
  -9   0  -7    0.00   32.00 
   9   0   7   97.79   55.79 
   9   0   7    0.00   46.00 
  -9   0  -8    0.00   30.90 
   9   0   8    0.00   52.69 
   9   0   8   24.90   35.30 
  -9   0  -8   32.40   49.70 
  -9   0  -8    0.00   36.70 
   9   0   8    0.00   60.09 
   9   0   8    0.00   48.50 
  -9   0  -8   43.50   64.69 
   9   0  -8   25.00   36.60 
   9   0  -8   44.90   54.79 
   9   0   8   16.20   42.00 
  -9   0  -9   43.10   44.60 
   9   0  -9   28.00   43.50 
   9   0   9   53.89   59.99 
   9   0   9   15.20   60.59 
   9   0   9   30.30   48.20 
  -9   0  -9    0.00   67.49 
   9   0   9    8.20   34.40 
  -9   0  -9   81.49   52.39 
  -9   0  -9    0.00   35.50 
  10   0   0 1351.26  155.98 
  10   0   0 1355.36  148.19 
  10   0   0 1362.96  158.38 
  10   0   0 1383.36  148.79 
 -10   0   0 1432.46  148.09 
  10   0   1   94.79   34.60 
  10   0   1   52.49   27.20 
  10   0  -1   59.69   16.20 
 -10   0  -1    0.00   23.50 
  10   0  -1   47.70   15.70 
  10   0   1   49.10   18.90 
 -10   0  -1   28.10   28.20 
  10   0   1   38.00   18.50 
 -10   0  -1   55.09   17.40 
 -10   0  -1   61.19   20.80 
 -10   0  -2  316.27   59.39 
  10   0   2  570.14   69.69 
  10   0   2  705.33   77.09 
  10   0   2  442.66   57.99 
 -10   0  -2  431.96   55.69 
  10   0   2  423.36   57.69 
 -10   0  -2  460.35   59.09 
 -10   0  -3  185.88   38.70 
  10   0   3  230.28   37.80 
  10   0   3  196.58   47.20 
 -10   0  -3  290.37   53.39 
 -10   0  -3  190.88   43.10 
  10   0   3  242.28   50.39 
  10   0   3  201.18   36.00 
 -10   0  -3  118.39   30.70 
  10   0   3  166.68   43.30 
  10   0  -3  222.58   41.20 
  10   0  -4   81.89   36.70 
 -10   0  -4   37.60   32.70 
  10   0   4   74.39   44.30 
 -10   0  -4   36.90   25.40 
  10   0   4    0.20   34.60 
  10   0  -4  123.79   48.10 
  10   0   4   54.29   35.80 
 -10   0  -4   66.49   22.70 
 -10   0  -4   59.19   42.40 
  10   0  -4   55.59   29.30 
  10   0   4   39.40   24.00 
 -10   0  -4   28.70   22.30 
  10   0   4   31.40   22.50 
  10   0   5   13.10   43.40 
  10   0  -5   66.19   44.10 
  10   0   5   44.60   39.70 
 -10   0  -5   66.39   30.20 
  10   0  -5   59.29   32.90 
  10   0  -5   95.69   42.60 
 -10   0  -5   64.49   25.70 
 -10   0  -5  111.49   41.10 
  10   0   5   38.00   37.50 
 -10   0  -5   85.09   51.19 
  10   0   5   66.29   28.60 
  10   0   5   25.80   26.10 
 -10   0  -5   68.49   25.60 
 -10   0  -6   47.20   33.60 
  10   0   6    9.20   39.80 
  10   0   6   12.50   24.70 
 -10   0  -6   10.50   22.30 
  10   0  -6   41.00   35.00 
 -10   0  -6   72.39   56.19 
  10   0   6   61.39   42.30 
  10   0  -6   11.80   42.50 
  10   0   6   29.00   51.39 
  10   0   6   24.40   28.10 
  10   0  -6   49.90   51.49 
 -10   0  -6  121.59   36.10 
 -10   0  -6   58.29   44.10 
 -10   0  -7    1.40   33.20 
 -10   0  -7   43.70   24.80 
 -10   0  -7  157.48   42.20 
  10   0   7   56.09   50.79 
  10   0  -7  134.19   58.79 
  10   0  -7  104.89   47.50 
  10   0   7    0.00   29.60 
  10   0   7  123.49   55.49 
  10   0   7    8.20   57.59 
  10   0   7  143.49   70.19 
 -10   0  -7  125.29   50.99 
 -10   0  -7   79.59   59.59 
 -10   0  -8    0.00   49.30 
 -10   0  -8   65.29   40.10 
  10   0   8    0.00   51.59 
  10   0   8   18.80   46.00 
  10   0   8   22.60   63.49 
  10   0   8   36.20   57.99 
  10   0  -8    0.00   39.90 
  10   0   8   31.20   34.00 
 -10   0  -8   99.69   42.70 
 -10   0  -8  105.49   70.29 
 -10   0  -9    0.00   32.30 
  10   0   9   72.49   55.29 
 -10   0  -9    0.00   39.50 
  10   0   9    0.00   69.69 
  10   0   9    0.00   33.30 
  10   0   9    7.40   55.69 
 -10   0  -9    0.00   63.29 
 -10   0  -9    0.00   47.40 
  10   0  -9   18.70   45.10 
 -11   0   0    7.70   14.70 
  11   0   0    0.00   26.30 
  11   0   0    0.20   14.50 
  11   0   0    3.40   14.50 
  11   0   0    1.00   23.80 
 -11   0   0    1.70    2.90 
 -11   0  -1   74.69   22.90 
 -11   0  -1  144.29   36.20 
  11   0  -1   82.49   20.20 
 -11   0  -1   95.79   29.50 
  11   0  -1   88.79   20.70 
  11   0   1   91.29   31.50 
 -11   0  -1   77.39   20.50 
  11   0   1   31.30   34.40 
  11   0   1   82.29   22.10 
  11   0   1   59.09   21.90 
  11   0  -2  382.06   50.79 
  11   0   2  540.75   73.19 
 -11   0  -2  405.46   53.99 
  11   0   2  379.36   58.89 
 -11   0  -2  550.04   72.29 
  11   0  -2  408.86   59.49 
  11   0   2  446.36   66.99 
 -11   0  -2  417.96   58.89 
  11   0   2  422.06   57.39 
 -11   0  -3   25.20   39.60 
  11   0   3   36.20   21.50 
  11   0   3    0.00   31.70 
 -11   0  -3   69.29   23.60 
  11   0   3   25.60   35.50 
  11   0  -3   19.90   24.70 
  11   0   3   32.50   34.00 
 -11   0  -3   83.49   27.60 
  11   0   3  126.19   29.70 
 -11   0  -3   26.10   30.80 
  11   0   4    0.00   17.70 
  11   0   4   11.10   35.90 
 -11   0  -4    0.70   18.90 
  11   0   4    0.00   20.70 
 -11   0  -4    1.60   19.40 
  11   0  -4   16.80   27.70 
 -11   0  -4    0.00   41.30 
 -11   0  -4   22.60   32.40 
  11   0   4    0.00   34.80 
  11   0  -4   19.30   41.40 
  11   0  -4   20.80   36.40 
  11   0   4    0.00   40.20 
 -11   0  -4    0.00   21.70 
  11   0   5   49.30   28.80 
 -11   0  -5    0.00   25.30 
 -11   0  -5   16.10   36.80 
  11   0  -5    0.00   39.40 
  11   0  -5   40.70   40.50 
  11   0  -5   38.70   33.40 
  11   0   5   16.70   47.00 
  11   0   5   16.00   37.70 
  11   0   5   11.60   23.40 
 -11   0  -5   25.40   23.00 
  11   0   5    0.00   37.90 
 -11   0  -5   48.80   31.80 
 -11   0  -5   61.29   47.60 
 -11   0  -6   16.80   29.90 
  11   0  -6   56.19   48.80 
 -11   0  -6   19.10   43.20 
 -11   0  -6    4.60   21.20 
 -11   0  -6   10.80   30.60 
  11   0   6    0.00   41.70 
  11   0  -6   71.49   45.40 
  11   0   6   44.20   52.79 
 -11   0  -6    0.00   54.79 
  11   0   6   38.40   39.10 
  11   0  -6    0.00   30.90 
  11   0   6   37.50   32.20 
  11   0   7   68.89   51.09 
 -11   0  -7   44.40   36.90 
  11   0  -7   25.10   39.80 
  11   0   7   30.80   48.40 
 -11   0  -7   30.10   44.10 
 -11   0  -7   19.90   24.40 
  11   0  -7   14.80   51.79 
 -11   0  -7   89.19   36.90 
  11   0   7   66.29   54.89 
 -11   0  -7    0.00   56.39 
  11   0   7   15.70   31.80 
 -11   0  -8    1.50   49.20 
  11   0   8   41.10   36.20 
  11   0   8    0.00   59.99 
  11   0   8    1.40   45.30 
  11   0  -8    0.00   39.80 
 -11   0  -8    0.00   60.29 
  11   0   8    0.00   48.70 
  11   0   8    0.00   63.69 
 -11   0  -8   15.50   39.00 
 -11   0  -8    0.00   34.40 
  11   0   9    0.00   47.10 
  11   0   9    0.00   61.79 
  11   0  -9    0.00   40.10 
 -11   0  -9   44.80   45.10 
 -11   0  -9   49.50   45.60 
  11   0   9   24.20   36.60 
  12   0   0  377.86   52.59 
  12   0   0  407.36   64.89 
  12   0   0  382.26   52.49 
 -12   0   0  425.26   51.69 
  12   0   0  468.45   63.79 
 -12   0  -1  315.87   53.39 
  12   0   1  286.57   44.80 
 -12   0  -1  277.87   41.90 
 -12   0  -1  333.47   49.70 
  12   0  -1  359.46   43.80 
  12   0   1  284.87   52.59 
  12   0  -1  263.17   40.70 
  12   0   1  261.07   44.30 
  12   0   1  311.47   56.99 
 -12   0  -1  268.17   44.30 
 -12   0  -2  362.46   54.99 
 -12   0  -2  399.26   66.89 
 -12   0  -2  361.66   51.89 
  12   0  -2  377.26   46.50 
  12   0   2  354.46   66.49 
  12   0   2  410.46   57.19 
  12   0   2  355.76   53.49 
  12   0   2  393.66   63.09 
 -12   0  -2  320.07   55.79 
  12   0   3  448.56   75.39 
  12   0   3  264.87   51.59 
  12   0  -3  393.56   58.89 
 -12   0  -3  444.86   71.99 
  12   0   3  389.36   67.59 
 -12   0  -3  407.46   61.49 
 -12   0  -3  330.17   54.19 
 -12   0  -3  365.56   53.19 
  12   0   3  281.67   51.89 
  12   0   3  297.67   60.99 
  12   0   4  174.38   56.79 
  12   0   4  110.99   46.60 
  12   0   4  145.09   35.30 
  12   0   4   72.29   48.00 
  12   0  -4  100.69   57.19 
 -12   0  -4  275.67   38.80 
  12   0  -4  175.98   51.99 
  12   0  -4   86.99   37.30 
 -12   0  -4  149.99   53.69 
 -12   0  -4  186.18   38.70 
 -12   0  -4   68.69   41.10 
  12   0   5   57.99   52.99 
  12   0  -5  165.48   57.69 
 -12   0  -5  158.98   34.50 
  12   0   5   60.39   46.10 
 -12   0  -5   12.90   53.39 
  12   0   5   95.29   46.40 
  12   0  -5   43.50   33.50 
 -12   0  -5   49.00   32.40 
  12   0   5   92.39   32.60 
 -12   0  -5  114.19   44.40 
  12   0  -5  187.08   52.69 
 -12   0  -5   68.89   28.90 
  12   0  -6   55.79   53.79 
  12   0   6    0.00   29.80 
 -12   0  -6   32.00   51.79 
 -12   0  -6   25.60   30.30 
 -12   0  -6    0.00   27.10 
  12   0   6   90.89   46.70 
  12   0   6   49.90   47.90 
 -12   0  -6   57.89   45.00 
  12   0   6  114.89   59.09 
  12   0  -6    0.00   32.30 
 -12   0  -6    0.00   19.80 
 -12   0  -7   75.59   39.70 
  12   0   7   76.79   60.59 
  12   0   7   13.90   33.60 
 -12   0  -7   75.89   39.20 
 -12   0  -7   65.29   30.10 
  12   0   7    0.00   42.70 
 -12   0  -7   88.59   63.39 
  12   0   7    0.00   45.90 
 -12   0  -7   89.29   54.29 
  12   0  -7    0.00   53.79 
  12   0  -7   13.80   36.90 
  12   0   8    0.00   41.40 
  12   0   8    0.00   55.99 
 -12   0  -8    0.00   37.70 
  12   0   8   21.00   33.00 
 -12   0  -8    0.00   38.00 
  12   0  -8   51.89   43.20 
  12   0   8   57.69   66.19 
 -13   0   0    0.00   15.70 
  13   0   0    0.40   30.40 
  13   0   0    0.00   24.80 
 -13   0   0    5.20    3.70 
  13   0   0    6.60   16.20 
  13   0   0   14.90   18.00 
  13   0  -1  103.19   24.80 
 -13   0  -1   94.89   24.30 
  13   0   1  103.29   34.70 
 -13   0  -1  113.89   32.80 
  13   0   1  120.99   28.60 
 -13   0  -1  127.89   28.40 
 -13   0  -1  163.48   40.40 
  13   0   1  103.79   27.30 
  13   0   1   73.89   38.80 
  13   0   2    0.00   30.60 
  13   0   2   88.69   26.00 
 -13   0  -2   43.80   37.10 
 -13   0  -2   19.80   22.10 
  13   0   2   16.70   23.00 
  13   0   2    0.00   35.90 
  13   0  -2   23.20   16.20 
 -13   0  -2   39.70   30.50 
 -13   0  -2   34.20   20.70 
  13   0   3  488.15   78.09 
  13   0  -3  479.05   69.39 
  13   0   3  417.56   78.19 
  13   0   3  413.36   85.79 
 -13   0  -3  481.65   68.89 
 -13   0  -3  503.25   74.29 
  13   0   3  533.95   68.69 
 -13   0  -3  466.55   82.29 
 -13   0  -3  411.76   63.79 
 -13   0  -4  170.58   47.40 
 -13   0  -4  140.89   41.00 
  13   0  -4  296.67   62.79 
 -13   0  -4  147.19   35.80 
  13   0   4  104.19   52.49 
  13   0  -4  278.27   49.20 
  13   0  -4  239.08   74.59 
  13   0   4  109.69   57.49 
  13   0   4  222.78   43.10 
  13   0   4  145.29   50.29 
 -13   0  -4  136.59   58.29 
 -13   0  -5   13.70   49.60 
 -13   0  -5    8.30   24.20 
  13   0   5  111.99   56.59 
  13   0  -5    2.30   42.00 
  13   0   5    0.00   42.90 
  13   0  -5   20.20   47.20 
  13   0  -5    0.00   30.60 
  13   0   5    0.00   29.10 
 -13   0  -5   67.59   31.80 
 -13   0  -5    0.00   35.80 
  13   0   5    9.00   42.10 
 -13   0  -6    0.00   28.80 
  13   0   6    0.00   29.80 
  13   0   6   27.00   42.40 
 -13   0  -6   35.60   23.00 
  13   0   6   26.50   52.49 
 -13   0  -6   47.10   33.80 
 -13   0  -6    0.00   51.79 
  13   0  -6    0.00   48.80 
  13   0  -6   42.40   34.50 
  13   0   6    0.00   40.60 
 -13   0  -6   18.80   39.80 
 -13   0  -7    5.40   31.00 
 -13   0  -7    0.00   30.50 
  13   0   7   55.59   65.09 
  13   0  -7   14.10   41.70 
  13   0   7   16.00   54.09 
  13   0   7    0.00   47.40 
  13   0   7    0.00   30.40 
  13   0   8   41.20   55.29 
  13   0   8   18.00   37.00 
 -13   0  -8    5.70   35.50 
  13   0  -8    0.00   40.20 
  13   0   8  113.59   73.89 
 -14   0   0    0.00    9.80 
  14   0   0    0.00   15.80 
  14   0   0    0.00   16.60 
  14   0   0    0.00   31.80 
  14   0   0   10.40   29.80 
 -14   0   0    0.00   14.90 
  14   0  -1    0.00   15.90 
  14   0   1   12.70   35.00 
 -14   0  -1    5.00   16.10 
  14   0   1    0.00   29.60 
 -14   0  -1   13.50   25.70 
 -14   0  -1    0.00   17.40 
  14   0  -1    0.00   14.50 
  14   0   1    0.00   17.90 
 -14   0  -2    3.80   17.40 
 -14   0  -2    0.00   25.30 
  14   0   2    0.00   35.60 
 -14   0  -2   37.10   40.80 
 -14   0  -2    6.80   21.10 
  14   0   2   32.40   34.60 
  14   0   2    0.00   20.80 
  14   0  -2    3.60   15.40 
  14   0   3   32.00   37.00 
 -14   0  -3   17.10   26.90 
 -14   0  -3   20.30   43.00 
 -14   0  -3    6.40    6.10 
  14   0   3   12.60   25.30 
  14   0  -3    6.50   27.40 
  14   0   3   43.80   44.90 
 -14   0  -3   15.60   21.10 
  14   0   3   17.20   39.70 
  14   0  -4    0.00   29.00 
 -14   0  -4    2.80   25.60 
  14   0  -4    4.90   48.80 
  14   0   4    0.00   36.10 
 -14   0  -4   10.20   23.00 
 -14   0  -4   38.50   46.10 
  14   0   4   41.10   47.40 
  14   0   4    0.00   24.10 
  14   0   4   12.70   46.40 
 -14   0  -4    0.00   30.80 
  14   0  -4   38.50   44.70 
  14   0   5    9.80   44.70 
 -14   0  -5    0.00   28.20 
  14   0   5   30.60   46.00 
  14   0  -5   33.60   36.20 
 -14   0  -5   33.20   23.40 
  14   0   5    0.00   27.30 
 -14   0  -5    0.00   51.99 
  14   0  -5   42.00   52.89 
  14   0   5   37.60   50.19 
  14   0  -6    0.00   33.00 
  14   0   6    0.00   49.20 
  14   0  -6   47.20   53.79 
 -14   0  -6    0.00   28.80 
  14   0   6   56.89   58.09 
 -14   0  -6    0.00   28.10 
  14   0   6    0.00   44.90 
  14   0   6    4.00   33.10 
 -14   0  -6   30.20   26.40 
  14   0   7   40.90   56.39 
  14   0   7   16.80   36.10 
  14   0  -7   16.20   39.10 
  14   0   7    0.00   63.59 
 -14   0  -7    0.00   30.50 
 -15   0   0    0.00   12.30 
  15   0   0   12.00   29.20 
  15   0   0    0.00   33.30 
 -15   0   0    0.00   16.10 
  15   0   0    0.00   17.50 
  15   0  -1   33.50   18.90 
 -15   0  -1   25.50   17.20 
 -15   0  -1   53.09   23.10 
  15   0   1   44.00   22.80 
  15   0   1    0.00   35.90 
  15   0   1   21.10   32.80 
  15   0  -2    0.00   15.40 
  15   0   2    1.60   33.30 
  15   0   2   41.90   38.80 
 -15   0  -2    0.00   34.10 
 -15   0  -2    2.60   22.60 
  15   0  -2   15.90   16.40 
 -15   0  -2   76.99   31.80 
 -15   0  -2    0.00   17.90 
  15   0   2    4.30   21.90 
 -15   0  -3   53.69   47.20 
 -15   0  -3  129.89   30.80 
  15   0   3  127.49   51.99 
  15   0   3  119.59   54.99 
 -15   0  -3   45.70   29.40 
 -15   0  -3  171.58   38.40 
  15   0   3  115.99   35.90 
  15   0   3   54.29   40.90 
  15   0  -4   17.90   31.30 
  15   0   4   52.69   43.50 
  15   0   4    0.00   48.60 
  15   0  -4   76.59   59.19 
  15   0   4   27.20   47.20 
 -15   0  -4   13.50   26.50 
  15   0  -4   86.09   52.29 
  15   0   4    0.00   27.10 
  15   0   5    0.00   29.10 
  15   0   5    0.20   43.10 
  15   0  -5    0.00   51.79 
 -15   0  -5   22.30   29.70 
  15   0  -5    0.00   32.70 
  15   0   5   14.20   58.49 
  15   0   6   23.80   48.40 
  15   0   6   16.70   35.60 
 -15   0  -6    0.00   30.60 
  15   0  -6    5.30   39.20 
 -16   0   0   65.99   21.90 
  16   0   0   79.69   27.30 
  16   0   0   69.09   37.10 
  16   0   0  121.09   43.10 
 -16   0   0   78.89   20.00 
  16   0   1   34.20   41.30 
 -16   0  -1   15.90   20.00 
  16   0   1    0.00   20.60 
  16   0   1    0.00   34.00 
  16   0  -1    0.00   16.40 
  16   0   2  114.49   47.70 
 -16   0  -2  101.59   31.40 
  16   0   2   61.29   31.20 
  16   0   3   76.69   56.39 
 -16   0  -3   85.79   31.50 
  16   0   3  103.79   34.20 
  16   0   4    0.00   30.80 
  16   0   4    9.40   47.30 
  16   0  -4   39.20   59.49 
  16   0  -4    0.00   30.40 
 -16   0  -4   51.49   33.20 
  16   0  -5    0.00   37.60 
  16   0   5   42.40   34.60 
  16   0  -5    4.70   58.59 
  16   0   5    0.00   46.90 
 -16   0  -5   27.70   32.50 
 -17   0  -1   46.20   22.70 
 -17   0  -2   14.80   23.30 
 -17   0  -3   12.00   26.40 
  17   0   3    0.00   42.80 
  17   0   4    7.50   50.79 
 -17   0  -4    0.00   26.20 
  17   0  -4   30.30   66.19 
 -18   0  -1   17.80   21.00 
 -18   0  -2  141.59   35.20 
  18   0   3    6.70   51.89 
 -18   0  -3   75.39   31.70 
   0  -1   0    2.30    3.40 
   0  -1   0    0.00    2.00 
   0   1   0    3.20    4.30 
   0   1   0    0.50    2.50 
   0  -1   0    0.00    3.00 
   0   1   0    0.00    2.30 
   0   1   0    0.00    3.70 
   0  -1   0    0.00    5.00 
   0   1   0    0.00    4.10 
   0   1   1 7458.55  858.01 
   0   1   1 7314.07  799.02 
   0   1  -1 7956.70  858.11 
   0  -1   1 7309.57  857.91 
   0  -1  -1 7154.08  799.12 
   0  -1  -1 7590.34  843.32 
   0  -1  -1 7268.67  766.92 
   0   1  -1 7623.54  766.72 
   0   1   1 7368.86  767.12 
   0  -1   1 7627.44  798.72 
   0   1   1 7084.19  921.71 
   0  -1  -1 7516.65  799.12 
   0  -1   1 7529.35  766.72 
   0   1   1 6880.31  799.02 
   0  -1  -1 7083.49  921.71 
   0   1  -1 7507.75  766.92 
   0   1   1 7529.25  767.02 
   0  -1   1 7432.36  766.92 
   0  -1  -1 7379.46  857.91 
   0  -1  -1 7496.95  767.22 
   0   1   1 7879.71  843.42 
   0   1  -1 7621.54  798.72 
   0   1  -1 7469.55  798.92 
   0  -1   2  686.83   87.49 
   0  -1  -2  595.64   93.79 
   0  -1  -2  683.23   75.69 
   0   1  -2  744.83   75.69 
   0  -1   2  689.13   76.19 
   0  -1  -2  559.54   84.39 
   0   1   2  632.34   86.99 
   0  -1  -2  627.44   86.89 
   0   1  -2  857.91   82.19 
   0   1   2  701.43   77.19 
   0  -1   2  849.52   81.09 
   0   1   2  678.73   75.69 
   0  -1   2  745.83   75.49 
   0   1  -2  745.93   87.99 
   0  -1  -2  694.93   77.09 
   0  -1  -2  592.64   81.49 
   0   1   2  660.33   94.39 
   0   1  -2  811.32   82.09 
   0   1   2  616.44   81.39 
   0  -1  -2  712.13   82.29 
   0  -1   2  752.12   95.09 
   0   1   2  629.94   85.49 
   0   1  -2  727.63   76.49 
   0   1   2  785.42   83.39 
   0  -1  -3  265.97   48.10 
   0   1  -3  205.08   36.50 
   0   1  -3  162.78   35.10 
   0  -1   3  284.67   47.10 
   0  -1  -3  233.18   39.60 
   0  -1   3  223.58   40.70 
   0  -1  -3  262.57   42.10 
   0  -1  -3  235.18   38.00 
   0   1   3  238.88   41.80 
   0  -1  -3  243.98   38.60 
   0   1   3  282.27   41.10 
   0   1  -3  261.17   42.60 
   0   1   3  203.38   37.40 
   0   1   3  269.97   39.90 
   0   1   3  276.77   47.30 
   0  -1   3  172.48   34.10 
   0   1   4 2180.68  255.17 
   0  -1  -4 1959.20  248.68 
   0  -1   4 2238.78  225.28 
   0   1  -4 1961.60  248.78 
   0   1  -4 2233.08  255.57 
   0  -1  -4 2095.29  224.48 
   0  -1  -4 2156.38  225.68 
   0   1   4 2164.68  235.38 
   0   1   4 2145.79  274.27 
   0  -1   4 2141.19  254.87 
   0  -1   4 2087.99  223.88 
   0   1   4 2269.57  225.78 
   0  -1  -4 2116.09  235.68 
   0  -1   4 2168.88  273.97 
   0   1   4 2207.68  224.58 
   0   1  -4 2112.49  224.08 
   0   1  -4 2137.99  236.08 
   0  -1   4 2222.68  234.48 
   0   1  -4 2045.60  224.98 
   0  -1  -4 1970.10  272.97 
   0   1   4 2200.78  236.88 
   0  -1  -4 1996.80  254.37 
   0   1  -4 2152.58  234.88 
   0  -1  -5   24.90   29.20 
   0  -1   5   71.49   26.80 
   0  -1   5   52.09   20.60 
   0   1  -5   15.90   28.00 
   0  -1   5   60.29   34.30 
   0  -1  -5   46.60   34.30 
   0   1   5   44.50   36.00 
   0  -1   5   74.49   29.00 
   0   1  -5    0.00   24.20 
   0   1   5   31.50   21.40 
   0   1   5   23.10   28.60 
   0   1  -5   15.90   15.80 
   0  -1  -5    0.00   15.40 
   0  -1  -5   40.80   26.00 
   0   1  -5   47.30   30.80 
   0  -1  -5   15.90   19.50 
   0   1   5    9.60   16.30 
   0   1  -5   73.19   30.20 
   0   1   5   19.30   27.70 
   0   1   5   16.90   31.70 
   0  -1  -5    8.60   31.70 
   0  -1  -5   31.70   29.10 
   0  -1   5   37.10   17.00 
   0   1  -5   17.40   18.80 
   0  -1   5   52.19   28.80 
   0  -1  -6  499.85   61.99 
   0   1  -6  487.65   68.29 
   0  -1   6  523.95   61.39 
   0   1   6  442.06   69.39 
   0   1   6  603.54   90.19 
   0  -1   6  590.44   67.19 
   0   1  -6  481.85   61.59 
   0  -1  -6  434.86   69.29 
   0  -1  -6  467.35   57.79 
   0  -1   6  388.16   73.69 
   0  -1  -6  299.07   71.69 
   0   1   6  498.55   62.09 
   0   1   6  472.15   67.19 
   0   1  -6  666.13   75.49 
   0  -1   6  395.66   65.59 
   0  -1  -6  297.17   68.19 
   0  -1  -6  305.77   67.49 
   0   1  -6  546.55   59.09 
   0  -1   6  436.56   56.79 
   0  -1  -6  415.46   82.09 
   0   1  -6  376.76   68.99 
   0   1   6  394.96   74.19 
   0   1  -6  464.35   78.39 
   0  -1   6  456.95   86.09 
   0  -1   7   11.10   22.80 
   0  -1  -7    2.80   30.00 
   0   1  -7   19.90   18.60 
   0  -1   7   24.20   28.40 
   0   1  -7   24.50   25.20 
   0  -1   7    3.60   32.80 
   0   1   7    8.70   23.60 
   0   1   7    7.50   37.10 
   0   1   7   71.29   48.70 
   0   1   7   24.50   19.70 
   0   1  -7   28.60   43.40 
   0  -1  -7   16.10   24.90 
   0   1  -7   54.19   31.40 
   0  -1  -7   16.80   38.30 
   0   1   7   23.80   36.10 
   0  -1   7    4.60   17.30 
   0  -1  -7   17.00   43.00 
   0   1   7    0.00   28.80 
   0  -1  -7   44.20   36.60 
   0   1  -7   42.80   35.90 
   0  -1   7    0.00   30.50 
   0   1  -7    0.00   33.10 
   0  -1   7   39.40   45.70 
   0  -1  -7   13.00   18.30 
   0  -1  -8   43.30   51.09 
   0  -1   8    8.30   20.90 
   0  -1   8   13.80   38.70 
   0  -1  -8   69.59   33.90 
   0  -1  -8   52.49   41.80 
   0  -1  -8  112.29   42.20 
   0   1  -8   48.90   37.90 
   0  -1   8  139.19   63.59 
   0   1   8    0.00   25.60 
   0   1  -8   62.69   44.70 
   0  -1   8   31.50   40.50 
   0   1  -8   69.29   52.99 
   0   1  -8    0.00   27.20 
   0  -1   8    0.00   19.30 
   0   1   8  112.89   52.39 
   0   1   8   94.89   48.70 
   0  -1   8    3.80   26.10 
   0   1   8   11.90   21.40 
   0   1   8   26.80   42.00 
   0   1   8   45.20   39.50 
   0  -1   9    0.00   27.10 
   0   1  -9    0.00   36.20 
   0   1   9    0.00   44.00 
   0   1  -9   67.19   45.50 
   0   1   9    0.00   28.00 
   0   1   9   61.59   42.60 
   0   1   9    0.00   20.70 
   0  -1   9    0.00   50.09 
   0   1   9    0.00   38.70 
   0   1   9    7.50   55.79 
   0  -1   9    0.00   34.70 
   0   1  -9   34.50   58.19 
   0  -1  -9    0.00   51.69 
   0  -1   9    5.30   13.60 
   0  -1  -9    9.30   33.90 
   0  -1  -9   44.80   45.30 
   0  -1  -9   18.20   47.40 
   0   1  -9    0.00   31.70 
   0  -1   9   23.90   22.90 
   0  -1   9    0.00   40.10 
   0  -1 -10   41.40   36.20 
   0   1  10    6.20   47.00 
   0  -1 -10   58.59   48.30 
   0   1 -10   20.60   37.00 
   0  -1  10    5.10   23.70 
   0   1  10    0.00   21.20 
   0  -1  10   28.50   39.20 
   0   1 -10    0.00   34.30 
   0  -1  11    4.60   51.59 
   0   1  11    4.90   48.30 
   0   1  11    0.00   23.90 
   0  -1 -11   31.20   45.00 
   0   1 -11   15.40   47.90 
   0  -1  11    0.00   23.00 
   1   1   0 2269.27  219.08 
  -1  -1   0 1971.90  218.98 
   1  -1   1 1094.19  130.69 
   1  -1   1 1073.79  140.29 
  -1   1   1 1215.68  124.29 
  -1  -1  -1 1188.88  124.19 
  -1  -1  -1 1249.18  130.49 
   1   1  -1 1155.58  123.09 
   1   1  -1 1214.78  123.29 
  -1  -1  -1 1228.28  130.29 
  -1   1   1 1088.69  123.69 
   1  -1   1 1161.28  130.09 
   1  -1   1 1202.18  124.69 
   1   1  -1 1126.79  138.99 
  -1   1   1 1181.98  129.69 
  -1  -1  -1 1235.58  124.69 
   1  -1   1 1187.18  124.29 
  -1  -1  -1 1226.28  149.59 
   1   1  -1 1097.09  149.39 
  -1   1   1 1223.08  137.39 
  -1  -1  -1 1226.78  136.79 
  -1  -1  -1 1225.98  139.39 
  -1  -1   1 1181.38  139.09 
   1  -1  -1 1224.48  137.39 
   1  -1  -1 1172.68  123.89 
   1  -1  -1 1194.58  124.19 
  -1  -1   1 1152.18  149.59 
   1  -1  -1 1195.48  129.79 
   1   1   1 1264.77  136.69 
   1   1   1 1203.68  130.49 
   1   1   1 1212.48  139.29 
  -1   1  -1 1192.28  124.29 
   1  -1  -1 1129.49  129.59 
   1   1   1 1224.88  124.79 
   1   1   1 1209.98  149.39 
  -1  -1   1 1165.48  123.09 
  -1   1  -1 1189.88  124.59 
   1   1   1 1222.68  130.09 
  -1   1  -1 1173.88  130.19 
  -1   1  -1 1089.39  130.49 
  -1   1   2 1464.15  186.28 
  -1   1   2 1986.10  211.78 
  -1  -1  -2 1560.64  187.68 
  -1  -1  -2 1932.81  226.68 
  -1   1   2 1957.40  207.48 
  -1  -1  -2 1744.93  196.58 
  -1   1   2 1576.24  186.88 
   1   1  -2 1987.10  226.78 
  -1   1   2 1703.93  195.28 
  -1  -1  -2 1968.60  211.08 
   1   1  -2 2051.89  211.18 
   1   1  -2 1549.84  186.28 
   1  -1   2 1905.01  196.48 
  -1   1   2 1945.51  227.68 
   1  -1   2 1508.25  187.58 
  -1  -1  -2 1829.42  206.58 
   1   1  -2 2092.49  195.28 
   1  -1   2 1905.31  197.08 
   1   1  -2 1938.71  194.98 
  -1  -1  -2 1490.35  186.98 
   1  -1   2 1453.45  186.78 
  -1  -1  -2 1824.92  196.88 
   1   1   2 1500.95  187.68 
  -1   1  -2 1834.22  197.08 
   1  -1  -2 1762.72  226.78 
  -1  -1   2 1994.90  194.88 
  -1   1  -2 1482.45  187.48 
   1   1   2 1891.51  196.98 
   1  -1  -2 1649.33  195.48 
   1  -1  -2 1864.91  211.38 
  -1   1  -2 2057.19  198.38 
   1   1   2 1963.20  206.78 
  -1  -1   2 2055.59  227.18 
   1   1   2 1912.11  226.58 
   1  -1  -2 1887.21  196.08 
   1   1   2 1705.63  196.28 
   1  -1  -2 1425.16  186.58 
  -1  -1   2 1851.51  194.38 
   1   1   2 1927.61  210.98 
  -1   1   3  636.04   78.39 
   1  -1   3  649.14   80.59 
   1  -1   3  783.52   85.79 
  -1   1   3  659.73   80.09 
  -1  -1  -3  757.22   90.09 
  -1  -1  -3  758.42   87.79 
   1  -1   3  847.92  101.59 
  -1  -1  -3  629.74   79.79 
  -1   1   3  768.42   85.09 
   1  -1   3  899.71   94.39 
  -1   1   3  789.92   90.99 
   1  -1   3  614.54   79.09 
  -1  -1  -3  824.72  100.69 
  -1  -1  -3  696.33   86.99 
   1  -1   3  830.72   87.99 
   1   1  -3  835.62   84.29 
  -1  -1  -3  775.22   92.99 
   1   1  -3  620.64   78.19 
   1   1  -3  688.83   79.29 
   1   1  -3  887.91   93.19 
  -1  -1  -3  609.44   80.69 
  -1   1   3  836.52   93.89 
   1   1  -3  828.12   86.19 
   1   1  -3  877.21  101.09 
  -1   1   3  678.73  100.09 
   1  -1  -3  613.24   79.89 
  -1  -1   3  883.11  101.39 
  -1  -1   3  695.63   79.29 
   1   1   3  597.34   79.19 
  -1   1  -3  576.14   78.99 
  -1   1  -3  774.82   86.19 
   1   1   3  736.63   85.69 
  -1   1  -3  609.44   80.29 
   1   1   3  832.42  100.59 
   1  -1  -3  735.23   85.79 
   1  -1  -3  764.22   92.99 
  -1   1  -3  800.12   87.89 
   1  -1  -3  592.74   78.39 
   1   1   3  725.23   88.09 
   1   1   3  746.03   92.79 
  -1  -1   3  946.91   94.19 
  -1  -1   3  858.11   84.89 
   1  -1  -3  693.53   85.69 
  -1  -1   3  769.72   83.59 
  -1   1  -3  889.01   94.39 
  -1  -1   3  560.54   77.49 
   1  -1  -3  750.22   90.09 
   1   1   3  608.04   81.19 
   1  -1  -3  675.03  100.09 
  -1   1   4  475.35   61.29 
   1  -1   4  440.86   57.49 
  -1  -1  -4  487.15   59.79 
   1   1  -4  270.97   48.40 
   1   1  -4  530.35   63.29 
  -1   1   4  509.95   64.59 
  -1   1   4  322.47   48.30 
   1  -1   4  320.37   50.49 
   1  -1   4  558.14   70.89 
  -1   1   4  380.26   51.59 
  -1  -1  -4  560.64   64.89 
  -1  -1  -4  326.67   51.19 
   1   1  -4  522.05   70.39 
  -1   1   4  534.35   56.69 
   1   1  -4  314.07   47.70 
   1  -1   4  342.87   60.09 
   1  -1   4  288.77   47.70 
   1   1  -4  340.67   58.59 
   1   1  -4  428.16   56.19 
  -1  -1  -4  335.67   50.09 
  -1  -1  -4  425.46   58.59 
  -1  -1  -4  603.34   64.49 
   1  -1  -4  384.76   57.69 
   1  -1  -4  579.54   70.59 
  -1  -1   4  571.64   71.39 
   1  -1  -4  338.57   50.89 
  -1  -1   4  302.77   46.80 
  -1  -1   4  437.66   54.09 
   1  -1  -4  437.26   62.59 
  -1   1  -4  576.04   63.19 
   1  -1  -4  564.44   61.49 
   1   1   4  461.45   58.89 
  -1   1  -4  326.97   49.60 
  -1   1  -4  293.27   50.19 
  -1  -1   4  375.06   50.19 
  -1   1  -4  451.25   63.49 
   1  -1  -4  318.17   47.90 
  -1  -1   4  570.04   64.59 
   1   1   4  294.37   48.50 
   1   1   4  522.95   63.59 
   1  -1  -4  513.15   60.19 
   1   1   4  393.96   53.19 
  -1   1  -4  373.26   56.49 
   1   1  -5  697.53   86.89 
   1   1  -5  723.73   76.29 
  -1  -1  -5  688.93   93.29 
  -1   1   5  745.73  103.39 
  -1   1   5  621.44   92.49 
   1   1  -5  685.03  102.59 
   1  -1   5  700.03   88.49 
   1   1  -5  683.63   78.39 
  -1  -1  -5  647.84   77.69 
  -1  -1  -5  629.24   79.09 
   1  -1   5  610.64   76.39 
   1   1  -5  761.02   85.69 
   1  -1   5  617.34   91.49 
   1  -1   5  693.93   84.49 
   1  -1   5  651.33  101.39 
  -1  -1  -5  599.74   87.79 
   1   1  -5  633.04   89.59 
   1  -1   5  643.54   78.89 
  -1  -1  -5  703.03   91.49 
   1   1  -5  665.53   93.49 
  -1   1   5  625.64   78.39 
  -1   1   5  626.24   83.69 
  -1  -1  -5  655.13   87.59 
  -1   1   5  653.43   75.49 
  -1   1  -5  741.13   87.59 
   1  -1  -5  601.04   91.29 
   1  -1  -5  630.24   86.59 
   1   1   5  685.63  102.99 
   1   1   5  677.13   80.09 
  -1  -1   5  794.52  104.29 
   1  -1  -5  639.54   99.19 
   1   1   5  746.33   85.99 
  -1   1  -5  631.64   76.69 
   1   1   5  751.62   93.69 
  -1   1  -5  617.24   88.79 
   1   1   5  692.63   88.79 
   1  -1  -5  668.63   76.39 
  -1  -1   5  711.33   77.99 
   1  -1  -5  636.74   78.49 
  -1   1  -5  604.34   92.49 
   1   1   5  674.63   76.89 
   1  -1  -5  623.44   88.49 
   1  -1  -5  606.34   87.49 
  -1  -1   5  588.64   74.99 
  -1  -1   5  693.13   93.49 
  -1   1  -5  720.23   79.69 
  -1  -1   5  672.83   82.19 
  -1  -1   5  666.53   82.39 
  -1   1  -5  607.94   88.89 
   1  -1   6  198.08   53.69 
  -1   1   6  243.58   42.80 
   1  -1   6  231.68   38.30 
  -1  -1  -6  259.37   47.90 
   1   1  -6  244.28   51.89 
  -1  -1  -6  167.08   37.10 
  -1   1   6  289.67   59.39 
  -1   1   6  228.98   49.60 
   1   1  -6  224.58   44.20 
   1  -1   6  185.88   47.40 
  -1   1   6  165.98   34.50 
  -1  -1  -6  273.67   49.20 
   1   1  -6  149.19   33.60 
  -1  -1  -6  129.79   46.50 
   1   1  -6  267.97   48.80 
   1  -1   6  127.59   30.90 
  -1  -1  -6  188.18   47.20 
   1   1  -6  226.28   34.20 
   1  -1   6  226.28   46.80 
  -1  -1  -6  155.88   32.60 
   1   1  -6  164.88   43.00 
   1  -1   6  157.18   41.00 
  -1   1   6  146.29   30.50 
   1   1   6  307.87   61.89 
  -1  -1   6  231.68   50.59 
  -1   1  -6  170.58   42.30 
   1   1   6  186.78   36.80 
  -1   1  -6  276.57   46.00 
  -1  -1   6  188.68   31.10 
   1  -1  -6  210.48   45.60 
  -1  -1   6  210.78   35.00 
   1   1   6  228.68   49.00 
  -1   1  -6  204.88   34.10 
   1   1   6  129.29   32.20 
  -1  -1   6  312.67   60.19 
  -1   1  -6  143.89   47.00 
   1   1   6  191.08   49.70 
   1  -1  -6  176.98   41.60 
  -1   1  -6  197.88   47.70 
  -1  -1   6  243.78   41.20 
  -1  -1   6  188.78   40.00 
   1  -1  -6  201.18   35.50 
  -1   1  -6  153.78   35.00 
   1  -1  -6  200.78   48.20 
   1  -1  -6  169.18   32.20 
   1  -1  -6  193.48   47.10 
   1   1   6  197.18   44.80 
   1  -1  -6  186.48   52.19 
  -1   1   7  110.19   37.20 
  -1  -1  -7   70.99   43.50 
  -1   1   7   29.00   23.70 
   1  -1   7   71.19   36.60 
  -1   1   7   19.80   45.00 
   1   1  -7   39.50   22.00 
   1  -1   7  119.89   41.40 
  -1  -1  -7  116.89   45.20 
   1   1  -7   75.99   37.80 
   1   1  -7  118.49   38.40 
   1  -1   7   19.90   26.30 
  -1  -1  -7   19.50   34.40 
   1  -1   7   25.20   19.80 
  -1  -1  -7   27.70   28.60 
  -1   1   7   11.20    7.30 
  -1   1   7    4.90   17.80 
   1  -1   7  135.89   51.69 
   1  -1   7   31.20   33.60 
  -1  -1  -7  102.19   36.70 
   1   1  -7   10.40   23.10 
   1   1  -7   73.59   39.40 
  -1   1   7   30.10   34.00 
   1   1  -7   66.19   41.90 
  -1  -1  -7   34.70   20.70 
  -1  -1   7   12.70   23.20 
  -1   1  -7   29.40   21.10 
  -1  -1   7   65.29   33.90 
  -1   1  -7   79.89   37.90 
  -1  -1   7   40.50   19.10 
   1   1   7   23.80   21.80 
   1   1   7   64.29   38.30 
   1   1   7  176.78   59.59 
   1   1   7   41.30   33.40 
  -1   1  -7   17.10   26.50 
  -1  -1   7   71.79   37.30 
  -1   1  -7  103.69   43.90 
   1  -1  -7  126.49   48.20 
   1  -1  -7   33.40   26.00 
  -1   1  -7  121.99   37.70 
   1   1   7  144.09   44.50 
  -1  -1   7   51.29   35.50 
   1  -1  -7   50.19   43.80 
   1  -1  -7   60.49   33.50 
  -1  -1   7  144.89   53.59 
  -1   1  -7    4.00   45.80 
   1  -1  -7   17.10   20.10 
   1  -1  -7   72.49   37.40 
   1   1   7   26.80   24.50 
   1  -1  -7   46.50   40.60 
   1   1  -8    0.00   39.50 
  -1   1   8   29.40   21.90 
  -1   1   8   34.60   51.29 
  -1   1   8    5.00   17.50 
  -1   1   8    0.00   37.40 
   1  -1   8   20.70   54.39 
   1  -1   8   12.30   38.20 
   1  -1   8   16.40   21.10 
   1   1  -8    0.00   25.10 
  -1  -1  -8    2.60   34.00 
   1  -1   8    0.00   39.60 
  -1  -1  -8    0.00   41.30 
   1  -1   8   38.90   29.30 
   1   1  -8    0.00   45.70 
  -1  -1  -8    0.00   49.10 
  -1   1   8    0.00   22.90 
   1   1  -8    0.00   34.80 
  -1   1   8    5.10   40.40 
   1  -1   8   21.60   40.90 
  -1  -1  -8    5.50   28.60 
   1   1   8    0.00   28.20 
  -1  -1   8    0.00   47.40 
   1   1   8   45.60   38.40 
  -1   1  -8    0.00   49.90 
   1  -1  -8   21.60   41.50 
  -1   1  -8   24.90   34.10 
   1   1   8    0.00   46.60 
   1  -1  -8   38.70   30.20 
   1   1   8    0.00   36.80 
   1  -1  -8   52.19   49.00 
   1  -1  -8    8.60   34.60 
  -1   1  -8   34.60   42.20 
  -1   1  -8   17.20   27.90 
  -1  -1   8    0.00   33.90 
  -1  -1   8   47.60   38.20 
  -1  -1   8    8.50   35.70 
   1   1   8   20.30   44.20 
  -1  -1   8   24.80   20.30 
   1   1   8    0.00   20.40 
  -1  -1   8   21.90   25.20 
   1  -1   9    0.00   23.40 
  -1  -1  -9   37.60   35.40 
  -1  -1  -9   23.70   46.30 
   1   1  -9    0.00   40.90 
  -1  -1  -9    6.50   55.59 
  -1  -1  -9   58.89   46.10 
  -1   1   9    0.00   59.39 
   1  -1   9    0.00   41.90 
   1  -1   9   25.80   43.00 
   1  -1   9   19.80   30.90 
  -1   1   9   10.90   29.80 
  -1   1   9    8.20   40.10 
  -1   1   9   12.60   42.20 
   1   1  -9   14.30   29.70 
   1  -1   9    0.00   41.80 
   1   1  -9   30.40   40.30 
   1  -1   9    0.00   58.39 
  -1   1   9   29.40   22.50 
   1   1  -9    0.00   60.39 
  -1   1   9   65.89   31.50 
  -1   1  -9    4.30   42.20 
  -1  -1   9    0.00   37.60 
   1   1   9   35.00   41.50 
  -1   1  -9   86.69   43.10 
  -1  -1   9   26.60   21.30 
  -1  -1   9   86.49   61.89 
   1  -1  -9    0.00   40.40 
   1   1   9   16.50   30.50 
  -1   1  -9   84.39   61.59 
   1  -1  -9    0.00   53.39 
   1   1   9   63.29   44.50 
   1  -1  -9    4.40   45.20 
   1   1   9    4.20   58.99 
  -1  -1   9    0.00   25.00 
  -1   1  -9    0.00   31.70 
  -1  -1   9   61.89   45.40 
  -1  -1   9   29.50   41.90 
   1  -1  -9   36.70   33.30 
   1   1   9   48.40   45.50 
   1   1   9    0.00   23.50 
  -1   1  10    0.00   20.80 
  -1   1  10    8.70   44.60 
   1   1 -10   43.10   42.80 
  -1  -1 -10    0.00   32.60 
   1  -1  10    0.00   42.10 
   1   1 -10   11.30   34.00 
  -1  -1 -10   57.99   46.90 
   1  -1  10   27.20   26.20 
   1   1  10    7.80   26.50 
   1  -1 -10    0.00   36.20 
   1   1  10    0.00   38.20 
   1  -1 -10   32.70   45.60 
  -1   1 -10    0.00   36.60 
  -1  -1  10    0.00   39.90 
  -1   1 -10    0.30   42.60 
  -1  -1  10   13.50   22.60 
  -1   1  11   21.40   26.60 
  -1  -1 -11    0.00   46.60 
  -1   1  11   40.30   55.89 
   1  -1  11    7.50   27.60 
   1  -1  11    0.00   49.60 
   1   1 -11    0.00   45.70 
  -1   1 -11   28.50   49.99 
  -1  -1  11   44.20   28.60 
   1   1  11   25.50   46.60 
  -1  -1  11   85.49   53.29 
   1  -1 -11    0.00   48.60 
   1   1  11    0.00   26.50 
   2  -1   0 2548.84  249.97 
   2  -1   0 2548.74  250.07 
   2  -1   0 2303.87  274.77 
  -2  -1   0 2594.44  249.48 
  -2   1   0 2319.97  274.77 
   2   1   0 2503.55  249.48 
   2  -1   0 2355.36  260.57 
  -2   1   0 2201.88  260.87 
   2   1   0 2442.06  249.28 
   2  -1   0 2063.39  260.67 
  -2   1   0 2522.85  249.88 
  -2   1   0 2510.95  250.07 
  -2  -1  -1 1881.81  197.08 
  -2   1   1 1977.00  198.58 
   2   1  -1 1698.33  216.18 
   2  -1   1 1588.94  180.18 
  -2  -1  -1 1670.13  180.08 
   2  -1   1 1810.72  188.58 
  -2   1   1 1591.54  186.48 
  -2  -1  -1 1690.23  188.28 
   2  -1   1 1752.22  189.18 
   2   1  -1 1848.52  200.98 
  -2  -1  -1 1554.34  179.68 
   2  -1   1 1450.35  179.58 
  -2  -1  -1 1753.32  188.28 
  -2   1   1 1439.76  178.78 
  -2   1  -1 1714.53  188.28 
  -2  -1   1 1868.11  200.98 
   2  -1  -1 2022.60  198.68 
   2   1   1 1882.11  188.08 
   2   1   1 1619.84  179.68 
   2   1   1 1725.63  180.28 
   2  -1  -1 1667.83  186.68 
   2   1   1 1887.31  188.68 
   2  -1  -1 1525.75  178.78 
  -2  -1   1 1882.21  216.58 
  -2   1  -1 1578.94  179.78 
  -2   1  -1 1709.83  188.88 
  -2   1  -1 1611.14  180.28 
   2  -1  -1 1505.35  178.98 
   2   1   1 1994.50  201.58 
   2   1   1 1965.80  197.08 
   2  -1   2 1698.83  197.18 
   2  -1   2 1981.40  188.38 
  -2   1   2 1776.52  195.08 
   2  -1   2 1844.62  188.78 
  -2  -1  -2 1886.71  187.68 
   2  -1   2 1797.92  212.18 
   2   1  -2 2017.20  185.58 
  -2  -1  -2 1878.51  197.58 
  -2   1   2 1941.01  186.88 
  -2   1   2 1732.33  195.08 
  -2  -1  -2 1819.52  211.18 
  -2   1   2 1857.91  186.28 
   2   1  -2 1978.30  185.88 
   2   1  -2 1738.73  210.68 
  -2  -1  -2 1919.31  188.58 
  -2   1   2 1930.91  207.58 
  -2  -1  -2 1760.72  196.98 
   2  -1   2 1596.54  197.88 
   2   1  -2 1753.12  226.78 
  -2  -1  -2 1745.33  206.18 
  -2   1  -2 1804.22  212.68 
  -2   1  -2 1534.35  198.58 
   2  -1  -2 1821.22  186.38 
   2  -1  -2 1680.43  195.18 
   2   1   2 1710.13  197.48 
  -2  -1   2 1699.63  226.78 
  -2   1  -2 1685.53  198.28 
   2  -1  -2 1635.44  195.28 
  -2  -1   2 1733.03  210.68 
   2  -1  -2 1783.72  207.48 
   2  -1  -2 1752.82  186.78 
   2   1   2 1949.80  187.98 
  -2   1  -2 1870.31  188.08 
   2  -1  -2 1570.54  227.08 
   2   1   2 1704.23  196.78 
  -2   1  -2 1793.32  188.68 
   2  -1  -2 1671.23  211.58 
   2   1   2 1704.53  206.18 
   2   1   2 1911.91  188.78 
   2   1   2 1655.33  226.28 
   2   1   2 1676.13  210.88 
  -2   1   3  558.04   74.09 
  -2   1   3  523.85   59.79 
   2  -1   3  455.35   63.09 
  -2   1   3  490.65   61.29 
   2   1  -3  536.85   59.99 
   2  -1   3  540.55   68.29 
  -2  -1  -3  561.74   72.89 
   2   1  -3  517.65   71.19 
   2   1  -3  518.95   70.09 
  -2  -1  -3  474.15   69.59 
  -2  -1  -3  616.94   71.49 
  -2   1   3  508.95   64.89 
   2  -1   3  522.65   71.59 
  -2  -1  -3  565.54   69.99 
  -2   1   3  623.04   67.09 
  -2   1   3  582.44   81.19 
  -2  -1  -3  559.04   61.99 
  -2  -1  -3  521.55   63.39 
   2  -1   3  504.15   61.79 
   2   1  -3  484.35   63.69 
   2  -1   3  523.05   72.99 
   2   1  -3  460.55   77.49 
   2   1  -3  517.85   59.09 
  -2   1   3  594.74   71.29 
   2  -1  -3  539.45   61.29 
   2  -1  -3  556.04   79.89 
  -2  -1   3  566.04   79.19 
   2   1   3  571.14   64.39 
   2  -1  -3  500.65   60.09 
   2  -1  -3  540.55   66.49 
   2  -1  -3  618.34   67.89 
  -2   1  -3  568.14   62.09 
   2   1   3  523.25   78.19 
   2   1   3  562.64   71.49 
   2  -1  -3  520.55   73.69 
  -2  -1   3  517.95   58.69 
  -2   1  -3  548.95   63.79 
  -2   1  -3  491.15   67.99 
  -2   1  -3  615.64   76.29 
  -2   1  -3  562.54   73.29 
   2   1   3  562.04   68.59 
   2   1   3  546.55   72.39 
  -2  -1   3  593.44   72.19 
   2   1   3  524.35   62.29 
   2  -1  -3  554.34   70.79 
   2  -1   4  205.08   42.00 
   2   1  -4  127.99   27.50 
  -2  -1  -4  182.38   31.70 
  -2  -1  -4  200.98   41.70 
   2  -1   4  168.78   32.10 
  -2   1   4  196.08   28.70 
   2   1  -4  245.78   36.00 
  -2   1   4  167.08   33.50 
  -2   1   4  238.78   49.99 
  -2  -1  -4  177.68   40.90 
   2   1  -4  194.48   35.30 
   2   1  -4  198.38   41.40 
  -2   1   4  164.58   37.00 
   2  -1   4  212.58   49.30 
  -2  -1  -4  190.98   41.10 
  -2   1   4  185.68   42.90 
   2  -1   4  180.78   41.20 
   2   1  -4  190.08   27.70 
   2   1  -4  158.48   43.60 
  -2  -1  -4  181.68   34.00 
   2   1  -4  180.38   39.30 
   2  -1   4  238.28   38.90 
  -2   1   4  170.58   38.60 
   2  -1   4  175.28   30.00 
  -2  -1  -4  221.98   39.50 
  -2   1   4  198.88   31.40 
  -2   1  -4  267.87   41.50 
  -2   1  -4  153.98   31.70 
   2  -1  -4  199.28   28.80 
   2  -1  -4  226.48   38.50 
  -2   1  -4  257.07   47.60 
   2   1   4  122.59   31.60 
  -2  -1   4  193.18   41.20 
   2   1   4  158.88   28.80 
   2  -1  -4  172.48   38.50 
  -2  -1   4  214.28   29.10 
  -2  -1   4  178.78   26.50 
   2  -1  -4  232.78   43.30 
   2  -1  -4  195.28   39.00 
   2  -1  -4  163.08   30.60 
  -2   1  -4  202.88   31.90 
  -2  -1   4  239.08   49.20 
  -2   1  -4  183.58   44.00 
   2  -1  -4  204.18   49.10 
   2   1   4  165.18   39.90 
   2   1   4  157.68   46.20 
   2   1   4  192.18   43.10 
   2   1   4  197.68   40.60 
  -2  -1  -5  124.09   38.10 
   2   1  -5   87.29   29.10 
   2  -1   5   50.89   27.90 
   2   1  -5   52.59   20.70 
   2   1  -5   48.30   18.10 
  -2  -1  -5   56.09   22.00 
   2  -1   5   38.90   19.90 
  -2   1   5  236.28   46.00 
  -2  -1  -5  102.09   30.90 
   2  -1   5   66.69   24.00 
  -2   1   5   93.89   23.10 
  -2  -1  -5   22.80   22.10 
  -2   1   5   44.80   17.50 
  -2   1   5  134.29   35.70 
  -2  -1  -5  173.18   36.50 
  -2  -1  -5  162.68   36.90 
   2  -1  -5  209.18   38.00 
  -2   1  -5  151.38   36.60 
   2  -1  -5  120.29   32.30 
   2  -1  -5  158.18   42.20 
  -2   1  -5  124.49   31.10 
  -2   1  -5  118.49   37.00 
   2  -1  -5   77.29   23.30 
   2  -1  -5  113.89   31.50 
  -2  -1   5   30.40   15.90 
   2   1   5   75.39   25.20 
  -2  -1   5  116.09   32.20 
  -2  -1   5   75.29   20.20 
   2  -1  -5  153.98   35.90 
   2   1   5   60.09   22.30 
  -2   1  -5   68.29   22.00 
  -2   1  -5   67.49   25.50 
   2  -1  -5   64.69   19.60 
   2   1   5  157.18   38.50 
   2  -1   6   66.59   25.70 
   2   1  -6  135.69   36.90 
  -2   1   6   97.19   24.50 
   2  -1   6  180.38   39.10 
   2   1  -6  103.29   24.60 
  -2  -1  -6   54.89   29.80 
   2   1  -6  133.59   42.70 
  -2  -1  -6  159.38   46.60 
   2   1  -6  149.09   37.60 
   2   1  -6  172.18   52.39 
  -2   1   6  147.89   42.90 
  -2   1   6  139.19   35.30 
  -2   1   6  171.58   52.39 
   2  -1   6  166.48   42.80 
   2  -1   6  166.58   53.89 
  -2  -1  -6  118.59   41.50 
  -2  -1  -6  189.78   38.60 
   2  -1   6  131.79   32.00 
  -2  -1  -6  121.09   28.80 
   2   1  -6  102.79   27.40 
  -2   1   6  132.59   29.10 
   2   1  -6  129.89   36.70 
   2  -1   6  170.88   44.40 
  -2  -1  -6  104.59   41.40 
  -2   1   6  200.08   41.00 
  -2  -1   6  155.08   33.10 
   2  -1  -6  202.58   53.69 
   2  -1  -6  175.58   45.30 
   2  -1  -6  109.79   28.50 
   2  -1  -6  186.98   43.40 
  -2   1  -6   92.09   44.80 
  -2   1  -6   76.69   29.50 
  -2  -1   6   84.09   22.30 
   2   1   6  102.19   26.90 
  -2  -1   6  105.59   26.90 
  -2  -1   6  176.88   39.30 
   2  -1  -6  107.09   35.40 
  -2   1  -6   98.69   27.00 
   2   1   6  167.18   49.90 
   2   1   6   89.09   29.90 
   2   1   6  167.28   42.30 
  -2  -1   6  122.59   40.80 
   2   1   6  158.38   44.80 
  -2   1  -6  135.89   42.40 
  -2   1  -6   70.89   34.40 
   2  -1  -6  190.78   41.50 
   2  -1  -6  125.69   26.90 
  -2   1  -6  169.98   46.70 
   2   1   6  152.68   42.60 
  -2  -1   6  172.98   51.89 
  -2  -1  -7   41.80   22.90 
   2   1  -7   68.69   42.90 
   2  -1   7   11.90   24.90 
  -2   1   7   20.00   20.40 
  -2   1   7   96.99   27.10 
  -2   1   7  236.48   59.49 
  -2   1   7   37.70   35.80 
   2  -1   7   78.19   37.50 
   2   1  -7  116.79   39.20 
  -2  -1  -7   34.90   46.70 
   2  -1   7   69.19   24.20 
  -2  -1  -7   87.69   38.20 
   2  -1   7   65.19   42.30 
   2   1  -7  102.79   43.50 
  -2  -1  -7   91.29   37.30 
   2   1  -7   55.29   23.40 
   2   1  -7   63.39   28.00 
  -2  -1  -7   27.70   29.20 
  -2  -1  -7  178.28   46.00 
  -2   1   7  196.28   43.50 
   2  -1   7   72.29   39.40 
   2  -1   7  188.38   56.69 
  -2   1   7   91.79   35.70 
   2   1  -7   57.79   35.30 
   2   1   7  142.49   53.29 
  -2  -1   7   98.19   40.20 
   2   1   7  124.69   46.10 
   2   1   7   88.89   30.60 
  -2  -1   7   79.09   25.70 
  -2  -1   7  142.99   51.29 
  -2   1  -7   52.69   31.90 
   2   1   7  119.69   43.10 
   2  -1  -7  158.28   50.19 
   2   1   7  112.59   40.00 
  -2  -1   7  123.09   37.10 
  -2   1  -7    0.00   21.30 
   2   1   7   28.90   22.90 
  -2   1  -7  113.59   42.40 
   2  -1  -7  124.59   41.70 
   2  -1  -7  137.59   44.10 
  -2   1  -7   78.79   40.10 
   2  -1  -7   16.80   20.10 
   2  -1  -7   60.49   26.50 
  -2   1  -7   53.19   28.90 
  -2   1  -7  100.19   49.70 
  -2  -1   7   44.00   19.70 
   2  -1  -7   97.99   35.80 
   2  -1  -7  116.99   39.30 
   2   1  -8   24.30   38.40 
   2   1  -8   44.80   29.00 
   2   1  -8    4.30   22.40 
   2   1  -8   42.10   46.20 
  -2   1   8   56.99   58.39 
  -2   1   8    0.00   18.50 
   2  -1   8   19.10   21.60 
   2   1  -8   40.00   35.20 
  -2  -1  -8   42.80   54.99 
   2  -1   8   21.20   28.80 
  -2  -1  -8   52.19   46.80 
  -2   1   8    0.00   37.00 
  -2  -1  -8   19.20   30.50 
  -2  -1  -8   39.80   38.90 
  -2   1   8   35.90   27.10 
   2  -1   8    4.20   35.60 
   2  -1   8   12.00   49.40 
   2  -1   8   87.59   49.90 
  -2   1   8   32.10   40.50 
  -2   1   8   72.09   43.40 
   2  -1   8   58.69   38.70 
   2  -1  -8  124.39   52.29 
  -2  -1   8   50.29   39.70 
   2  -1  -8    9.20   50.49 
   2   1   8   72.89   40.80 
  -2  -1   8   71.99   41.80 
  -2   1  -8   33.90   52.99 
  -2   1  -8   59.09   40.40 
   2  -1  -8    0.00   32.90 
   2  -1  -8   26.20   28.90 
  -2  -1   8   13.20   18.50 
  -2   1  -8    0.00   42.40 
   2   1   8    0.00   41.80 
   2   1   8    0.00   27.00 
   2   1   8   41.60   45.30 
  -2  -1   8   54.79   27.00 
  -2  -1   8   94.69   53.29 
   2   1   8   50.69   25.50 
   2   1   8   41.10   57.39 
  -2   1  -8   16.70   29.80 
  -2  -1   8   83.49   37.90 
   2  -1  -8   33.10   41.60 
   2  -1   9    0.00   36.10 
   2  -1   9    8.90   23.90 
   2  -1   9    0.00   60.89 
   2   1  -9    0.00   42.00 
  -2   1   9    0.00   28.00 
  -2   1   9    9.10   43.80 
  -2   1   9    0.00   17.90 
   2   1  -9   40.20   42.10 
  -2  -1  -9    0.00   52.29 
  -2  -1  -9   50.69   37.00 
  -2   1   9   10.90   41.70 
   2   1  -9   21.00   30.00 
  -2  -1  -9   55.99   43.70 
  -2   1   9    0.00   37.40 
  -2   1   9    0.00   54.99 
   2  -1   9    0.00   43.80 
   2  -1   9    0.00   30.70 
   2  -1   9   53.69   47.60 
   2   1  -9    0.00   57.89 
  -2  -1  -9   67.99   48.90 
  -2   1  -9    0.30   60.29 
  -2  -1   9    0.00   24.20 
   2   1   9   47.20   46.80 
  -2  -1   9    0.00   18.80 
   2  -1  -9   45.40   41.20 
   2  -1  -9  140.89   47.90 
  -2   1  -9    7.30   32.50 
   2   1   9    0.00   31.20 
  -2  -1   9    0.00   38.40 
   2   1   9   37.10   58.59 
  -2   1  -9    0.00   33.60 
   2  -1  -9   40.80   33.10 
   2   1   9   22.90   42.40 
  -2  -1   9   31.70   62.09 
  -2   1  -9   56.69   45.40 
   2   1   9    8.30   24.70 
   2  -1  -9   21.00   56.49 
   2   1   9   39.90   50.49 
  -2   1  10   39.30   45.50 
  -2  -1 -10   54.19   37.20 
   2  -1  10   54.39   49.70 
   2   1 -10    6.50   40.00 
   2   1 -10    0.00   34.00 
   2  -1  10   11.90   25.30 
  -2  -1 -10   28.00   50.19 
  -2  -1 -10   94.59   50.79 
  -2   1  10    0.00   20.60 
  -2  -1  10    0.00   19.90 
   2   1  10    0.00   28.00 
  -2   1 -10   25.20   38.80 
   2  -1 -10    0.00   33.60 
  -2   1 -10   24.40   45.00 
  -2  -1  10   55.59   48.60 
   2  -1 -10   12.60   45.90 
   2   1  10   68.79   46.40 
  -2   1  11    0.00   22.70 
  -2  -1 -11   15.20   43.00 
   2  -1  11   20.10   32.50 
  -2   1 -11   34.50   44.50 
  -2  -1  11    0.00   22.40 
   3   1   0 1854.91  186.68 
   3   1   0 1879.61  186.98 
  -3   1   0 1875.91  187.38 
  -3   1   0 1808.92  187.58 
  -3   1   0 1718.23  205.98 
   3  -1   0 1770.12  195.98 
  -3  -1   0 1886.21  186.78 
   3  -1   0 1536.55  196.08 
  -3   1   0 1706.33  196.48 
   3  -1   0 1943.61  187.58 
   3  -1   0 1781.92  187.78 
   3  -1   0 1755.02  205.98 
  -3   1   1  336.57   46.10 
  -3  -1  -1  374.76   45.90 
   3  -1   1  326.37   48.50 
  -3  -1  -1  362.96   40.80 
   3  -1   1  314.37   46.20 
  -3   1   1  321.07   38.50 
  -3  -1  -1  355.16   46.30 
   3  -1   1  336.47   41.60 
   3  -1   1  311.97   42.80 
   3   1  -1  263.47   43.50 
  -3  -1  -1  393.76   42.70 
  -3   1  -1  294.17   42.80 
   3   1   1  336.37   46.90 
   3   1   1  369.96   42.00 
  -3   1  -1  362.76   41.60 
   3  -1  -1  355.06   38.10 
  -3   1  -1  320.27   46.10 
  -3   1  -1  281.27   48.40 
   3   1   1  345.17   45.70 
   3  -1  -1  369.36   39.20 
   3   1   1  375.56   41.20 
   3   1   1  291.17   47.70 
   3  -1  -1  328.67   46.10 
   3   1  -2 1383.06  164.88 
  -3   1   2 1386.26  150.48 
   3  -1   2 1449.26  156.18 
   3   1  -2 1321.87  149.88 
   3  -1   2 1152.08  143.59 
  -3  -1  -2 1196.48  143.29 
  -3  -1  -2 1386.36  148.99 
  -3  -1  -2 1038.10  136.49 
   3   1  -2 1352.06  152.78 
   3  -1   2 1405.16  145.39 
  -3  -1  -2 1208.48  144.19 
   3   1   2 1220.48  142.89 
   3   1   2 1345.17  144.59 
   3  -1  -2 1154.38  134.39 
   3  -1  -2 1348.27  141.09 
   3  -1  -2 1407.36  154.48 
   3   1   2 1004.50  135.49 
  -3   1  -2 1346.67  145.99 
  -3  -1   2 1483.45  153.18 
   3   1   2 1463.75  153.98 
   3  -1  -2 1433.66  150.88 
  -3   1  -2 1058.19  136.49 
   3   1   2 1056.39  136.29 
  -3   1  -2 1260.87  144.49 
   3   1  -3  714.83   92.99 
   3   1  -3  757.62   84.09 
   3  -1   3  778.62   87.39 
  -3  -1  -3  659.93   86.89 
   3   1  -3  761.82   85.89 
  -3  -1  -3  639.84   83.09 
  -3  -1  -3  613.24   75.69 
   3   1  -3  606.44   70.89 
  -3   1   3  713.63   83.69 
  -3   1   3  566.74   70.49 
  -3  -1  -3  645.44   81.69 
   3  -1   3  690.73   83.39 
   3   1  -3  571.44   69.99 
  -3  -1  -3  560.04   73.59 
   3  -1   3  734.83   81.19 
   3  -1   3  612.24   75.89 
  -3  -1  -3  636.04   81.89 
   3  -1   3  594.74   73.79 
  -3  -1   3  716.03   93.59 
   3  -1  -3  671.83   83.59 
   3   1   3  659.43   85.59 
   3  -1  -3  578.04   71.19 
   3  -1  -3  567.64   72.19 
   3   1   3  679.83   81.19 
   3  -1  -3  651.23   77.69 
   3   1   3  669.03   92.89 
   3   1   3  569.04   73.39 
  -3   1  -3  756.12   81.69 
   3  -1  -3  684.23   77.99 
  -3  -1   3  865.71   86.69 
   3   1   3  704.33   83.99 
   3  -1  -3  703.93   93.79 
  -3   1  -3  855.81   90.79 
  -3   1  -3  599.64   73.69 
  -3   1  -3  759.92   85.39 
   3  -1  -3  650.73   85.79 
   3   1   3  670.23   76.29 
  -3   1  -3  587.44   75.19 
  -3  -1  -4  287.47   42.00 
  -3  -1  -4  336.77   55.39 
   3   1  -4  278.57   46.40 
  -3   1   4  420.76   64.29 
  -3   1   4  316.97   41.20 
   3   1  -4  307.47   57.79 
   3   1  -4  262.17   36.60 
   3  -1   4  225.08   38.70 
  -3   1   4  334.27   52.69 
  -3   1   4  269.17   48.90 
   3  -1   4  285.87   43.20 
  -3   1   4  313.67   38.00 
   3   1  -4  265.67   34.60 
  -3  -1  -4  290.47   47.70 
  -3  -1  -4  309.27   50.49 
  -3  -1  -4  294.97   49.10 
   3  -1   4  328.37   51.59 
  -3   1   4  266.37   35.30 
   3  -1   4  259.97   45.90 
   3   1  -4  355.36   52.19 
   3  -1   4  283.67   51.79 
  -3  -1  -4  278.17   39.80 
   3   1   4  334.97   59.59 
   3  -1  -4  291.97   58.89 
   3  -1  -4  207.78   36.50 
   3   1   4  223.88   37.70 
   3   1   4  254.47   50.29 
  -3   1  -4  215.18   50.59 
  -3   1  -4  218.28   38.80 
  -3   1  -4  287.37   48.70 
  -3   1  -4  303.47   55.89 
   3   1   4  319.27   51.79 
  -3   1  -4  256.57   42.00 
  -3  -1   4  293.37   56.49 
  -3  -1   4  274.37   51.19 
   3   1   4  326.17   48.60 
   3  -1  -4  213.48   35.30 
  -3  -1   4  194.58   32.40 
   3   1   4  251.67   43.20 
   3  -1  -4  289.27   51.69 
   3  -1  -4  318.97   44.00 
   3  -1  -4  235.28   42.80 
   3  -1  -4  266.17   52.09 
   3  -1   5  662.63   97.59 
   3   1  -5  737.43   80.99 
  -3  -1  -5  682.83   96.19 
  -3   1   5  665.53   97.89 
   3   1  -5  733.83   79.99 
  -3  -1  -5  811.82   84.09 
  -3   1   5  712.93  108.59 
  -3   1   5  715.43   88.99 
   3   1  -5  692.93   94.79 
  -3   1   5  774.02   79.89 
   3  -1   5  677.03  107.49 
   3   1  -5  722.53   87.39 
  -3   1   5  756.62   86.79 
   3   1  -5  615.04  104.29 
  -3   1   5  720.13   81.49 
   3  -1   5  773.42   86.39 
  -3  -1  -5  731.43   99.29 
   3   1  -5  742.73   89.49 
   3   1  -5  722.53   97.99 
   3  -1   5  738.33   91.49 
   3  -1   5  722.73   83.49 
   3  -1   5  754.12   96.09 
  -3  -1  -5  591.54   92.59 
  -3  -1  -5  685.23   93.89 
  -3  -1  -5  750.12   86.99 
  -3  -1   5  624.54   96.19 
  -3   1  -5  751.92   86.09 
  -3   1  -5  689.83  100.29 
  -3   1  -5  683.03   98.39 
   3  -1  -5  741.73   82.69 
   3  -1  -5  629.34  105.99 
   3  -1  -5  594.24   96.29 
   3  -1  -5  626.14   94.09 
  -3   1  -5  706.13   94.29 
   3   1   5  771.02   86.49 
   3  -1  -5  797.72   81.09 
   3   1   5  556.54   96.79 
   3   1   5  733.23   93.19 
   3   1   5  738.23   96.49 
  -3  -1   5  738.33   78.89 
   3  -1  -5  677.83   89.19 
   3  -1  -5  697.63   91.09 
  -3  -1   5  715.63  106.99 
  -3   1  -5  808.02   83.39 
  -3   1  -5  739.83   92.69 
   3   1   5  667.23  106.29 
  -3  -1  -6   49.99   31.30 
   3   1  -6   32.50   21.10 
  -3   1   6   39.00   17.60 
  -3  -1  -6   78.99   43.40 
  -3   1   6   95.09   38.00 
   3  -1   6   13.70   19.80 
   3   1  -6   96.89   30.90 
   3   1  -6   52.99   34.40 
   3  -1   6   75.39   34.10 
  -3  -1  -6   18.00   25.00 
   3   1  -6  137.79   38.90 
   3   1  -6   46.80   18.30 
   3  -1   6  111.59   38.20 
   3   1  -6   53.29   41.90 
   3  -1   6  112.49   44.60 
   3  -1   6   88.79   39.90 
   3   1  -6  106.49   34.50 
  -3  -1  -6   76.69   24.30 
  -3  -1  -6   52.79   37.10 
   3  -1   6   17.80   23.80 
  -3   1   6   36.00   32.60 
  -3   1   6   25.50   19.20 
  -3   1   6  104.39   48.80 
  -3   1   6   77.59   30.00 
  -3  -1  -6   54.09   35.40 
  -3   1  -6   42.50   38.20 
   3   1   6  130.39   42.80 
   3  -1  -6   15.50   17.90 
   3  -1  -6   75.69   34.90 
   3   1   6   40.90   37.40 
   3   1   6   17.00   20.30 
   3   1   6  101.89   44.50 
   3   1   6   36.00   32.50 
  -3  -1   6   91.29   35.50 
   3  -1  -6   35.00   32.80 
  -3   1  -6   66.99   44.00 
  -3  -1   6   89.59   44.30 
  -3   1  -6   61.69   32.20 
  -3  -1   6   48.20   20.30 
  -3   1  -6   36.40   25.60 
   3  -1  -6  113.99   44.10 
   3  -1  -6   35.60   28.30 
   3  -1  -6   80.89   33.70 
  -3  -1   6   27.30   14.30 
  -3   1  -6   39.00   21.00 
   3  -1  -6   38.40   22.60 
  -3   1  -6   92.69   38.10 
   3   1   6    7.60   26.00 
   3  -1   7  179.88   47.00 
   3   1  -7  186.28   43.10 
  -3  -1  -7  131.19   43.90 
   3   1  -7  120.89   44.20 
   3  -1   7  115.79   34.60 
  -3   1   7  178.78   61.99 
   3  -1   7  207.38   54.59 
   3   1  -7  212.88   59.29 
  -3   1   7   96.99   25.20 
  -3   1   7  254.17   53.99 
  -3   1   7  170.78   39.90 
   3   1  -7  111.09   26.70 
  -3   1   7  145.09   44.50 
  -3  -1  -7  145.39   48.40 
   3   1  -7  170.78   46.30 
   3   1  -7  120.09   47.20 
   3  -1   7  135.89   45.00 
  -3  -1  -7   56.99   32.90 
  -3  -1  -7  147.59   49.80 
  -3   1   7   98.49   29.60 
   3  -1   7  280.27   67.19 
   3  -1   7   61.89   28.20 
  -3  -1  -7  124.49   32.30 
  -3  -1  -7  142.29   52.39 
   3   1  -7  117.29   32.30 
   3  -1  -7  186.18   46.30 
   3   1   7  250.87   61.79 
  -3   1  -7  192.98   35.10 
   3  -1  -7  133.99   28.90 
  -3  -1   7  178.28   48.90 
   3  -1  -7  154.18   53.09 
   3  -1  -7  141.69   48.30 
   3  -1  -7  141.39   43.60 
   3   1   7  160.78   37.80 
   3   1   7  127.79   32.20 
  -3   1  -7  271.87   52.09 
   3  -1  -7  172.88   48.50 
  -3  -1   7   69.49   23.20 
   3  -1  -7  182.78   36.00 
  -3  -1   7  104.09   28.00 
   3   1   7  170.18   48.70 
  -3   1  -7   95.79   34.60 
  -3   1  -7  143.89   42.00 
  -3   1  -7  160.28   53.99 
   3   1   7  241.48   52.39 
  -3   1  -7  167.18   56.09 
   3   1   7  189.08   48.00 
  -3  -1   7  188.38   58.29 
  -3   1   8   47.80   55.79 
  -3   1   8   15.10   18.00 
   3  -1   8   53.79   34.00 
  -3   1   8    0.00   24.60 
  -3   1   8   81.49   43.80 
   3  -1   8   89.09   43.70 
   3   1  -8  180.58   43.70 
   3   1  -8   22.10   28.10 
   3   1  -8   57.09   48.30 
   3  -1   8   52.69   41.10 
   3  -1   8   57.99   47.50 
  -3  -1  -8   25.00   38.30 
  -3  -1  -8  107.49   57.39 
   3  -1   8    0.00   48.70 
  -3  -1  -8   32.10   30.80 
  -3  -1  -8   53.09   47.20 
   3  -1   8   41.50   25.80 
  -3   1   8    9.40   38.10 
   3   1  -8   32.00   23.20 
   3   1  -8    5.80   36.40 
   3   1   8    8.30   29.10 
  -3   1  -8   96.39   51.39 
  -3  -1   8   35.80   19.50 
   3  -1  -8    0.00   24.70 
   3  -1  -8   27.60   38.60 
   3   1   8   55.39   48.20 
   3   1   8   87.89   60.39 
  -3   1  -8   13.00   37.30 
   3   1   8   18.30   25.40 
   3  -1  -8   77.49   43.00 
  -3  -1   8   39.10   23.00 
  -3   1  -8   42.10   33.70 
   3  -1  -8    0.00   50.19 
  -3   1  -8   36.70   55.29 
   3   1   8  109.19   47.60 
  -3  -1   8  119.79   48.20 
   3   1   8   64.89   50.19 
   3  -1  -8    0.00   45.20 
  -3  -1   8   87.09   57.79 
   3   1  -9   35.60   46.30 
  -3  -1  -9   43.60   42.00 
   3  -1   9    4.50   33.60 
  -3   1   9  112.99   65.59 
  -3  -1  -9    0.00   58.69 
   3   1  -9    6.70   29.00 
  -3   1   9    0.10   19.20 
   3  -1   9   24.80   45.20 
  -3   1   9    0.00   38.90 
  -3   1   9   77.69   48.40 
   3  -1   9   30.00   49.30 
  -3  -1  -9   69.99   50.59 
   3  -1   9   35.40   42.60 
  -3   1   9   20.40   38.10 
   3   1  -9   27.50   54.29 
   3  -1   9    4.90   26.80 
   3  -1   9   26.30   64.29 
   3   1  -9    2.50   37.90 
  -3  -1  -9    0.00   32.30 
  -3   1   9   45.70   28.90 
  -3  -1   9    0.00   19.40 
   3  -1  -9   54.69   46.60 
   3   1   9    0.00   24.70 
   3   1   9    0.00   42.50 
   3  -1  -9   56.89   44.80 
  -3  -1   9   44.50   27.70 
   3   1   9    0.00   32.70 
   3  -1  -9   46.00   33.30 
  -3   1  -9   10.20   33.40 
  -3   1  -9   43.40   46.20 
   3  -1  -9    0.00   53.29 
  -3  -1   9    0.00   33.70 
   3   1   9   54.09   52.89 
  -3  -1   9   54.39   53.89 
  -3   1  -9    0.00   36.70 
   3   1   9   58.99   67.29 
  -3   1  -9   38.30   59.49 
   3  -1  -9   49.50   60.39 
   3   1   9    0.00   34.80 
  -3   1  10    0.00   40.10 
  -3  -1 -10    0.00   33.90 
   3  -1  10    0.00   43.50 
  -3  -1 -10    0.00   53.49 
   3  -1  10   17.70   28.30 
  -3   1  10    0.00   18.30 
  -3  -1 -10    0.00   47.30 
   3   1 -10   13.70   47.60 
  -3  -1  10   10.80   19.00 
  -3  -1  10    0.00   46.70 
  -3   1 -10   55.59   55.79 
  -3   1 -10    5.80   39.80 
   3  -1 -10    0.60   46.30 
  -3   1 -10   19.30   36.70 
   3   1  10    0.00   27.00 
   3   1  10    0.00   39.00 
  -3   1  11    0.00   20.00 
  -3  -1  11    0.00   20.40 
  -4   1   0 3590.94  386.46 
   4  -1   0 3986.60  424.46 
  -4   1   0 3989.50  424.56 
  -4   1   0 3829.22  386.26 
   4   1   0 3709.23  385.66 
  -4   1   0 3700.13  403.26 
   4   1   0 3621.24  402.36 
   4  -1   0 3546.85  386.66 
   4   1   0 3761.22  385.96 
   4  -1   0 3857.51  386.46 
  -4  -1   0 3590.64  401.86 
   4  -1   0 3781.22  403.26 
   4   1   0 3613.54  402.06 
  -4  -1   0 3756.82  385.76 
   4  -1   0 3611.34  403.66 
  -4  -1  -1  432.36   68.59 
   4  -1   1  589.14   67.29 
   4  -1   1  564.44   72.69 
  -4   1   1  542.25   64.09 
   4  -1   1  589.24   66.49 
  -4  -1  -1  572.64   65.79 
   4  -1   1  608.24   75.29 
  -4   1   1  551.44   72.89 
  -4  -1  -1  611.44   73.79 
  -4  -1  -1  598.14   66.59 
   4   1  -1  642.94   71.29 
   4   1   1  601.84   71.29 
   4   1   1  603.84   72.99 
  -4   1  -1  583.84   67.69 
   4   1   1  640.84   65.99 
   4  -1  -1  603.34   64.79 
   4  -1  -1  592.04   68.89 
   4   1   1  622.64   66.89 
   4  -1  -1  647.64   64.29 
   4  -1  -1  615.14   73.59 
  -4   1  -1  641.94   73.59 
  -4   1  -1  606.34   66.29 
  -4   1  -1  648.24   75.99 
   4   1  -2  891.91  114.69 
  -4   1   2  894.91   98.89 
   4  -1   2  971.20  112.19 
   4   1  -2  894.41  111.99 
  -4  -1  -2 1023.80  102.49 
  -4   1   2 1003.90  112.99 
   4  -1   2  923.41  109.09 
  -4   1   2  963.50   99.19 
  -4  -1  -2 1041.10  103.49 
  -4  -1  -2 1078.89  110.39 
  -4  -1  -2  991.40  108.69 
   4  -1   2  979.80  103.49 
   4  -1   2 1039.50  102.79 
  -4  -1  -2  984.90  110.79 
   4   1  -2  822.72  123.89 
  -4   1  -2  890.11  109.79 
  -4   1  -2  901.11  110.99 
   4   1   2  917.41  108.49 
   4   1   2  902.91  101.99 
  -4   1  -2  834.52  102.79 
   4   1   2  896.41  102.89 
   4  -1  -2  877.51   99.69 
   4   1   2 1011.90  110.19 
   4   1   2  896.71  115.39 
   4  -1  -2  948.11  113.39 
  -4   1  -2  937.31  102.39 
  -4  -1  -3  483.55   63.79 
  -4  -1  -3  464.45   74.19 
   4   1  -3  480.55   69.29 
  -4   1   3  491.55   69.79 
   4  -1   3  552.74   62.79 
   4   1  -3  517.75   72.39 
  -4  -1  -3  515.65   70.09 
   4  -1   3  604.24   73.89 
  -4   1   3  556.94   57.89 
  -4  -1  -3  480.45   67.69 
   4  -1   3  504.55   69.29 
  -4  -1  -3  472.45   61.89 
   4  -1   3  486.95   64.19 
  -4  -1  -3  540.55   72.39 
   4   1  -3  512.55   78.89 
   4  -1   3  439.86   72.89 
   4  -1  -3  498.55   80.39 
   4   1   3  505.45   72.19 
  -4   1  -3  508.25   70.39 
   4  -1  -3  542.75   70.99 
   4  -1  -3  547.35   73.19 
  -4   1  -3  615.34   65.09 
   4   1   3  566.84   69.69 
   4   1   3  515.15   64.29 
   4  -1  -3  532.25   58.59 
   4  -1  -3  540.35   59.49 
   4   1   3  488.05   72.99 
  -4   1  -3  717.13   77.19 
  -4   1  -3  523.95   62.09 
   4   1   3  572.94   62.49 
   4   1  -4  790.02   77.19 
  -4  -1  -4  652.33   90.19 
  -4  -1  -4  670.73   90.49 
  -4  -1  -4  650.63   92.99 
  -4  -1  -4  815.22   82.69 
  -4  -1  -4  676.33   96.19 
   4   1  -4  632.34  102.49 
   4   1  -4  748.13   94.79 
  -4   1   4  713.13   92.39 
  -4   1   4  758.42   77.29 
   4  -1   4  566.44   94.29 
   4  -1   4  744.33   84.29 
   4  -1   4  660.53   89.09 
   4   1  -4  756.02   77.99 
   4   1  -4  643.64   91.29 
   4  -1   4  754.12   94.19 
  -4  -1  -4  784.82   84.59 
   4   1   4  643.14   93.69 
   4  -1  -4  711.23   86.39 
   4  -1  -4  702.03   79.19 
   4  -1  -4  717.13   78.19 
   4   1   4  683.93   82.19 
   4   1   4  771.02   84.59 
  -4   1  -4  763.52   82.39 
   4   1   4  761.42   94.39 
  -4   1  -4  717.03   83.79 
  -4   1  -4  709.73   91.19 
  -4  -1   4  744.63  105.09 
   4   1   4  636.24  102.39 
   4   1   4  665.13   90.59 
   4  -1  -4  629.24   91.49 
  -4   1  -4  646.84   95.09 
   4  -1  -4  603.34  103.09 
  -4  -1   4  730.93   95.19 
   4  -1  -4  647.34   94.99 
  -4  -1  -5  186.78   44.80 
   4  -1   5  104.99   30.80 
  -4  -1  -5   92.39   28.90 
  -4   1   5  142.49   26.50 
   4  -1   5  220.58   47.50 
  -4  -1  -5  158.08   34.70 
   4   1  -5  210.18   43.30 
   4   1  -5  186.98   36.40 
   4  -1   5  199.68   46.40 
  -4  -1  -5  325.57   54.19 
   4   1  -5  156.58   28.30 
   4  -1   5  145.79   33.60 
   4   1  -5  136.79   26.80 
  -4  -1  -5  260.07   43.70 
   4   1  -5  213.88   54.29 
   4  -1   5  326.37   59.79 
   4   1  -5  235.98   45.20 
  -4  -1  -5  281.97   50.29 
   4  -1   5  143.49   40.00 
   4   1   5  165.88   37.40 
  -4   1  -5  161.38   34.10 
   4  -1  -5  278.17   41.10 
   4   1   5  332.27   48.40 
  -4  -1   5  185.08   28.00 
   4   1   5  140.39   32.00 
  -4  -1   5  340.57   59.19 
   4  -1  -5  355.76   61.19 
   4  -1  -5  327.37   43.70 
   4  -1  -5  310.47   51.59 
  -4   1  -5  364.46   56.79 
   4   1   5  328.47   57.59 
   4   1   5  142.49   40.70 
  -4   1  -5  230.78   50.39 
  -4  -1   5  136.59   24.30 
   4   1   5  287.77   49.90 
   4  -1  -5  230.58   44.30 
   4  -1  -5  143.39   30.00 
   4  -1  -5  168.08   29.30 
  -4  -1   5  326.97   51.79 
  -4   1  -5  201.98   34.20 
  -4   1  -5  219.08   43.20 
  -4   1   6  136.29   27.10 
   4   1  -6  155.48   25.00 
   4  -1   6  148.59   34.80 
  -4  -1  -6  145.09   31.60 
   4   1  -6  136.09   38.50 
  -4  -1  -6  102.49   43.40 
  -4  -1  -6  155.78   35.90 
   4  -1   6  144.19   31.20 
   4  -1   6   98.49   43.50 
  -4   1   6  112.49   40.20 
   4   1  -6   56.99   33.40 
   4   1  -6   73.09   40.70 
  -4  -1  -6   82.99   40.80 
   4  -1   6  116.19   40.40 
  -4   1   6  123.49   23.50 
  -4  -1  -6  118.19   38.20 
   4  -1   6  103.59   51.99 
   4   1  -6   60.29   42.30 
   4   1  -6  101.49   34.50 
   4   1  -6  154.78   27.70 
   4  -1   6   83.59   37.70 
  -4  -1  -6  107.09   46.60 
   4  -1  -6  160.18   38.50 
  -4  -1   6   88.69   39.90 
   4  -1  -6  102.19   44.30 
  -4   1  -6  166.38   43.20 
   4  -1  -6  137.19   26.30 
   4   1   6  209.48   37.00 
   4  -1  -6  162.58   41.70 
   4   1   6  167.88   53.09 
  -4  -1   6   90.79   20.50 
   4   1   6  185.98   34.20 
   4   1   6   73.89   45.10 
  -4   1  -6  162.58   30.80 
  -4   1  -6   82.89   42.70 
  -4   1  -6  102.79   47.10 
  -4   1  -6   84.69   38.00 
   4   1   6  187.38   45.60 
  -4  -1   6  178.88   53.09 
  -4  -1   6  125.79   21.80 
   4  -1  -6  126.09   38.20 
   4  -1  -6  195.98   31.80 
   4   1   6  141.49   42.80 
  -4   1  -6  125.89   34.30 
   4  -1  -6  104.79   40.90 
   4  -1   7  147.49   54.59 
   4   1  -7   89.69   27.40 
   4   1  -7   15.20   30.90 
  -4  -1  -7   68.49   26.50 
  -4   1   7   57.49   22.70 
  -4   1   7  112.49   42.20 
   4   1  -7   48.00   20.50 
   4   1  -7   73.59   41.70 
   4  -1   7  112.39   43.00 
   4   1  -7   34.70   36.20 
   4   1  -7   76.69   41.20 
   4  -1   7    3.90   23.00 
  -4  -1  -7   87.69   37.10 
   4  -1   7  100.69   47.40 
   4  -1   7   77.29   40.00 
  -4  -1  -7    0.00   26.60 
   4  -1   7   86.69   31.90 
  -4  -1  -7  120.49   50.69 
  -4   1   7    7.20   16.60 
   4   1  -7   80.59   49.10 
  -4  -1  -7  133.19   47.40 
  -4  -1  -7   79.49   47.80 
   4   1   7  111.79   53.69 
   4  -1  -7  102.19   42.00 
  -4   1  -7   37.90   43.30 
   4  -1  -7   76.49   46.30 
   4   1   7   13.70   23.00 
  -4   1  -7   30.40   29.20 
   4   1   7  121.39   49.40 
  -4   1  -7   34.80   51.09 
   4  -1  -7   13.50   18.40 
  -4   1  -7   18.80   22.00 
   4  -1  -7   63.09   25.30 
   4  -1  -7   79.59   39.40 
   4  -1  -7  104.49   44.20 
   4  -1  -7   57.79   36.40 
   4   1   7   79.79   44.70 
  -4  -1   7  100.79   55.49 
   4   1   7   55.89   37.60 
  -4  -1   7   95.29   43.00 
   4   1   7   47.50   31.10 
  -4  -1   7   19.40   15.70 
  -4   1  -7   98.49   42.60 
  -4   1  -7   44.00   34.80 
   4  -1   8   60.49   50.39 
   4   1  -8  194.88   62.79 
  -4   1   8   42.50   25.10 
  -4  -1  -8  125.69   49.99 
   4   1  -8   68.49   29.90 
   4  -1   8   70.69   42.50 
  -4  -1  -8   82.99   61.09 
  -4   1   8   36.40   39.30 
   4   1  -8  108.79   42.10 
  -4  -1  -8  119.79   44.90 
  -4  -1  -8    0.00   31.30 
   4   1  -8  154.38   43.70 
   4  -1   8   13.50   25.80 
   4  -1   8   39.70   52.89 
   4  -1   8   57.59   33.40 
  -4   1   8  180.58   46.00 
  -4   1   8    0.10   18.40 
   4  -1   8   48.20   44.70 
   4   1  -8  143.79   51.79 
  -4  -1   8  132.79   49.40 
  -4  -1   8   74.99   60.39 
  -4   1  -8  167.98   64.59 
   4  -1  -8  106.89   45.10 
   4   1   8  100.19   37.10 
  -4  -1   8    0.00   15.80 
   4   1   8   94.99   46.50 
  -4   1  -8   69.59   43.20 
   4   1   8   16.60   57.59 
  -4   1  -8  108.99   50.89 
   4  -1  -8   70.59   30.80 
   4  -1  -8   63.09   57.39 
  -4   1  -8   56.29   35.40 
   4   1   8   14.70   44.30 
   4  -1  -8  105.99   45.70 
   4   1   8    5.20   25.30 
   4  -1  -8  120.19   53.09 
   4   1   8  137.59   52.89 
   4  -1   9   37.20   49.99 
  -4   1   9    6.70   18.30 
  -4  -1  -9   30.70   50.89 
  -4  -1  -9   37.50   43.70 
  -4   1   9    0.00   36.50 
   4  -1   9   21.90   34.00 
   4  -1   9    0.00   26.20 
   4   1  -9    0.00   40.30 
  -4  -1  -9   63.19   39.10 
   4   1  -9    0.00   50.29 
   4  -1   9   80.09   45.60 
   4   1  -9   22.40   26.90 
   4   1  -9   37.00   39.80 
  -4   1   9    8.60   24.30 
   4  -1   9   41.50   56.69 
   4  -1   9   47.40   45.80 
  -4  -1  -9    0.00   61.09 
   4  -1  -9   17.70   54.59 
   4   1   9    0.00   27.30 
  -4  -1   9    0.00   17.50 
   4   1   9   17.60   45.50 
   4   1   9   36.90   29.00 
   4  -1  -9   54.29   47.00 
  -4   1  -9   39.50   64.59 
  -4   1  -9   48.90   49.30 
  -4  -1   9    8.40   45.80 
   4   1   9    0.00   42.70 
  -4   1  -9   42.90   36.90 
   4  -1  -9   57.19   46.00 
   4   1   9   35.50   54.89 
   4  -1  -9    0.00   27.20 
   4   1   9    0.00   64.79 
  -4   1  -9    6.20   40.30 
   4  -1  -9    0.00   48.10 
  -4  -1   9   33.10   61.39 
  -4  -1   9    6.60   14.20 
  -4   1  10    6.00   19.50 
   4   1 -10    0.00   36.10 
  -4  -1 -10    0.00   42.20 
   4  -1  10   37.50   49.90 
  -4  -1 -10   64.39   41.60 
  -4  -1 -10   25.80   55.49 
   4  -1  10   14.90   28.10 
  -4   1 -10   71.29   53.59 
   4   1  10   76.29   47.00 
   4  -1 -10    5.60   49.30 
  -4  -1  10    0.00   17.60 
  -4   1 -10  105.49   49.50 
  -4   1 -10    0.00   40.10 
   4   1  10   13.50   32.70 
  -4  -1  10    0.10   46.10 
  -5  -1   0  298.07   36.20 
  -5   1   0  275.07   39.50 
  -5   1   0  278.67   40.60 
   5  -1   0  286.17   36.30 
   5   1   0  344.17   41.00 
  -5   1   0  285.67   37.30 
   5   1   0  319.97   36.00 
   5   1   0  252.57   35.80 
   5  -1   0  340.17   42.60 
  -5   1   0  310.07   36.40 
   5  -1   0  269.07   44.10 
   5  -1   0  289.47   38.00 
  -5   1   0  368.36   43.80 
   5  -1   1 1159.48  119.79 
  -5   1   1 1061.49  117.59 
   5  -1   1 1176.88  126.79 
   5   1  -1 1165.08  129.49 
  -5  -1  -1 1211.98  127.19 
  -5  -1  -1 1114.59  118.99 
  -5   1   1 1175.08  131.09 
   5  -1   1 1096.19  120.29 
  -5  -1  -1 1134.49  119.79 
   5  -1   1 1031.50  127.79 
   5  -1  -1 1086.59  118.19 
   5   1   1  999.60  125.09 
   5   1   1 1087.89  126.39 
  -5   1  -1 1125.69  120.39 
   5   1   1 1172.98  120.19 
   5   1   1 1082.69  119.09 
   5  -1  -1 1222.08  131.59 
  -5   1  -1 1079.99  126.69 
  -5   1  -1 1052.09  119.29 
   5  -1  -1 1119.99  117.89 
  -5   1  -1 1071.89  128.19 
   5  -1   2  404.86   47.40 
  -5  -1  -2  474.95   54.99 
   5   1  -2  292.37   50.59 
   5  -1   2  344.27   57.19 
  -5  -1  -2  299.17   48.00 
  -5  -1  -2  397.66   48.40 
   5  -1   2  359.56   48.30 
   5  -1   2  329.67   53.19 
  -5  -1  -2  348.77   46.30 
  -5  -1  -2  366.56   55.89 
  -5   1   2  311.47   51.39 
   5   1  -2  400.66   62.69 
   5   1  -2  338.27   54.79 
   5  -1  -2  405.76   42.40 
   5  -1  -2  384.46   43.40 
  -5   1  -2  495.45   59.39 
  -5   1  -2  387.26   54.99 
   5   1   2  352.86   47.80 
   5   1   2  492.95   56.19 
  -5   1  -2  385.56   49.20 
   5  -1  -2  378.56   54.29 
   5   1   2  347.87   54.79 
   5   1   2  371.66   55.79 
   5   1   2  428.66   47.50 
  -5   1  -2  409.06   47.50 
  -5  -1  -3  369.76   51.79 
   5  -1   3  268.87   46.40 
  -5  -1  -3  228.88   39.70 
   5  -1   3  218.38   37.80 
   5   1  -3  330.27   46.10 
   5   1  -3  360.26   50.39 
  -5  -1  -3  268.77   46.50 
  -5  -1  -3  294.17   42.60 
   5  -1   3  331.97   50.99 
   5   1  -3  289.27   53.29 
   5  -1   3  286.67   49.99 
  -5   1   3  332.67   47.00 
   5  -1   3  211.38   40.60 
  -5  -1  -3  199.38   36.60 
   5  -1  -3  250.27   34.00 
   5  -1  -3  428.86   61.69 
   5   1   3  369.06   50.19 
   5   1   3  202.18   38.30 
   5   1   3  195.28   37.20 
   5  -1  -3  303.27   46.60 
  -5   1  -3  350.26   54.29 
   5  -1  -3  366.26   54.19 
   5  -1  -3  249.78   34.70 
   5   1   3  348.47   50.39 
  -5   1  -3  198.88   37.80 
   5   1   3  300.77   51.59 
  -5   1  -3  240.28   40.50 
  -5   1  -3  298.07   48.10 
  -5  -1  -4  315.27   48.80 
   5  -1   4  310.67   59.19 
  -5   1   4  349.77   40.40 
   5  -1   4  230.68   54.59 
  -5   1   4  321.17   40.40 
  -5  -1  -4  350.56   53.49 
   5   1  -4  359.76   59.29 
   5  -1   4  327.07   54.99 
  -5  -1  -4  437.06   61.39 
   5  -1   4  383.36   52.29 
   5   1  -4  346.77   41.60 
  -5  -1  -4  445.26   58.79 
   5   1  -4  410.16   70.39 
   5   1  -4  290.77   53.39 
  -5   1   4  339.47   55.39 
  -5  -1  -4  346.77   63.69 
   5  -1   4  363.16   48.90 
  -5  -1  -4  373.06   48.50 
   5  -1  -4  313.87   65.39 
   5  -1  -4  333.87   56.49 
  -5   1  -4  389.26   48.40 
   5   1   4  290.47   48.50 
   5  -1  -4  447.26   51.39 
   5   1   4  350.56   49.70 
   5  -1  -4  319.57   42.30 
   5   1   4  322.07   57.89 
   5   1   4  395.26   57.49 
  -5   1  -4  367.36   50.59 
   5  -1  -4  343.77   60.49 
   5  -1  -4  327.07   43.60 
   5   1   4  327.17   59.19 
  -5   1  -4  368.96   56.39 
  -5   1  -4  446.16   63.99 
  -5   1   5  109.99   18.90 
   5   1  -5  152.88   48.10 
  -5  -1  -5  146.69   44.70 
   5   1  -5   81.29   20.30 
   5  -1   5   86.19   27.20 
   5   1  -5   96.29   36.10 
   5  -1   5  109.19   37.90 
   5   1  -5   90.59   32.00 
  -5  -1  -5  178.18   44.80 
  -5  -1  -5   83.09   28.90 
   5  -1   5   95.69   28.40 
   5  -1   5  151.68   44.00 
  -5  -1  -5   76.09   25.30 
   5   1  -5   89.19   19.00 
  -5  -1  -5   85.19   38.30 
  -5  -1  -5  154.48   35.90 
   5  -1   5   86.89   34.80 
   5   1   5  100.89   42.30 
  -5  -1   5  164.08   39.00 
   5   1   5  131.19   27.60 
   5   1   5  136.09   36.40 
   5  -1  -5  116.09   23.80 
   5  -1  -5  124.29   33.90 
   5   1   5  104.19   29.30 
  -5   1  -5   62.89   35.40 
  -5   1  -5   70.39   24.00 
   5   1   5  106.29   38.60 
   5  -1  -5  124.99   38.90 
   5   1   5  126.39   44.20 
   5  -1  -5   77.69   42.00 
  -5   1  -5  119.69   46.30 
  -5   1  -5   43.70   26.30 
   5  -1  -5   73.39   32.00 
   5  -1  -5   90.39   20.60 
   5  -1   6  193.88   47.80 
   5  -1   6  227.58   54.49 
   5   1  -6  100.29   23.00 
  -5  -1  -6  214.18   53.49 
   5   1  -6  102.69   37.20 
   5  -1   6   72.49   27.40 
  -5  -1  -6  118.69   32.30 
  -5  -1  -6  186.48   48.50 
   5  -1   6   67.39   38.50 
   5  -1   6   98.69   33.90 
  -5  -1  -6  155.08   38.10 
   5   1  -6  112.99   41.20 
   5   1  -6   82.19   23.40 
  -5   1   6   54.19   19.90 
   5  -1   6  140.09   47.60 
  -5  -1  -6  203.28   47.40 
  -5  -1  -6   87.39   28.50 
   5   1  -6  156.58   47.10 
  -5   1  -6  255.27   48.40 
  -5   1  -6   73.69   30.00 
  -5  -1   6  205.68   45.60 
  -5  -1   6   94.49   19.40 
   5  -1  -6  105.99   26.70 
   5   1   6  297.77   56.89 
  -5  -1   6  268.97   56.39 
   5  -1  -6  186.18   44.60 
   5  -1  -6  178.78   38.50 
   5   1   6  224.98   51.09 
  -5   1  -6  136.69   51.69 
  -5   1  -6  159.48   38.80 
  -5   1  -6  107.79   28.40 
   5  -1  -6  266.17   58.69 
   5   1   6  126.79   45.00 
   5   1   6   69.29   27.20 
   5  -1  -6  300.27   44.90 
   5  -1  -6  216.68   42.80 
   5   1   6   57.49   36.10 
   5   1   6  127.69   32.90 
   5  -1  -6  115.89   24.70 
  -5  -1  -7   27.60   52.99 
   5  -1   7   33.90   46.80 
   5  -1   7   61.69   42.00 
  -5  -1  -7   34.80   32.40 
   5  -1   7   16.50   25.60 
   5   1  -7   27.30   37.50 
  -5  -1  -7    0.00   37.60 
   5  -1   7   45.10   37.20 
   5  -1   7   41.90   29.70 
  -5  -1  -7   20.90   32.40 
  -5  -1  -7   38.80   44.40 
   5  -1   7   14.70   42.20 
   5   1  -7   68.69   46.80 
   5   1  -7   23.90   22.90 
  -5   1   7   21.20   15.50 
   5   1  -7   71.89   20.20 
  -5  -1  -7   38.20   26.30 
   5   1  -7   41.00   32.30 
   5   1  -7   90.49   40.00 
  -5   1  -7    0.00   30.10 
  -5  -1   7   36.90   50.59 
   5   1   7   48.10   30.50 
  -5  -1   7   42.90   14.90 
   5   1   7   42.80   39.10 
   5   1   7    0.00   38.40 
   5  -1  -7   45.70   41.20 
   5  -1  -7   30.20   19.90 
  -5   1  -7   52.29   32.80 
  -5   1  -7    0.00   39.10 
   5  -1  -7   17.70   23.60 
   5  -1  -7   45.90   38.20 
   5   1   7   69.99   50.99 
   5  -1  -7    0.00   43.30 
  -5  -1   7   75.99   39.50 
   5  -1  -7    0.00   33.10 
   5   1   7    0.00   47.70 
   5  -1  -7   22.40   37.60 
  -5   1  -7   79.09   26.00 
  -5  -1   7    0.00   17.10 
   5   1   7   34.50   24.30 
  -5   1  -7    9.40   52.69 
  -5   1  -7   11.80   38.70 
  -5   1   8    0.90    8.70 
  -5  -1  -8  128.19   45.10 
  -5  -1  -8    0.00   29.20 
  -5   1   8    0.00   15.40 
   5  -1   8  167.68   59.69 
   5  -1   8   29.00   39.40 
   5   1  -8   34.10   25.90 
  -5  -1  -8   18.00   46.70 
   5  -1   8   35.50   27.80 
   5   1  -8   52.49   37.20 
  -5  -1  -8  138.09   65.39 
   5   1  -8   56.09   46.20 
   5  -1   8   52.09   34.20 
   5   1  -8   94.29   55.99 
   5  -1   8   98.69   60.19 
   5  -1   8   55.69   47.50 
   5  -1  -8   40.50   27.40 
   5   1   8   18.30   33.10 
   5   1   8   75.49   52.59 
  -5  -1   8  144.59   51.29 
  -5  -1   8   60.09   22.40 
  -5  -1   8  108.19   56.69 
   5   1   8   45.40   40.10 
   5   1   8   35.60   56.59 
   5   1   8   46.90   29.40 
  -5  -1   8   11.60   14.30 
   5  -1  -8  109.59   50.39 
   5  -1  -8  146.79   59.19 
   5  -1  -8  171.08   49.00 
   5  -1  -8    0.00   38.50 
  -5   1  -8   19.50   37.00 
  -5   1  -8   89.69   46.90 
  -5   1  -8  146.49   63.79 
  -5   1  -8   40.30   33.70 
   5   1   8   63.69   43.90 
   5   1  -9   41.70   29.70 
   5   1  -9   34.30   51.79 
  -5  -1  -9    2.10   46.50 
   5  -1   9    0.00   27.30 
   5  -1   9   49.20   55.19 
   5   1  -9   19.40   41.90 
  -5  -1  -9    4.40   38.10 
   5  -1   9    0.00   60.59 
   5   1  -9  115.59   46.80 
  -5  -1  -9    0.00   62.19 
   5   1  -9   74.99   58.99 
   5  -1   9   28.30   36.30 
  -5  -1  -9   14.10   34.70 
  -5   1   9   15.90   18.80 
   5  -1   9   20.80   42.60 
   5  -1   9   12.90   49.70 
  -5  -1   9   45.80   58.89 
   5   1   9    0.00   37.60 
  -5  -1   9    2.40   15.00 
  -5   1  -9   99.39   53.89 
   5   1   9    0.00   26.10 
   5  -1  -9    8.80   29.90 
   5  -1  -9   83.89   55.19 
  -5   1  -9    0.00   33.40 
  -5  -1   9   19.00   44.40 
   5   1   9    0.00   36.00 
  -5  -1   9   19.50   23.90 
   5   1   9   47.10   55.89 
  -5   1  -9   56.59   44.30 
   5   1   9   77.09   68.29 
   5  -1  -9   48.20   47.20 
  -5   1  -9    8.50   64.09 
   5   1   9   65.79   49.50 
   5  -1  -9   29.70   43.50 
  -5  -1 -10    5.50   47.00 
  -5  -1 -10    0.00   51.79 
  -5  -1 -10   53.19   44.00 
   5   1 -10    0.00   40.70 
   5  -1  10    1.70   49.40 
   5  -1  10   21.60   28.40 
  -5   1  10    0.00   16.70 
   5  -1 -10    0.00   42.40 
  -5  -1  10    0.00   44.10 
  -5   1 -10    0.00   38.60 
  -5   1 -10   31.10   50.59 
  -5   1 -10   39.70   45.00 
  -5  -1  10    0.00   15.40 
   5   1  10    0.00   29.40 
   5   1  10   36.60   50.59 
  -6   1   0   38.00   22.10 
  -6   1   0   36.10   20.40 
  -6  -1   0   22.80   13.20 
  -6   1   0   32.00   12.40 
   6   1   0   34.50   12.30 
   6  -1   0   14.30   14.30 
  -6   1   0   24.70   14.10 
   6  -1   0   36.80   20.20 
   6   1   0    4.30   20.10 
   6  -1   0   13.20   12.90 
  -6   1   0    0.00   14.40 
   6   1   0    8.90   12.30 
   6  -1   0   19.90   24.90 
   6  -1   1 1359.26  156.28 
  -6   1   1 1341.17  161.88 
  -6   1   1 1389.56  146.09 
  -6  -1  -1 1380.86  156.38 
  -6  -1  -1 1459.45  148.39 
   6  -1   1 1425.36  148.39 
   6  -1   1 1438.86  149.09 
  -6  -1  -1 1445.66  147.69 
   6  -1   1 1296.17  157.58 
   6   1   1 1399.16  155.78 
  -6   1  -1 1395.66  147.99 
   6  -1  -1 1419.96  146.89 
   6   1   1 1480.15  148.79 
   6  -1  -1 1390.86  155.08 
   6  -1  -1 1395.36  162.48 
   6   1   1 1485.35  148.19 
   6  -1  -1 1313.37  146.39 
   6   1   1 1259.67  155.78 
  -6   1  -1 1340.57  155.98 
  -6   1  -1 1374.16  148.79 
  -6   1  -1 1362.86  157.98 
   6  -1   2  553.44   74.39 
  -6  -1  -2  583.64   72.79 
  -6  -1  -2  572.54   67.79 
   6  -1   2  482.85   62.19 
  -6  -1  -2  494.35   61.79 
  -6  -1  -2  502.95   60.29 
   6  -1   2  457.15   60.49 
   6   1  -2  527.65   65.39 
  -6   1   2  593.34   67.19 
   6  -1   2  481.85   67.99 
  -6   1  -2  432.46   60.09 
   6   1   2  522.35   68.39 
   6   1   2  610.04   72.69 
   6  -1  -2  452.85   57.19 
  -6   1  -2  451.35   62.09 
   6   1   2  543.15   70.79 
  -6   1  -2  723.33   75.99 
  -6   1  -2  525.85   69.59 
   6   1   2  507.55   61.29 
   6  -1  -2  587.24   67.89 
   6  -1  -2  475.55   56.19 
   6   1   2  454.55   61.39 
   6  -1   3  235.78   54.09 
   6   1  -3  253.07   47.90 
   6  -1   3  280.07   50.99 
   6   1  -3  221.18   55.59 
  -6  -1  -3  349.07   52.39 
  -6   1   3  310.27   49.40 
  -6  -1  -3  355.56   48.10 
   6  -1   3  272.07   52.99 
  -6  -1  -3  327.57   56.69 
  -6  -1  -3  349.07   44.00 
  -6  -1  -3  270.27   45.40 
   6  -1   3  396.66   45.30 
   6   1  -3  297.77   52.69 
   6  -1   3  358.56   46.90 
   6   1   3  291.97   51.79 
  -6   1  -3  392.06   47.40 
   6   1   3  250.77   52.19 
   6   1   3  406.26   46.60 
  -6   1  -3  248.88   54.19 
   6   1   3  379.56   45.90 
   6  -1  -3  303.77   54.79 
   6  -1  -3  254.77   50.39 
  -6   1  -3  285.07   50.69 
   6  -1  -3  315.47   39.90 
   6   1   3  272.67   53.59 
   6  -1  -3  364.86   38.70 
  -6   1  -3  343.07   44.10 
  -6  -1  -4  371.86   65.39 
  -6  -1  -4  404.16   60.99 
   6  -1   4  465.75   54.19 
   6  -1   4  402.86   55.49 
   6   1  -4  394.86   71.69 
   6   1  -4  318.47   58.19 
   6   1  -4  424.76   64.59 
  -6  -1  -4  395.76   54.89 
   6  -1   4  389.46   60.89 
  -6   1   4  325.17   59.19 
  -6  -1  -4  499.95   53.49 
  -6  -1  -4  321.37   56.19 
   6  -1   4  334.87   64.49 
   6  -1   4  383.86   63.39 
   6  -1  -4  285.17   68.29 
   6   1   4  342.37   63.59 
  -6   1  -4  450.05   55.69 
   6  -1  -4  301.27   58.49 
   6  -1  -4  379.96   47.10 
  -6   1  -4  425.46   52.89 
   6   1   4  469.65   54.09 
   6   1   4  369.06   60.99 
  -6   1  -4  423.76   61.29 
   6   1   4  369.76   63.09 
  -6   1  -4  416.56   66.39 
   6  -1  -4  419.46   46.50 
   6  -1  -4  330.87   64.89 
   6   1   4  399.96   55.39 
   6   1  -5   69.99   16.80 
   6  -1   5   85.99   41.50 
   6  -1   5   13.00   28.20 
  -6  -1  -5   80.39   37.40 
   6   1  -5   42.80   29.20 
   6  -1   5   71.39   35.90 
  -6  -1  -5   47.10   24.30 
  -6  -1  -5   49.70   21.40 
   6   1  -5   47.10   14.70 
  -6  -1  -5   38.00   26.10 
   6  -1   5   74.09   26.10 
  -6  -1  -5   79.49   43.10 
   6  -1   5   42.90   22.70 
   6   1  -5   67.29   34.10 
   6   1  -5   79.39   38.30 
   6  -1  -5   50.29   17.40 
   6   1   5   72.99   26.50 
  -6   1  -5  108.19   44.90 
   6  -1  -5   61.79   41.50 
   6   1   5   92.09   43.10 
  -6   1  -5   23.70   34.10 
   6  -1  -5   28.30   29.30 
   6   1   5   46.20   23.30 
   6   1   5   49.80   31.60 
   6   1   5   80.79   39.60 
  -6   1  -5   60.59   21.60 
   6  -1  -5   68.29   19.60 
   6  -1  -5    0.00   28.90 
  -6   1  -5   53.79   26.40 
   6   1   5   56.69   36.50 
   6  -1   6  361.16   55.39 
   6  -1   6  302.57   62.79 
   6   1  -6  256.87   61.39 
  -6  -1  -6  322.27   71.59 
   6   1  -6  354.66   45.50 
  -6  -1  -6  332.57   54.89 
  -6  -1  -6  301.37   58.19 
  -6  -1  -6  387.96   52.29 
   6  -1   6  379.46   53.49 
   6   1  -6  345.87   43.10 
   6   1  -6  273.37   58.19 
  -6  -1  -6  352.86   64.39 
   6   1  -6  337.67   74.09 
   6  -1   6  326.67   68.39 
   6  -1   6  322.97   66.59 
   6  -1   6  322.37   78.19 
  -6  -1  -6  235.28   66.79 
  -6   1  -6  386.26   66.39 
  -6   1  -6  291.67   58.79 
   6   1   6  335.87   65.89 
   6   1   6  354.06   51.49 
  -6   1  -6  345.97   71.29 
   6  -1  -6  315.77   77.59 
   6  -1  -6  358.56   47.70 
  -6   1  -6  381.76   53.59 
   6   1   6  366.76   63.79 
   6  -1  -6  368.46   45.00 
   6  -1  -6  310.17   66.69 
  -6   1  -6  328.87   55.69 
   6   1   6  365.26   54.69 
   6   1   6  261.47   61.79 
   6   1   6  285.37   74.29 
   6  -1  -6  274.07   59.69 
  -6  -1  -7   44.30   42.60 
  -6  -1  -7   31.80   31.10 
   6   1  -7   11.20   21.60 
  -6  -1  -7   24.80   24.20 
   6  -1   7   51.49   27.70 
  -6  -1  -7   40.20   35.40 
  -6  -1  -7    9.10   53.79 
  -6  -1  -7   35.80   45.50 
   6  -1   7   27.10   49.60 
  -6   1   7   34.50   15.20 
   6   1  -7    1.40   32.70 
   6  -1   7    8.40   29.60 
   6   1  -7   11.30   35.80 
   6   1  -7   30.80   16.50 
   6  -1   7   67.89   45.40 
   6   1  -7    0.00   45.90 
   6  -1   7   53.89   50.99 
   6  -1   7    5.10   34.70 
   6  -1  -7    0.00   33.40 
   6   1   7   12.20   50.19 
   6  -1  -7   17.80   19.10 
   6   1   7   61.99   46.40 
  -6   1  -7   54.09   34.30 
  -6   1  -7   36.40   22.60 
  -6   1  -7   35.70   45.90 
   6  -1  -7   56.49   38.50 
   6  -1  -7    0.00   42.60 
   6   1   7  120.69   35.40 
   6   1   7   90.09   51.29 
   6  -1  -7   34.20   38.40 
   6  -1  -7   53.49   46.30 
   6   1   7    6.00   32.20 
  -6   1  -7   88.59   38.60 
   6  -1  -7   19.30   24.00 
  -6   1  -7    0.00   47.90 
   6   1   7    0.00   24.10 
  -6  -1  -8    4.80   44.80 
   6   1  -8   26.30   25.00 
   6  -1   8    0.00   35.20 
  -6  -1  -8   23.90   33.60 
   6  -1   8   80.39   34.10 
   6   1  -8    0.00   44.50 
  -6   1   8   22.20   15.40 
   6   1  -8   35.40   38.00 
  -6  -1  -8   94.29   64.29 
   6  -1   8   49.00   55.79 
   6  -1   8   32.60   29.00 
   6  -1   8   19.00   52.69 
   6  -1   8    0.00   42.30 
  -6  -1  -8   64.59   40.80 
  -6   1  -8    0.00   57.89 
   6   1   8   31.40   29.10 
   6   1   8   89.29   63.39 
   6  -1  -8   26.50   41.50 
  -6   1  -8    0.00   39.30 
   6  -1  -8   79.49   58.29 
   6   1   8   39.80   43.10 
  -6   1  -8   59.59   38.10 
  -6   1  -8   92.49   51.59 
   6  -1  -8   48.60   49.00 
   6   1   8    0.00   42.20 
   6   1   8   75.09   55.59 
   6   1   8   29.50   32.00 
   6  -1  -8   11.40   25.60 
  -6  -1  -9    0.00   30.30 
   6   1  -9   99.09   49.40 
   6  -1   9    0.00   58.19 
   6  -1   9    8.20   37.70 
   6  -1   9    0.00   55.79 
   6  -1   9    0.00   26.60 
  -6   1   9    0.00   12.10 
  -6  -1  -9   82.59   64.19 
  -6  -1  -9   19.70   44.70 
  -6  -1  -9   49.90   51.59 
   6  -1   9   48.90   52.09 
   6  -1   9    0.00   31.80 
   6   1   9   24.00   61.39 
   6  -1  -9   77.49   48.30 
   6   1   9    0.00   29.60 
  -6   1  -9    0.00   64.09 
   6   1   9    0.00   54.79 
  -6   1  -9   65.49   45.10 
  -6   1  -9    0.00   50.99 
   6   1   9    0.00   47.60 
  -6   1  -9    0.00   35.10 
   6   1   9    0.00   36.40 
   6  -1  -9    0.00   29.70 
   6   1   9    0.00   42.70 
  -6  -1 -10    0.00   45.20 
   6  -1  10    8.10   30.10 
  -6   1  10    0.00   15.50 
  -6  -1 -10    0.00   38.70 
   6   1 -10   86.49   54.79 
   6  -1  10   33.00   45.50 
  -6  -1 -10  122.99   66.29 
  -6   1 -10    0.00   44.10 
   6   1  10   60.49   51.39 
   6   1  10    0.00   31.50 
  -6   1 -10    0.00   40.40 
   6  -1 -10    0.00   46.50 
  -6   1 -10    0.00   48.60 
   7   1   0 1720.93  232.18 
   7   1   0 1801.02  231.58 
   7   1   0 2302.67  222.28 
  -7   1   0 2390.06  222.98 
  -7   1   0 2363.96  222.28 
  -7   1   0 1845.72  232.18 
  -7   1   0 1750.32  232.98 
   7  -1   0 1728.53  233.58 
   7  -1   0 2433.46  222.98 
  -7  -1   0 2291.57  222.08 
   7  -1   0 1940.91  232.58 
   7  -1   0 2387.56  223.58 
   7   1   0 2496.05  222.38 
  -7  -1  -1  140.99   27.40 
   7  -1   1  133.79   33.30 
  -7  -1  -1  192.28   33.50 
  -7  -1  -1  108.49   24.90 
  -7  -1  -1  117.69   22.30 
  -7   1   1  177.88   27.80 
   7  -1   1   96.59   24.50 
   7  -1   1  161.98   37.90 
  -7   1   1  115.99   20.80 
   7  -1   1   92.29   23.10 
   7   1   1  156.58   32.60 
   7   1   1  128.89   24.90 
   7   1   1  166.98   31.80 
  -7   1  -1  125.59   26.20 
   7  -1  -1  113.69   22.20 
   7  -1  -1  138.69   27.60 
   7   1   1  107.59   23.00 
   7  -1  -1   88.49   19.90 
   7  -1  -1  190.08   29.50 
  -7   1  -1  167.48   37.90 
  -7   1  -1  115.29   23.00 
   7  -1  -1  155.18   30.80 
   7   1  -2  404.26   54.79 
  -7  -1  -2  531.65   64.29 
   7  -1   2  570.04   68.19 
   7  -1   2  455.95   61.69 
  -7   1   2  413.76   55.99 
  -7  -1  -2  421.16   54.39 
   7  -1   2  380.76   52.99 
  -7  -1  -2  483.45   59.29 
  -7  -1  -2  405.76   50.59 
   7   1   2  351.56   51.09 
   7   1   2  437.06   59.89 
  -7   1  -2  388.56   54.79 
   7  -1  -2  432.66   57.79 
   7  -1  -2  349.57   46.20 
  -7   1  -2  327.77   50.19 
   7   1   2  556.64   64.59 
   7   1   2  518.15   68.69 
   7   1   2  353.06   51.89 
  -7   1  -2  540.15   67.39 
  -7   1  -2  463.55   60.59 
   7  -1  -2  327.37   47.30 
   7   1  -3  600.04   88.99 
  -7  -1  -3  648.24   71.79 
  -7  -1  -3  552.44   76.79 
   7   1  -3  482.15   79.59 
   7   1  -3  517.65   75.49 
  -7   1   3  477.65   75.19 
   7  -1   3  456.05   84.99 
   7  -1   3  674.73   71.19 
   7  -1   3  613.64   82.49 
  -7  -1  -3  686.43   70.19 
   7  -1   3  716.33   73.09 
  -7  -1  -3  467.45   72.39 
   7  -1   3  513.65   77.29 
  -7  -1  -3  618.44   83.39 
   7  -1  -3  512.35   77.49 
   7   1   3  724.93   71.39 
   7   1   3  611.44   81.59 
   7   1   3  619.34   71.49 
   7   1   3  610.64   78.69 
   7  -1  -3  636.54   65.09 
  -7   1  -3  589.54   69.39 
   7   1   3  397.86   80.79 
  -7   1  -3  635.24   84.09 
  -7   1  -3  636.74   78.79 
  -7   1  -3  655.33   72.59 
  -7  -1  -4    5.80   29.20 
   7  -1   4   52.19   22.60 
   7  -1   4    4.50   28.50 
   7  -1   4    0.00   30.60 
  -7  -1  -4   12.20   17.70 
   7   1  -4    7.00   25.60 
  -7  -1  -4    6.90   21.10 
   7  -1   4   16.90   19.00 
   7  -1   4    4.00   30.10 
  -7  -1  -4   14.80   20.20 
  -7  -1  -4   63.19   34.60 
  -7   1   4   25.00   22.80 
   7   1  -4   32.50   23.10 
   7   1  -4   18.00   31.10 
   7   1   4   85.29   34.30 
   7  -1  -4   55.89   15.60 
  -7   1  -4   46.20   19.70 
   7  -1  -4   33.90   15.50 
   7   1   4   15.50   26.70 
   7  -1  -4    0.00   28.20 
  -7   1  -4   63.89   40.60 
   7   1   4   56.19   21.80 
   7  -1  -4   35.80   25.80 
   7   1   4   39.20   21.20 
  -7   1  -4   21.60   29.80 
  -7   1  -4   40.50   23.20 
   7   1   4   32.00   35.00 
   7  -1  -4    0.00   34.60 
  -7  -1  -5  403.46   54.89 
  -7  -1  -5  375.66   51.09 
   7  -1   5  311.97   65.09 
   7  -1   5  385.66   52.39 
   7  -1   5  343.47   61.59 
   7   1  -5  366.96   64.69 
   7   1  -5  259.67   56.69 
   7  -1   5  196.48   57.29 
  -7  -1  -5  256.97   62.49 
  -7  -1  -5  306.57   54.99 
   7   1  -5  322.27   72.99 
   7  -1   5  466.95   57.39 
  -7  -1  -5  355.36   61.89 
   7  -1  -5  334.47   64.39 
   7  -1  -5  379.06   43.80 
  -7   1  -5  350.06   68.19 
   7  -1  -5  383.56   45.60 
   7  -1  -5  302.77   73.19 
  -7   1  -5  431.86   54.39 
   7   1   5  259.77   62.59 
   7  -1  -5  300.97   58.69 
   7   1   5  391.56   52.19 
  -7   1  -5  378.66   54.89 
   7   1   5  258.17   62.59 
  -7   1  -5  340.47   60.79 
   7   1   5  384.46   58.19 
   7   1   5  260.67   59.59 
  -7  -1  -6   39.00   26.70 
  -7  -1  -6   41.70   22.50 
   7  -1   6    0.00   32.20 
   7   1  -6    1.70   32.20 
   7   1  -6   39.30   17.60 
   7  -1   6   53.79   25.70 
  -7  -1  -6   23.80   29.90 
  -7  -1  -6  110.79   50.29 
   7  -1   6   15.30   24.30 
   7  -1   6   95.19   39.90 
   7   1  -6    0.00   36.60 
  -7  -1  -6  108.39   44.10 
   7   1  -6   31.80   35.20 
   7  -1   6  127.59   50.19 
  -7   1  -6   39.40   32.00 
   7  -1  -6   64.79   33.90 
   7  -1  -6   47.10   18.80 
   7  -1  -6   26.50   42.40 
   7   1   6    0.00   32.70 
   7   1   6   38.90   27.50 
   7   1   6   61.19   26.80 
   7   1   6   69.99   47.90 
  -7   1  -6   29.70   28.50 
   7  -1  -6   38.90   20.30 
  -7   1  -6   69.59   24.90 
   7   1   6   64.39   41.70 
  -7   1  -6   44.90   41.40 
  -7   1  -6    2.00   46.50 
   7  -1  -6   45.20   39.50 
   7   1   6   46.60   46.00 
   7  -1   7   98.19   54.59 
   7   1  -7   16.90   44.20 
  -7  -1  -7   29.40   25.20 
   7   1  -7  106.59   43.00 
   7  -1   7   12.20   25.90 
  -7  -1  -7   15.10   33.60 
   7   1  -7    4.70   16.20 
   7   1  -7   43.50   38.90 
   7  -1   7   53.59   43.80 
  -7  -1  -7   17.20   42.80 
   7  -1   7   22.30   53.99 
  -7  -1  -7  169.08   60.69 
   7  -1   7    0.00   35.40 
   7   1  -7   18.10   20.50 
   7  -1   7    0.00   30.40 
  -7  -1  -7    0.00   28.70 
   7   1   7   33.10   27.40 
   7  -1  -7   19.30   23.70 
   7   1   7   76.29   46.70 
   7  -1  -7    5.90   17.50 
  -7   1  -7    4.70   22.60 
   7   1   7   78.29   51.99 
   7   1   7    9.10   51.19 
   7  -1  -7   42.20   44.60 
   7  -1  -7   89.29   50.69 
  -7   1  -7    0.00   28.30 
  -7   1  -7   99.39   60.19 
  -7   1  -7    0.00   29.10 
   7   1   7   15.20   35.80 
   7  -1  -7   29.60   38.10 
   7   1   7   39.90   31.20 
  -7   1  -7    6.60   43.00 
   7  -1  -7   47.10   39.60 
   7  -1   8    3.70   52.49 
   7   1  -8   13.60   34.10 
  -7  -1  -8    0.00   46.40 
   7   1  -8   56.79   50.89 
   7  -1   8   33.20   32.20 
   7  -1   8   16.10   57.89 
   7  -1   8   53.79   48.30 
  -7  -1  -8    0.00   31.00 
  -7  -1  -8    0.00   56.59 
   7  -1   8    0.00   31.10 
   7   1  -8    5.80   23.00 
  -7  -1  -8    0.00   35.50 
   7  -1   8   23.10   47.70 
   7   1   8   29.40   45.60 
   7  -1  -8   45.30   41.50 
   7   1   8    0.00   53.09 
   7   1   8   91.69   60.69 
   7   1   8    8.70   39.20 
  -7   1  -8    4.10   48.90 
   7   1   8    0.00   28.20 
   7   1   8   22.70   34.10 
  -7   1  -8    0.00   59.79 
  -7   1  -8    0.00   35.30 
   7  -1  -8    0.00   47.50 
   7  -1  -8    0.00   24.10 
  -7   1  -8   29.70   37.60 
   7  -1  -8   76.69   42.50 
   7   1  -9    5.50   43.20 
  -7  -1  -9    0.00   49.90 
  -7  -1  -9   99.39   48.40 
   7  -1   9    0.00   50.99 
   7  -1   9    0.00   60.79 
  -7  -1  -9   29.20   66.69 
  -7   1   9    0.30   12.90 
   7  -1   9   15.60   36.90 
   7  -1   9    4.10   29.40 
  -7  -1  -9   31.30   37.30 
   7  -1   9    0.00   43.70 
  -7   1  -9    0.00   61.89 
   7   1   9    0.00   40.00 
  -7   1  -9   19.40   39.30 
   7   1   9   81.59   36.80 
   7   1   9  131.79   64.59 
  -7   1  -9   57.39   49.70 
  -7   1  -9    0.00   33.00 
   7   1   9    0.00   54.89 
   7  -1  -9   16.00   39.90 
   7   1   9    0.00   46.40 
  -7  -1 -10  108.39   63.29 
  -7  -1 -10   72.99   43.30 
  -7  -1 -10   12.50   47.40 
   7   1 -10    3.10   44.30 
   7  -1  10    9.10   30.40 
   7  -1  10   61.99   53.09 
  -7   1 -10    1.60   42.20 
  -7   1 -10   35.60   42.30 
   7   1  10   43.00   55.19 
   7  -1 -10    0.00   48.10 
  -7   1 -10   94.69   61.29 
   7   1  10    0.00   31.80 
   8   1   0  514.05   57.69 
  -8   1   0  469.85   63.99 
  -8  -1   0  472.75   57.49 
   8  -1   0  697.13   72.09 
  -8   1   0  473.95   58.79 
   8  -1   0  485.95   59.29 
   8  -1   0  498.75   64.69 
   8  -1   0  476.85   57.99 
   8   1   0  510.75   57.39 
  -8   1   0  472.55   56.89 
   8  -1   1  150.28   38.40 
  -8  -1  -1  117.69   26.00 
  -8   1   1  153.88   27.90 
  -8  -1  -1  177.98   35.70 
   8   1  -1  126.49   21.60 
   8  -1   1  136.19   26.20 
  -8   1   1  127.39   23.00 
   8   1  -1  145.19   22.50 
  -8  -1  -1  149.09   31.20 
   8  -1   1  145.99   26.90 
  -8  -1  -1  135.49   24.20 
   8  -1   1  137.89   33.80 
   8   1   1  168.38   35.50 
  -8   1  -1  153.48   28.30 
   8   1   1  130.09   32.40 
   8   1   1  157.88   26.00 
  -8   1  -1  160.28   38.20 
   8  -1  -1  174.38   26.20 
   8  -1  -1  187.88   32.00 
   8  -1  -1  126.09   23.00 
   8   1   1   91.29   24.30 
  -8   1  -1  161.98   25.90 
   8  -1  -1  175.58   30.30 
  -8  -1  -2  393.06   51.29 
  -8  -1  -2  441.76   56.29 
  -8  -1  -2  344.47   47.10 
   8  -1   2  423.16   62.59 
   8   1  -2  334.17   50.39 
   8  -1   2  343.27   49.70 
   8  -1   2  351.66   56.19 
  -8  -1  -2  486.65   61.49 
   8  -1   2  394.26   50.99 
  -8   1   2  345.57   51.39 
   8  -1  -2  351.06   43.20 
   8   1   2  318.77   49.20 
   8   1   2  436.16   59.19 
   8   1   2  418.56   57.19 
   8  -1  -2  297.97   44.30 
  -8   1  -2  448.96   57.49 
  -8   1  -2  422.16   63.49 
   8   1   2  380.26   49.60 
   8  -1  -2  414.96   54.09 
  -8   1  -2  344.17   47.40 
  -8   1  -2  370.66   51.39 
   8  -1   3  645.64   62.19 
   8   1  -3  389.86   63.89 
  -8  -1  -3  461.95   72.39 
  -8  -1  -3  623.14   62.89 
  -8  -1  -3  393.76   59.89 
   8  -1   3  486.35   72.39 
   8  -1   3  480.25   69.49 
   8   1  -3  399.76   71.89 
  -8  -1  -3  634.14   60.99 
   8   1  -3  469.15   81.29 
   8  -1   3  559.34   62.69 
  -8  -1  -3  480.85   67.59 
   8  -1   3  290.07   71.39 
  -8   1   3  354.76   64.69 
  -8   1  -3  493.85   70.19 
   8   1   3  457.85   68.49 
   8   1   3  567.44   62.19 
   8   1   3  360.56   71.99 
  -8   1  -3  450.95   72.89 
  -8   1  -3  619.74   63.89 
   8  -1  -3  430.96   65.99 
   8   1   3  377.96   69.29 
   8  -1   4   66.39   27.90 
  -8  -1  -4  146.79   39.20 
  -8  -1  -4   97.79   27.60 
   8  -1   4  112.19   37.80 
   8  -1   4   83.59   27.30 
  -8  -1  -4  106.99   44.00 
   8  -1   4   92.89   36.50 
  -8   1   4  142.49   33.10 
   8   1  -4  107.39   40.50 
  -8  -1  -4   94.79   29.60 
   8  -1   4   81.29   40.30 
   8   1  -4   98.09   31.20 
   8   1  -4  104.69   35.70 
  -8  -1  -4   63.09   24.10 
   8  -1  -4  166.28   50.49 
   8   1   4  116.39   29.70 
  -8   1  -4  117.19   36.70 
  -8   1  -4   87.99   28.30 
   8  -1  -4   82.39   19.80 
  -8   1  -4   87.99   42.50 
   8   1   4  111.39   37.60 
   8  -1  -4  143.39   35.60 
   8  -1  -4  133.09   40.30 
  -8   1  -4   69.09   24.30 
   8  -1  -4  152.58   22.80 
   8   1   4  110.69   42.10 
   8   1   4   82.39   34.70 
   8   1   4  112.49   27.20 
  -8  -1  -5   76.79   39.30 
   8  -1   5   58.99   35.40 
   8  -1   5   90.09   40.20 
   8  -1   5   93.99   29.40 
   8   1  -5   94.49   38.70 
   8   1  -5   63.59   30.00 
  -8  -1  -5   72.59   30.00 
  -8  -1  -5   72.39   30.30 
   8  -1   5   61.19   25.80 
   8  -1   5  131.89   47.30 
  -8  -1  -5  120.29   27.80 
  -8  -1  -5   96.49   47.70 
   8   1  -5  139.69   48.20 
   8   1   5   74.69   31.10 
   8  -1  -5   93.49   22.60 
   8   1   5  110.89   43.00 
   8   1   5   90.29   27.50 
   8  -1  -5  134.39   48.60 
   8  -1  -5  126.99   21.90 
  -8   1  -5   88.29   30.10 
  -8   1  -5  120.49   47.30 
   8  -1  -5  109.59   39.80 
  -8   1  -5  108.89   32.60 
  -8   1  -5   81.79   40.20 
  -8   1  -5   88.89   26.80 
   8   1   5   88.69   39.70 
   8  -1  -5  112.89   36.00 
   8   1   5  164.98   48.60 
   8   1  -6   76.09   48.30 
   8   1  -6   33.00   34.80 
   8  -1   6   40.80   48.90 
  -8  -1  -6   26.10   30.60 
   8  -1   6   35.30   39.20 
   8  -1   6   19.30   26.10 
   8  -1   6    0.00   23.90 
  -8  -1  -6   21.90   22.60 
   8   1  -6    0.00   28.20 
   8  -1   6   34.80   40.30 
  -8  -1  -6    7.60   28.50 
  -8  -1  -6   22.00   40.80 
  -8  -1  -6   40.90   48.00 
  -8   1  -6   26.60   31.80 
  -8   1  -6   20.70   29.30 
   8  -1  -6   49.99   38.30 
  -8   1  -6   43.90   22.60 
   8   1   6    0.00   44.00 
   8   1   6   13.20   26.20 
   8   1   6   73.29   50.09 
  -8   1  -6   24.80   50.89 
   8   1   6    0.00   31.10 
   8  -1  -6  106.09   52.29 
   8  -1  -6   47.70   32.80 
  -8   1  -6    0.00   38.80 
   8   1   6    0.00   39.90 
   8  -1  -6   26.20   17.90 
   8   1   6   12.00   25.40 
   8  -1  -6    0.00   16.90 
   8  -1   7    9.70   27.50 
  -8  -1  -7   35.80   35.90 
   8   1  -7    0.00   16.10 
  -8  -1  -7   53.19   43.60 
   8  -1   7    0.00   26.90 
   8   1  -7   93.09   51.79 
  -8  -1  -7   40.40   31.90 
   8  -1   7   58.19   47.30 
   8  -1   7   69.19   41.90 
   8  -1   7  131.09   61.29 
   8   1  -7   10.20   37.20 
   8  -1   7   24.90   52.79 
  -8  -1  -7    0.00   53.39 
   8   1  -7   38.60   38.40 
   8   1  -7   28.70   20.30 
  -8  -1  -7    0.00   22.30 
  -8   1  -7   10.30   33.40 
   8   1   7   57.39   30.90 
  -8   1  -7    8.30   24.60 
   8   1   7   17.30   44.00 
  -8   1  -7   48.30   55.59 
   8  -1  -7  101.39   42.40 
  -8   1  -7   51.69   45.50 
   8  -1  -7   38.70   21.00 
   8  -1  -7  156.98   57.19 
   8   1   7   86.29   55.89 
  -8   1  -7   25.50   31.30 
   8  -1  -7   14.70   20.20 
   8   1   7   50.49   32.00 
   8   1   7   32.30   41.70 
   8   1   7   29.60   53.49 
   8  -1   8    1.40   39.70 
   8  -1   8   20.70   31.40 
   8   1  -8   18.60   22.80 
  -8  -1  -8   13.60   32.00 
   8   1  -8    0.00   47.20 
   8  -1   8    0.00   52.19 
  -8  -1  -8    0.00   47.20 
  -8  -1  -8    0.00   34.10 
   8  -1   8    0.00   46.70 
  -8  -1  -8    0.00   61.59 
   8  -1   8    0.00   56.79 
   8  -1   8    0.00   33.60 
   8   1  -8   26.10   40.40 
  -8   1  -8    0.00   32.30 
  -8   1  -8   29.70   48.20 
   8   1   8   33.90   32.80 
   8   1   8   68.59   52.99 
  -8   1  -8    0.00   33.30 
  -8   1  -8   19.40   63.69 
   8  -1  -8    0.00   47.40 
   8   1   8    0.00   56.09 
   8   1   8    0.00   54.19 
   8  -1  -8    0.00   38.40 
   8   1   8   87.09   48.70 
   8  -1  -8    0.00   24.80 
   8  -1   9    0.00   50.19 
  -8  -1  -9   12.30   36.90 
   8   1  -9    5.30   39.20 
  -8  -1  -9    0.00   46.40 
  -8  -1  -9    0.00   38.30 
   8  -1   9   39.60   44.60 
  -8  -1  -9  108.89   71.99 
   8  -1   9   27.90   32.80 
   8  -1   9  122.89   66.79 
   8   1   9   34.30   51.99 
  -8   1  -9  125.59   59.89 
   8   1   9    0.00   32.30 
  -8   1  -9    0.00   38.40 
   8   1   9   43.30   61.39 
  -8   1  -9    0.00   66.59 
  -8   1  -9    0.00   32.30 
   8  -1  -9   27.80   47.80 
   8   1   9    0.00   48.30 
  -8  -1 -10    0.00   44.20 
  -8  -1 -10   75.99   63.39 
   8  -1  10    0.00   42.70 
   8   1 -10    0.00   43.80 
   8  -1  10    0.00   30.60 
  -8  -1 -10    0.00   42.90 
  -8   1 -10    0.00   38.50 
  -8   1 -10   54.59   57.09 
   8   1  10   11.80   37.70 
  -8   1 -10   15.30   44.80 
   8   1  10   78.39   58.19 
   8  -1 -10   85.19   52.29 
   9  -1   0 2138.39  212.18 
  -9  -1   0 2136.69  211.08 
   9   1   0 2183.28  211.48 
   9  -1   0 1794.52  222.98 
   9   1   0 2054.99  211.58 
   9   1   0 1793.52  220.48 
   9  -1   0 1765.82  221.58 
   9  -1   0 2128.49  212.68 
  -9   1   0 2196.68  211.28 
  -9   1   0 1863.11  222.58 
  -9   1   0 2242.68  212.18 
  -9   1   0 1690.63  220.08 
  -9   1   1  353.16   43.70 
  -9   1   1  219.98   35.60 
  -9   1   1  282.47   38.60 
  -9  -1  -1  287.07   40.10 
   9  -1   1  381.66   51.89 
  -9  -1  -1  328.97   44.40 
  -9  -1  -1  466.35   55.19 
   9   1  -1  255.37   37.90 
   9  -1   1  440.56   57.79 
  -9  -1  -1  378.06   49.50 
   9  -1   1  278.27   42.30 
   9  -1   1  304.57   43.90 
   9   1  -1  247.28   38.10 
  -9   1  -1  314.47   41.80 
   9   1   1  361.06   45.90 
  -9   1  -1  383.96   55.09 
   9  -1  -1  347.27   46.50 
   9   1   1  358.96   53.09 
   9  -1  -1  275.67   39.30 
  -9   1  -1  305.27   44.80 
   9   1   1  315.57   49.00 
   9  -1  -1  361.36   43.30 
   9   1   1  320.57   43.00 
  -9  -1  -2 1078.99  110.69 
  -9   1   2  788.62  119.09 
  -9  -1  -2  889.11  119.79 
   9  -1   2  954.80  123.29 
   9  -1   2 1100.49  112.29 
   9  -1   2 1035.10  112.19 
   9  -1   2  906.41  118.79 
  -9  -1  -2 1128.79  112.29 
   9   1   2 1144.09  111.99 
   9   1   2 1085.59  112.29 
  -9   1  -2 1061.79  112.89 
  -9   1  -2  941.21  122.79 
  -9   1  -2  863.81  117.39 
   9   1   2  875.31  117.79 
   9  -1  -2 1057.39  107.99 
   9  -1  -2 1073.49  107.39 
   9   1   2  860.61  119.49 
   9  -1  -2  868.71  120.49 
  -9   1  -2 1111.09  110.89 
  -9  -1  -3  768.92   82.39 
   9  -1   3  772.52   95.79 
  -9  -1  -3  652.23   89.19 
   9   1  -3  600.24   93.49 
   9  -1   3  718.33   84.29 
   9  -1   3  731.83   83.49 
   9   1  -3  677.83  103.89 
  -9   1   3  620.74   88.49 
   9  -1   3  692.63   91.39 
  -9  -1  -3  703.33   95.79 
   9   1  -3  592.04   88.89 
  -9  -1  -3  646.64   83.19 
   9   1   3  633.24   91.09 
   9   1   3  740.13   97.89 
  -9   1  -3  601.04   89.49 
  -9   1  -3  738.03   84.79 
   9  -1  -3  667.53   90.89 
  -9   1  -3  788.72   83.09 
   9   1   3  678.93   83.29 
   9   1   3  578.84   95.79 
   9   1   3  770.12   83.89 
   9  -1  -3  823.52   77.59 
  -9   1  -3  824.42   99.19 
   9  -1   4  114.79   46.10 
   9  -1   4  137.39   44.20 
  -9  -1  -4  147.49   40.20 
   9   1  -4  115.69   40.40 
  -9  -1  -4  215.28   51.49 
   9   1  -4  157.38   47.60 
   9  -1   4  197.98   36.60 
  -9  -1  -4  143.39   31.70 
  -9   1   4  136.29   34.70 
   9  -1   4  152.78   43.90 
  -9  -1  -4  210.58   33.80 
   9   1  -4  155.58   37.50 
   9  -1   4  150.68   34.90 
  -9  -1  -4  176.98   36.20 
   9  -1  -4  169.28   45.20 
   9   1   4  198.58   36.00 
   9  -1  -4  170.08   53.89 
   9  -1  -4  138.39   38.00 
   9   1   4  195.18   49.40 
  -9   1  -4  229.48   50.59 
  -9   1  -4  116.99   39.60 
   9   1   4   74.09   38.40 
   9   1   4  134.79   43.20 
  -9   1  -4  161.48   31.30 
   9   1   4  166.38   35.30 
  -9   1  -4  151.08   37.00 
  -9  -1  -5  164.48   41.60 
   9   1  -5  148.59   49.10 
   9  -1   5  198.18   42.20 
  -9  -1  -5  235.68   38.90 
   9  -1   5  238.18   45.50 
  -9  -1  -5  216.88   51.09 
   9   1  -5  130.09   43.40 
  -9  -1  -5  189.98   55.79 
   9   1  -5  125.59   55.39 
  -9  -1  -5  181.68   40.30 
   9  -1   5  272.37   56.49 
   9  -1   5  187.68   56.59 
   9  -1   5  152.28   50.59 
   9   1   5  240.08   44.60 
   9  -1  -5  237.28   49.50 
  -9   1  -5  244.88   42.00 
  -9   1  -5  229.38   43.70 
   9   1   5  230.98   53.09 
  -9   1  -5  279.17   65.59 
   9  -1  -5  193.48   57.89 
  -9   1  -5  205.48   52.49 
   9   1   5  268.07   44.50 
  -9   1  -5  205.38   41.70 
   9  -1  -5  220.48   56.09 
   9  -1  -5  239.28   32.60 
   9   1   5  238.58   57.29 
   9   1   5  172.28   49.99 
   9  -1   6    0.00   48.90 
   9  -1   6   37.30   38.00 
   9   1  -6   27.60   45.00 
   9  -1   6   66.29   43.80 
   9   1  -6   34.60   30.90 
  -9  -1  -6   11.40   22.10 
   9  -1   6    2.90   24.10 
  -9  -1  -6   18.20   30.20 
  -9  -1  -6    0.40   39.80 
   9   1  -6    0.00   31.40 
  -9  -1  -6    0.00   45.60 
  -9  -1  -6   46.70   30.00 
   9  -1   6   32.60   27.00 
   9  -1  -6    5.60   16.70 
   9  -1  -6   30.60   35.60 
   9   1   6    0.00   41.20 
  -9   1  -6   31.10   20.90 
  -9   1  -6    0.00   28.80 
  -9   1  -6    0.00   27.30 
   9   1   6   27.50   26.70 
  -9   1  -6   50.39   44.60 
   9   1   6    0.00   20.90 
   9   1   6    0.00   30.50 
   9  -1  -6    2.10   18.30 
   9  -1  -6    0.00   44.10 
   9  -1  -6   20.10   38.70 
  -9   1  -6    0.00   48.70 
   9   1   6    0.00   36.00 
   9  -1   7  129.99   59.29 
   9   1  -7   58.39   41.50 
  -9  -1  -7   90.59   51.39 
   9  -1   7   80.29   47.40 
   9   1  -7  110.59   54.89 
   9  -1   7  142.59   41.70 
  -9  -1  -7  117.99   61.59 
  -9  -1  -7   45.00   36.70 
  -9  -1  -7   90.19   34.10 
  -9  -1  -7   85.49   37.30 
   9  -1   7  129.39   52.89 
   9   1  -7   56.49   46.50 
   9  -1   7   50.59   33.20 
   9  -1  -7  103.59   61.09 
   9   1   7  103.79   38.10 
  -9   1  -7  100.19   49.80 
   9   1   7   72.99   47.70 
  -9   1  -7    0.00   58.99 
   9  -1  -7  133.69   26.60 
   9   1   7  105.29   52.49 
  -9   1  -7  132.19   34.10 
   9  -1  -7  106.49   28.00 
   9  -1  -7   86.49   42.70 
   9   1   7  142.29   61.39 
   9   1   7  104.19   48.30 
  -9   1  -7   52.29   38.50 
  -9   1  -7  123.79   40.60 
   9   1   7   62.59   36.90 
   9   1  -8   58.29   54.19 
   9  -1   8    0.00   41.20 
  -9  -1  -8   58.09   48.50 
   9  -1   8   43.00   61.69 
  -9  -1  -8   32.70   41.60 
   9  -1   8   76.09   59.79 
   9  -1   8    0.00   26.80 
   9   1  -8    0.00   33.30 
  -9  -1  -8   11.10   32.80 
   9  -1   8    0.00   46.00 
  -9  -1  -8    6.90   59.89 
  -9   1  -8   33.30   36.00 
   9   1   8    0.00   58.09 
  -9   1  -8   30.60   66.19 
   9   1   8   15.20   32.50 
   9   1   8  129.09   63.89 
  -9   1  -8   36.30   50.19 
   9  -1  -8    0.00   37.60 
   9   1   8    3.30   45.60 
   9   1   8    0.00   43.50 
  -9   1  -8   98.69   44.70 
   9  -1  -8  113.79   59.49 
  -9  -1  -9    0.00   70.49 
   9  -1   9   20.80   45.50 
   9   1  -9    0.00   37.90 
   9  -1   9    0.00   57.29 
   9  -1   9   32.80   65.39 
  -9  -1  -9   15.60   46.00 
  -9  -1  -9    2.00   40.40 
  -9  -1  -9   26.50   45.70 
   9  -1   9    0.50   32.10 
  -9   1  -9    0.00   39.10 
   9   1   9   39.40   71.89 
   9  -1  -9   69.39   49.60 
   9   1   9    0.00   34.60 
  -9   1  -9   54.09   42.60 
  -9   1  -9    0.00   64.29 
  -9   1  -9   62.39   57.19 
   9   1   9    8.10   52.59 
   9   1   9    0.00   44.20 
  10  -1   0  234.28   34.50 
  10  -1   0  203.78   42.60 
 -10   1   0  234.08   32.00 
 -10  -1   0  245.38   33.90 
  10  -1   0  208.58   41.00 
  10  -1   0  263.17   37.00 
  10   1   0  199.78   33.20 
  10   1   0  159.18   40.10 
 -10   1   0  222.88   33.80 
  10   1   0  188.38   32.50 
  10  -1   1  580.34   68.79 
  10  -1   1  570.14   67.89 
 -10  -1  -1  641.64   79.09 
 -10   1   1  579.14   64.09 
  10  -1   1  617.54   82.19 
  10   1  -1  552.44   63.99 
  10   1  -1  541.55   63.89 
 -10  -1  -1  542.55   67.09 
 -10  -1  -1  585.14   65.69 
  10  -1   1  541.65   74.49 
 -10  -1  -1  509.35   71.39 
  10   1   1  550.04   66.79 
  10   1   1  690.03   80.99 
  10   1   1  537.05   71.99 
  10   1   1  583.14   67.79 
  10  -1  -1  511.15   64.89 
  10  -1  -1  572.54   66.19 
 -10   1  -1  515.05   72.39 
 -10   1  -1  701.93   81.39 
 -10   1  -1  563.34   68.19 
 -10   1  -1  533.85   65.89 
  10  -1   2   54.59   38.50 
 -10  -1  -2  138.69   25.50 
 -10  -1  -2   46.30   36.40 
  10  -1   2  135.49   28.40 
 -10  -1  -2  147.09   28.30 
  10   1  -2   43.30   23.60 
  10  -1   2   62.09   33.40 
  10  -1   2  151.28   27.50 
 -10   1   2   64.79   22.80 
 -10   1  -2   48.20   38.30 
  10   1   2  134.59   27.90 
  10  -1  -2  113.69   22.80 
  10   1   2   98.99   36.60 
  10  -1  -2  105.69   20.20 
  10  -1  -2   53.99   25.70 
 -10   1  -2  103.59   26.50 
  10   1   2  101.59   25.30 
  10   1   2  101.29   32.00 
 -10   1  -2  116.49   24.90 
 -10   1  -2   85.09   30.90 
  10  -1   3  128.69   34.20 
 -10  -1  -3  126.99   33.80 
  10  -1   3  157.08   44.00 
  10  -1   3  126.39   33.60 
 -10   1   3  210.78   37.70 
  10  -1   3  276.77   52.69 
 -10  -1  -3  207.08   48.90 
 -10  -1  -3  137.49   31.80 
 -10  -1  -3  246.98   43.90 
  10   1  -3  188.28   37.70 
 -10   1  -3  150.08   32.10 
  10  -1  -3  227.08   29.80 
 -10   1  -3  149.88   37.00 
  10   1   3  317.47   51.99 
  10   1   3  266.07   45.80 
  10  -1  -3  277.87   43.80 
  10   1   3  154.58   33.70 
 -10   1  -3  178.48   42.20 
  10   1   3  176.88   47.30 
 -10   1  -3  211.78   52.69 
  10   1   3  180.98   35.70 
 -10  -1  -4  215.98   39.00 
 -10  -1  -4  173.38   52.39 
  10   1  -4  103.79   42.60 
 -10  -1  -4  158.28   44.60 
  10  -1   4  216.98   39.00 
  10  -1   4  153.08   48.60 
  10  -1   4  180.28   37.30 
 -10  -1  -4  196.78   36.80 
  10   1  -4  225.48   42.40 
  10  -1   4   87.49   48.60 
 -10  -1  -4  168.58   33.20 
  10  -1   4  203.08   49.80 
  10   1  -4  167.18   53.49 
 -10   1  -4  186.68   40.80 
 -10   1  -4  186.68   55.19 
  10   1   4  169.38   50.19 
  10   1   4  154.68   46.20 
 -10   1  -4  250.07   49.90 
  10   1   4  166.88   35.90 
  10   1   4  154.38   35.10 
  10  -1  -4  214.98   57.19 
 -10   1  -4  231.88   38.00 
  10  -1  -4  158.88   40.60 
  10  -1  -4  227.98   50.99 
  10   1   4  157.78   45.60 
  10  -1   5   48.20   27.00 
 -10  -1  -5    0.00   37.80 
 -10  -1  -5    0.00   26.40 
 -10  -1  -5   60.09   48.20 
  10  -1   5    0.00   38.20 
  10   1  -5   10.80   34.50 
  10  -1   5    2.90   36.80 
 -10  -1  -5    2.80   18.80 
  10  -1   5   53.99   46.10 
  10   1  -5   15.00   40.00 
  10   1  -5   26.50   29.10 
  10  -1   5   36.60   25.50 
 -10  -1  -5   48.80   28.10 
  10   1   5   50.69   37.70 
  10   1   5   52.99   38.30 
  10   1   5    9.90   25.60 
  10   1   5   10.30   24.60 
  10  -1  -5   38.70   44.50 
 -10   1  -5   57.29   49.50 
 -10   1  -5   24.70   39.00 
  10  -1  -5   81.49   42.20 
 -10   1  -5    2.90   27.10 
  10   1   5   25.50   45.40 
 -10   1  -5    0.00   25.40 
  10  -1  -5    3.80   32.00 
 -10   1  -5    0.00   19.40 
 -10  -1  -6   94.69   56.89 
  10  -1   6  111.29   55.09 
  10   1  -6  132.59   43.00 
  10   1  -6  119.59   49.60 
  10   1  -6  111.69   59.79 
 -10  -1  -6   57.19   27.70 
 -10  -1  -6   91.09   34.10 
 -10  -1  -6  123.09   37.30 
  10  -1   6   93.49   34.10 
  10  -1   6   28.60   30.70 
  10  -1   6  105.99   49.80 
 -10  -1  -6  126.39   46.50 
  10  -1   6  107.49   49.00 
  10  -1  -6  164.68   46.90 
  10   1   6   15.80   29.60 
 -10   1  -6  123.69   38.40 
  10  -1  -6   85.79   47.40 
  10   1   6  120.59   49.40 
 -10   1  -6   99.49   44.00 
  10   1   6  180.68   49.70 
 -10   1  -6   41.60   33.40 
  10   1   6   56.99   31.00 
  10   1   6   82.59   56.69 
 -10   1  -6  115.19   56.89 
 -10   1  -6   86.89   30.30 
  10  -1  -6  137.49   57.39 
 -10  -1  -7   15.70   33.90 
  10  -1   7   70.49   32.50 
  10   1  -7    0.00   32.20 
 -10  -1  -7   34.80   27.70 
  10   1  -7    0.00   43.80 
  10  -1   7   26.50   49.60 
 -10  -1  -7    8.80   52.59 
 -10  -1  -7    0.00   41.70 
 -10  -1  -7    9.70   34.70 
  10  -1   7   34.80   55.29 
  10  -1   7    0.60   43.00 
  10  -1  -7    0.00   30.70 
  10  -1  -7   33.00   20.20 
  10   1   7   15.10   31.50 
  10   1   7    7.40   56.09 
 -10   1  -7    0.00   31.90 
 -10   1  -7   24.90   58.39 
 -10   1  -7    0.00   44.50 
  10  -1  -7   45.20   59.29 
  10   1   7    0.00   49.10 
 -10   1  -7    2.30   36.90 
  10   1   7   33.20   41.30 
  10   1   7    0.00   43.00 
 -10   1  -7    0.00   22.40 
 -10  -1  -8    0.00   62.29 
  10   1  -8   46.50   53.69 
  10  -1   8   96.19   61.29 
 -10  -1  -8   26.50   40.30 
 -10  -1  -8    0.00   46.70 
  10  -1   8    6.40   29.40 
 -10  -1  -8    0.00   27.30 
  10  -1   8    0.00   57.19 
  10   1  -8    0.00   33.00 
  10  -1   8    0.00   49.90 
  10  -1   8   28.10   46.10 
  10  -1  -8    0.00   37.90 
  10   1   8    5.40   30.90 
  10   1   8    0.00   38.90 
  10   1   8   56.39   64.69 
 -10   1  -8    0.00   48.20 
 -10   1  -8    0.00   65.89 
  10   1   8    7.10   54.19 
 -10   1  -8    0.00   37.00 
 -10   1  -8    0.00   29.80 
  10   1   8   47.90   62.09 
  10   1  -9    0.00   40.90 
  10  -1   9   19.80   47.00 
 -10  -1  -9   21.80   54.29 
 -10  -1  -9    0.00   73.69 
  10  -1   9    0.00   30.20 
 -10  -1  -9    0.00   42.90 
  10  -1   9    0.00   58.29 
 -10  -1  -9   52.29   38.90 
  10  -1  -9    0.00   46.00 
  10   1   9   25.90   57.09 
  10   1   9    1.50   47.60 
 -10   1  -9   22.70   49.90 
 -10   1  -9   48.80   43.40 
  10   1   9   30.70   63.99 
 -10   1  -9    0.00   68.29 
 -10   1  -9    0.00   42.00 
  10   1   9   35.40   38.90 
  11   1   0  102.39   23.40 
 -11   1   0  122.19   23.50 
  11   1   0  184.78   36.10 
  11  -1   0   97.19   25.40 
  11  -1   0  121.19   33.10 
  11  -1   0  127.79   26.50 
  11  -1   0  159.08   39.20 
 -11   1   0  124.19   25.40 
 -11  -1   0  125.79   23.90 
  11   1   0  120.59   25.60 
 -11  -1  -1  308.37   43.80 
  11  -1   1  346.67   59.79 
 -11   1   1  274.57   41.50 
  11  -1   1  301.77   47.50 
  11   1  -1  306.37   42.90 
 -11  -1  -1  370.96   49.10 
  11  -1   1  324.37   48.60 
 -11   1   1  292.97   40.20 
  11   1  -1  324.37   43.00 
  11  -1   1  343.97   56.89 
 -11  -1  -1  459.05   58.49 
  11   1   1  338.87   47.00 
 -11   1  -1  309.07   51.89 
  11  -1  -1  318.27   44.50 
  11   1   1  354.56   53.79 
  11   1   1  343.67   56.79 
  11  -1  -1  337.27   46.40 
 -11   1  -1  311.17   48.10 
  11   1   1  340.87   48.40 
  11  -1  -1  411.36   54.29 
 -11   1  -1  348.47   56.99 
 -11   1  -1  366.56   47.10 
  11  -1  -1  405.86   56.49 
  11  -1   2   65.09   23.60 
 -11  -1  -2   23.50   19.40 
 -11  -1  -2   99.09   21.80 
  11  -1   2   35.70   20.80 
 -11   1   2   78.59   21.10 
  11  -1   2   96.39   35.50 
 -11  -1  -2   70.09   23.30 
  11  -1   2   29.10   36.90 
 -11  -1  -2   31.80   32.80 
  11   1   2   17.00   32.10 
  11  -1  -2   64.09   24.10 
 -11   1  -2   67.89   36.40 
 -11   1  -2    0.00   17.00 
  11   1   2   39.40   28.60 
  11  -1  -2   48.70   15.90 
  11   1   2   39.90   20.80 
  11   1   2   59.89   22.80 
  11  -1  -2   42.80   18.40 
 -11   1  -2   50.59   19.90 
 -11   1  -2   71.19   25.00 
 -11  -1  -3  111.69   30.30 
  11   1  -3  233.18   40.00 
  11  -1   3  150.38   45.00 
  11  -1   3  129.89   33.90 
 -11  -1  -3  202.78   37.60 
  11  -1   3  134.89   35.10 
 -11   1   3  217.78   38.40 
  11  -1   3  210.68   50.89 
 -11  -1  -3  228.08   44.40 
 -11  -1  -3  289.37   54.79 
  11  -1  -3  162.08   40.10 
  11   1   3  109.19   31.60 
 -11   1  -3  215.78   54.29 
 -11   1  -3  194.48   33.30 
  11   1   3  169.68   45.90 
  11   1   3  215.38   51.69 
 -11   1  -3  141.09   35.40 
  11   1   3  194.38   37.70 
  11   1   3  152.78   41.90 
 -11   1  -3  195.68   42.60 
  11  -1   4   37.60   38.50 
  11   1  -4    0.00   39.70 
 -11  -1  -4    7.80   39.30 
  11   1  -4    5.30   26.00 
  11   1  -4   12.90   34.00 
  11  -1   4   38.50   26.10 
 -11  -1  -4    0.00   31.20 
 -11  -1  -4   18.60   20.40 
  11  -1   4    8.40   34.90 
 -11  -1  -4   12.30   24.50 
  11  -1   4   73.49   28.50 
  11  -1   4    2.50   38.60 
  11   1   4   63.99   26.30 
  11  -1  -4   33.80   38.10 
  11   1   4    2.20   40.70 
 -11   1  -4   86.89   49.50 
 -11   1  -4   52.59   35.70 
  11   1   4   38.70   37.20 
  11   1   4   12.20   33.80 
  11  -1  -4   23.50   43.70 
  11   1   4   33.10   24.70 
 -11   1  -4   52.39   27.60 
 -11   1  -4   38.30   20.00 
  11  -1  -4   26.50   28.70 
 -11  -1  -5   15.20   26.70 
 -11  -1  -5   68.39   40.70 
  11   1  -5    7.40   33.00 
 -11  -1  -5   59.59   28.40 
  11  -1   5   29.10   28.90 
  11  -1   5   75.29   44.10 
  11   1  -5   84.49   36.00 
  11  -1   5  113.29   52.29 
 -11  -1  -5    2.80   21.70 
  11  -1   5    0.00   36.70 
  11  -1   5    0.00   23.30 
 -11  -1  -5  126.99   54.19 
  11   1  -5   45.40   49.99 
  11  -1  -5   15.10   31.60 
  11  -1  -5   11.40   46.20 
  11   1   5   15.10   48.00 
 -11   1  -5   60.69   50.39 
  11   1   5    0.00   37.70 
 -11   1  -5   61.09   40.70 
  11  -1  -5   45.40   42.60 
 -11   1  -5   42.90   29.10 
  11   1   5   64.89   31.80 
 -11   1  -5   19.90   28.90 
  11   1   5   65.39   40.70 
 -11   1  -5   14.50   22.70 
  11  -1   6   96.99   52.19 
 -11  -1  -6  122.09   37.00 
  11  -1   6   70.79   33.20 
  11   1  -6  111.39   50.19 
 -11  -1  -6   70.69   30.10 
 -11  -1  -6   61.69   56.49 
 -11  -1  -6   22.30   32.30 
  11   1  -6   74.79   40.90 
 -11  -1  -6  134.29   48.50 
  11  -1   6   96.09   50.59 
  11  -1   6  123.59   55.69 
  11   1  -6  147.19   61.09 
 -11   1  -6  117.69   58.09 
  11   1   6    0.00   31.40 
  11   1   6   65.29   54.79 
  11   1   6   49.30   46.30 
 -11   1  -6   34.70   34.40 
 -11   1  -6   65.09   35.00 
  11  -1  -6   67.29   39.80 
 -11   1  -6  141.89   47.10 
  11   1   6   68.59   46.90 
 -11   1  -6   41.70   25.10 
  11  -1  -6  145.49   57.89 
  11   1  -7    3.80   36.50 
  11   1  -7    7.20   53.39 
 -11  -1  -7    7.40   24.80 
 -11  -1  -7   31.00   45.70 
 -11  -1  -7   50.59   35.40 
  11  -1   7    2.40   46.10 
  11  -1   7    0.00   49.10 
 -11  -1  -7    0.00   33.90 
  11  -1   7    0.00   53.89 
  11  -1   7   14.80   31.10 
 -11  -1  -7    7.80   57.99 
  11   1   7   55.59   35.20 
 -11   1  -7    0.00   42.10 
  11   1   7    0.10   50.49 
  11  -1  -7   28.30   38.60 
 -11   1  -7   88.29   60.19 
 -11   1  -7   44.80   28.60 
  11   1   7    0.00   44.60 
  11   1   7    0.00   48.20 
  11  -1  -7   47.40   58.79 
 -11   1  -7    1.10   35.90 
 -11   1  -7   15.70   35.20 
  11   1   7   88.59   48.90 
  11  -1   8   23.60   57.49 
 -11  -1  -8    0.00   62.89 
  11  -1   8   36.00   61.69 
  11  -1   8   75.99   37.00 
  11   1  -8   31.50   40.40 
 -11  -1  -8   18.00   48.50 
 -11  -1  -8    0.00   33.60 
  11  -1   8   14.40   47.30 
 -11  -1  -8  102.19   43.70 
  11   1   8   49.90   56.89 
  11   1   8   44.70   53.59 
 -11   1  -8    7.00   34.40 
  11   1   8   26.20   36.30 
  11  -1  -8    0.00   41.40 
 -11   1  -8   19.40   49.90 
  11   1   8    0.00   61.29 
 -11   1  -8   35.10   39.60 
  11   1   8   35.20   46.90 
 -11   1  -8    0.00   62.49 
 -11  -1  -9    5.80   35.90 
  11  -1   9   81.09   66.09 
  11  -1   9   12.60   36.80 
  11   1   9    0.00   36.00 
  11   1   9    0.00   57.59 
 -11   1  -9   20.30   42.90 
 -12  -1   0   31.00   18.20 
  12   1   0    6.00   16.30 
  12  -1   0    0.60   25.60 
 -12   1   0    0.60   15.40 
  12  -1   0   46.20   19.80 
  12   1   0   26.70   17.70 
  12   1   0   21.20   31.90 
 -12   1   0   20.50   14.00 
  12   1   0   37.30   27.50 
 -12  -1   0    5.60   12.00 
  12  -1   0   36.90   18.90 
  12  -1   0   76.79   35.00 
  12  -1   1  425.26   53.69 
  12  -1   1  335.77   58.09 
  12  -1   1  448.86   66.69 
  12   1  -1  314.57   44.80 
 -12  -1  -1  405.96   55.29 
 -12  -1  -1  330.57   46.70 
 -12  -1  -1  456.85   53.79 
  12   1  -1  364.36   45.20 
  12  -1   1  345.97   50.19 
 -12   1   1  308.97   42.20 
  12   1   1  319.17   48.80 
  12  -1  -1  363.86   49.40 
  12   1   1  311.97   49.60 
  12   1   1  418.46   62.79 
 -12   1  -1  327.87   49.90 
  12   1   1  317.77   55.39 
  12  -1  -1  316.67   46.50 
 -12   1  -1  378.46   55.09 
 -12   1  -1  361.66   48.80 
 -12   1  -1  285.27   57.69 
 -12  -1  -2  273.97   46.50 
  12  -1   2  335.07   64.19 
  12  -1   2  275.87   47.10 
  12  -1   2  271.07   55.39 
 -12  -1  -2  242.98   43.40 
 -12   1   2  333.97   49.10 
  12  -1   2  311.67   48.70 
 -12  -1  -2  378.46   59.39 
 -12  -1  -2  361.06   53.59 
  12  -1  -2  398.96   53.59 
  12  -1  -2  358.06   44.50 
  12   1   2  261.47   45.60 
 -12   1  -2  286.67   48.40 
  12   1   2  292.27   58.59 
  12   1   2  266.27   46.40 
 -12   1  -2  415.66   63.99 
 -12   1  -2  301.97   45.40 
  12  -1  -2  296.17   40.30 
  12   1   2  235.08   51.59 
 -12  -1  -3  206.38   41.10 
 -12  -1  -3  294.67   41.20 
  12   1  -3  231.38   43.00 
  12  -1   3  190.98   41.60 
 -12  -1  -3  238.58   48.40 
  12  -1   3  174.38   54.39 
  12  -1   3  170.78   49.10 
 -12  -1  -3  176.18   53.59 
  12  -1   3  300.37   44.70 
  12   1   3  116.29   51.19 
  12   1   3  222.18   42.20 
 -12   1  -3  255.07   50.19 
  12   1   3  175.18   47.80 
 -12   1  -3  267.17   40.70 
  12  -1  -3  266.97   35.50 
 -12   1  -3  235.48   56.49 
  12  -1  -3  144.69   41.30 
 -12   1  -3  166.48   38.00 
  12   1   3  260.57   57.39 
  12   1   3  177.48   38.60 
 -12  -1  -4  205.58   55.09 
  12  -1   4   64.79   43.40 
  12  -1   4  109.29   44.60 
 -12  -1  -4   89.79   40.60 
  12   1  -4  108.89   53.79 
  12  -1   4   56.69   46.70 
  12  -1   4   76.79   31.90 
 -12  -1  -4   67.59   25.80 
  12   1  -4   80.49   32.30 
 -12  -1  -4   53.49   30.80 
  12   1  -4   54.39   40.40 
 -12   1  -4   98.09   28.20 
 -12   1  -4   68.89   30.60 
  12   1   4   84.79   50.09 
  12   1   4   84.29   31.50 
  12  -1  -4   78.19   43.40 
  12   1   4   69.39   42.00 
  12  -1  -4   56.49   33.50 
 -12   1  -4  155.58   53.39 
  12  -1  -4  194.08   59.99 
 -12   1  -4   80.09   41.40 
  12   1   4   41.50   39.30 
 -12  -1  -5   34.80   51.99 
  12  -1   5    0.00   47.50 
 -12  -1  -5   28.00   26.80 
  12  -1   5    0.00   34.00 
  12   1  -5   16.80   46.90 
  12   1  -5   58.69   31.60 
 -12  -1  -5   20.20   23.20 
  12  -1   5    6.50   29.00 
  12   1  -5   61.29   42.50 
 -12  -1  -5   30.60   38.30 
  12  -1   5    1.80   44.10 
 -12  -1  -5   91.49   30.50 
  12  -1  -5    0.00   45.40 
  12  -1  -5   20.60   31.50 
 -12   1  -5    9.40   49.10 
 -12   1  -5   54.59   33.70 
 -12   1  -5   15.90   27.10 
  12   1   5   37.50   42.90 
  12   1   5   65.29   40.70 
  12   1   5   12.90   47.20 
  12   1   5   64.29   32.50 
 -12   1  -5   22.80   21.90 
  12  -1  -5   41.90   44.90 
 -12   1  -5   34.80   41.80 
  12   1  -6  134.79   53.19 
  12  -1   6   78.09   35.40 
  12   1  -6   47.20   37.10 
 -12  -1  -6   80.19   59.39 
 -12  -1  -6  102.39   38.80 
  12  -1   6   29.80   43.90 
  12   1  -6   75.09   55.69 
 -12  -1  -6   87.39   30.90 
 -12  -1  -6  121.99   46.80 
  12  -1   6   49.90   51.79 
  12  -1   6    0.00   56.89 
 -12  -1  -6   77.29   34.60 
 -12   1  -6   24.90   26.40 
 -12   1  -6   45.20   33.10 
  12   1   6  110.19   51.39 
  12  -1  -6   77.09   55.39 
  12   1   6   13.60   53.39 
 -12   1  -6   72.19   44.90 
  12   1   6  138.59   39.70 
  12  -1  -6   96.49   42.00 
 -12   1  -6   82.89   59.89 
 -12   1  -6   62.39   34.70 
  12   1   6  121.09   54.19 
 -12  -1  -7    0.00   32.10 
  12   1  -7   22.90   36.50 
 -12  -1  -7   28.80   46.10 
 -12  -1  -7    0.00   61.49 
 -12  -1  -7   10.90   33.10 
  12   1  -7   91.59   67.89 
  12  -1   7   19.40   43.70 
  12  -1   7   18.10   58.89 
  12  -1   7   28.40   54.49 
  12  -1   7    0.00   30.50 
 -12  -1  -7    3.70   26.80 
 -12   1  -7   65.39   37.30 
  12   1   7   51.69   62.19 
  12  -1  -7   11.00   56.69 
  12  -1  -7   16.90   37.40 
 -12   1  -7    0.00   31.10 
  12   1   7    9.40   31.40 
 -12   1  -7   66.59   65.89 
  12   1   7    0.00   49.99 
  12   1   7   30.70   46.70 
  12   1   7   34.80   49.90 
 -12   1  -7   35.60   49.99 
  12  -1   8   28.00   35.80 
 -12  -1  -8    0.00   36.60 
  12  -1   8    0.00   54.69 
  12  -1   8    0.00   58.69 
  12   1  -8    0.00   39.20 
 -12  -1  -8   28.30   41.90 
  12  -1   8  115.79   56.19 
  12   1   8    6.60   33.60 
  12  -1  -8    5.80   43.30 
  12   1   8    2.70   56.89 
 -12   1  -8    0.00   37.90 
  12   1   8   81.49   78.09 
  12   1   8    0.00   56.19 
 -12   1  -8   40.50   38.50 
  12   1   8   37.50   50.99 
 -13   1   0   25.60   18.30 
  13  -1   0    6.00   18.80 
  13   1   0   38.70   19.20 
  13  -1   0   32.30   19.40 
  13  -1   0   57.49   30.60 
  13   1   0   80.29   32.60 
 -13  -1   0   38.40   17.20 
  13  -1   0   42.30   35.50 
  13   1   0   44.50   18.90 
 -13   1   0   15.30   12.20 
 -13  -1   0   38.40   15.10 
  13  -1   1   18.20   39.40 
  13   1  -1   74.79   21.90 
  13  -1   1  141.69   29.10 
 -13  -1  -1  123.59   25.00 
 -13  -1  -1  109.39   30.80 
  13   1  -1  106.29   23.20 
  13  -1   1   56.29   35.40 
 -13  -1  -1  132.89   27.60 
  13  -1   1   91.29   26.80 
  13   1   1   59.79   36.60 
  13  -1  -1   51.19   21.70 
 -13   1  -1  110.99   27.00 
  13   1   1  113.79   28.30 
  13   1   1  110.29   26.80 
  13  -1  -1   90.79   24.90 
 -13   1  -1   98.49   40.80 
  13  -1  -1  116.49   33.30 
 -13   1  -1   81.89   22.30 
  13   1   1  129.29   36.50 
  13  -1   2  139.49   34.90 
 -13  -1  -2  178.68   41.20 
 -13  -1  -2  182.18   33.60 
 -13  -1  -2  198.28   37.60 
 -13  -1  -2  205.08   50.39 
  13  -1   2  174.28   37.40 
  13  -1   2  155.18   46.60 
  13  -1   2  197.48   53.49 
  13   1   2  253.37   47.20 
 -13   1  -2  223.68   53.59 
 -13   1  -2  187.98   38.30 
  13   1   2  192.58   48.60 
  13  -1  -2  179.88   31.70 
  13   1   2  168.88   35.30 
  13  -1  -2  247.48   40.70 
  13  -1  -2  169.38   29.90 
 -13   1  -2  142.49   39.00 
 -13   1  -2  180.88   34.70 
  13   1   2  181.58   36.00 
  13  -1   3   32.80   43.70 
  13  -1   3   54.99   40.80 
 -13  -1  -3    0.00   40.90 
 -13  -1  -3   76.69   28.10 
 -13  -1  -3   50.19   23.60 
  13  -1   3   30.70   27.00 
 -13  -1  -3   12.10    9.70 
  13   1  -3   37.80   26.80 
 -13   1  -3   53.79   35.40 
 -13   1  -3    2.50   42.60 
 -13   1  -3   37.70   27.40 
  13   1   3    8.50   33.50 
  13   1   3   45.70   25.70 
 -13   1  -3   38.30   23.00 
  13  -1  -3   43.80   29.50 
  13   1   3  147.59   47.30 
  13   1   3   36.80   40.80 
  13  -1  -3   46.40   19.10 
 -13  -1  -4   25.00   47.90 
  13  -1   4  158.88   36.70 
  13   1  -4  101.59   36.50 
  13   1  -4  186.68   54.49 
  13  -1   4  110.49   47.90 
 -13  -1  -4  105.59   30.20 
 -13  -1  -4  148.69   38.30 
  13  -1   4  149.99   52.69 
  13  -1   4  124.99   52.79 
  13   1  -4  128.19   59.19 
 -13  -1  -4  123.19   43.80 
  13   1   4   43.90   43.60 
 -13   1  -4   89.09   36.30 
  13   1   4  111.09   33.30 
  13  -1  -4  126.49   39.80 
  13  -1  -4  169.58   52.09 
  13   1   4  126.59   45.80 
 -13   1  -4   88.59   43.10 
 -13   1  -4  146.89   55.89 
  13   1   4  155.08   54.89 
 -13   1  -4  166.28   33.50 
  13  -1   5   72.39   46.70 
  13   1  -5   78.69   52.69 
  13  -1   5   82.09   56.79 
  13  -1   5   85.29   35.30 
 -13  -1  -5   63.89   40.30 
  13  -1   5   92.99   50.69 
 -13  -1  -5   41.10   31.10 
 -13  -1  -5   13.80   48.50 
 -13  -1  -5  112.09   32.10 
  13   1  -5   50.59   44.10 
  13   1  -5   77.09   36.10 
  13   1   5   33.90   43.00 
 -13   1  -5  132.99   41.60 
 -13   1  -5   47.80   53.89 
 -13   1  -5   50.09   28.20 
  13   1   5   31.70   31.40 
  13   1   5   86.49   52.79 
 -13   1  -5  119.09   31.20 
  13  -1  -5   69.69   37.20 
  13   1   5  105.49   49.10 
 -13   1  -5  110.09   37.30 
  13  -1  -5  102.09   60.19 
  13   1  -6    0.50   31.60 
  13  -1   6    2.50   45.70 
  13  -1   6   56.59   55.89 
 -13  -1  -6   19.70   26.70 
 -13  -1  -6   36.80   29.80 
  13  -1   6    0.00   32.00 
  13   1  -6   51.29   59.99 
 -13  -1  -6   56.49   54.39 
  13  -1   6   57.19   51.89 
 -13  -1  -6   45.20   41.50 
 -13  -1  -6   58.99   34.50 
 -13   1  -6   14.40   23.20 
  13   1   6    0.00   43.80 
  13  -1  -6    0.00   44.50 
 -13   1  -6    0.00   52.09 
  13   1   6    0.00   27.20 
 -13   1  -6    0.00   26.50 
  13   1   6   15.80   45.00 
  13  -1  -6   18.00   36.30 
 -13   1  -6    0.00   37.90 
 -13   1  -6   59.89   36.70 
  13   1   6   48.70   56.99 
  13   1  -7    0.00   54.29 
  13   1  -7   27.80   38.30 
 -13  -1  -7   10.70   32.50 
  13  -1   7    0.00   42.80 
 -13  -1  -7   49.80   34.50 
  13  -1   7   23.00   56.19 
 -13  -1  -7   19.70   29.00 
  13  -1   7   20.70   37.90 
  13  -1   7   29.00   66.69 
 -13   1  -7   24.70   33.40 
  13   1   7    0.00   33.70 
 -13   1  -7   11.20   33.70 
  13   1   7   25.80   51.09 
  13  -1  -7    0.00   35.20 
  13   1   7   59.09   55.99 
  13   1   7   10.10   64.79 
  13   1   7    0.00   55.69 
  13  -1   8   64.69   59.39 
 -13  -1  -8    0.00   32.00 
  13  -1   8    0.00   36.60 
  13   1  -8    2.10   41.00 
 -13   1  -8   24.00   39.50 
  13   1   8    0.00   62.39 
 -13   1  -8    0.00   34.00 
  13   1   8    0.00   46.80 
  13  -1  -8   18.00   42.40 
  13   1   8    0.00   36.10 
  14   1   0   86.29   24.90 
 -14   1   0   80.19   23.40 
  14  -1   0   87.99   25.60 
  14  -1   0   60.09   24.80 
  14  -1   0   76.29   34.50 
  14   1   0   93.49   25.50 
  14  -1   0   81.59   41.70 
 -14  -1   0   79.99   18.80 
  14   1   0   91.49   35.70 
  14   1   0   60.99   32.90 
 -14  -1   0   86.39   22.10 
 -14  -1  -1    5.80   17.30 
  14  -1   1   21.10   29.80 
 -14  -1  -1   10.40   15.90 
  14   1  -1    0.00   14.20 
  14   1  -1    0.00   14.10 
  14  -1   1    0.00   18.20 
 -14  -1  -1   41.50   34.10 
  14  -1   1    0.00   37.40 
 -14   1  -1   10.00   25.40 
  14  -1  -1   10.90   19.80 
  14   1   1    0.00   18.70 
  14   1   1   47.40   33.80 
  14   1   1    8.10   19.50 
  14   1   1    0.00   28.90 
  14  -1  -1    0.00   16.50 
 -14   1  -1    0.00   17.60 
  14  -1  -1    0.00   34.20 
 -14   1  -1    0.00   14.10 
 -14  -1  -2   42.90   19.30 
  14  -1   2  154.38   46.00 
 -14  -1  -2   86.39   33.00 
 -14  -1  -2   31.00   24.10 
  14  -1   2   48.30   27.70 
  14  -1   2   51.79   35.90 
 -14  -1  -2   40.50   38.90 
  14   1   2   90.49   36.90 
 -14   1  -2   62.39   28.00 
 -14   1  -2   55.19   32.00 
 -14   1  -2   77.79   23.80 
  14   1   2   38.90   40.50 
  14  -1  -2   46.10   19.50 
 -14   1  -2   90.39   42.50 
  14   1   2   79.39   27.20 
  14  -1  -2   93.69   23.90 
  14  -1   3   17.90   39.00 
 -14  -1  -3   40.60   21.60 
  14  -1   3  114.49   49.60 
 -14  -1  -3    6.00   23.70 
 -14  -1  -3   39.90   23.30 
 -14  -1  -3   52.29   44.10 
  14  -1   3   74.09   30.20 
  14   1   3   26.50   26.60 
  14  -1  -3   63.49   33.00 
 -14   1  -3   67.39   35.90 
  14   1   3   53.39   44.10 
 -14   1  -3   86.59   45.40 
  14   1   3   89.19   44.90 
 -14   1  -3   35.00   21.10 
 -14   1  -3   35.50   28.10 
  14   1   3   97.39   41.70 
 -14  -1  -4    0.00   24.80 
 -14  -1  -4   62.49   24.30 
  14   1  -4   69.59   31.60 
  14   1  -4   22.40   49.10 
 -14  -1  -4   17.60   33.60 
  14   1  -4   61.29   42.30 
  14  -1   4   38.80   30.30 
  14  -1   4   26.90   48.40 
  14  -1   4   63.09   49.60 
 -14  -1  -4    0.00   45.90 
  14  -1   4   46.00   41.30 
 -14   1  -4   54.29   50.99 
  14   1   4   27.10   46.60 
 -14   1  -4    3.70   25.80 
 -14   1  -4   44.10   37.90 
  14  -1  -4   21.90   33.60 
  14   1   4   32.90   28.10 
  14   1   4   29.60   44.50 
  14   1   4   33.90   38.00 
  14  -1  -4   49.40   42.90 
 -14   1  -4   30.40   23.50 
  14   1  -5    0.00   48.70 
  14   1  -5   46.90   34.80 
  14   1  -5   50.89   45.30 
  14  -1   5    0.00   41.10 
 -14  -1  -5   36.00   31.80 
  14  -1   5    0.00   46.40 
  14  -1   5   24.40   31.80 
 -14  -1  -5    4.50   22.90 
  14  -1   5    0.00   48.00 
  14   1   5   15.70   49.10 
  14   1   5    5.40   40.70 
 -14   1  -5    0.00   53.39 
  14   1   5    0.00   27.50 
  14   1   5   25.60   44.90 
 -14   1  -5    0.00   27.50 
 -14   1  -5    1.20   23.60 
  14  -1  -5    6.20   54.39 
  14  -1  -5    0.00   32.10 
  14  -1   6    0.00   44.40 
  14  -1   6   31.70   36.50 
  14   1  -6    0.00   33.60 
  14   1  -6    0.00   52.49 
 -14  -1  -6   47.50   31.90 
  14  -1   6    7.10   60.19 
  14  -1   6    0.00   49.70 
  14   1   6    0.00   60.29 
  14   1   6    0.00   30.30 
  14   1   6   38.90   48.70 
 -14   1  -6   12.20   30.00 
  14  -1  -6    0.00   51.39 
 -14   1  -6    0.00   22.70 
  14  -1  -6    8.10   38.00 
 -14   1  -6   37.00   35.30 
  14  -1   7   10.10   52.09 
  14   1  -7   25.60   37.70 
  14  -1   7    0.00   58.09 
 -14  -1  -7   34.90   37.50 
  14  -1   7   67.49   40.60 
  14   1   7    2.10   35.00 
 -14   1  -7    4.80   32.70 
  14  -1  -7   25.90   44.70 
  14   1   7    0.00   44.30 
 -15   1   0   10.80    5.70 
  15  -1   0   13.50   33.50 
 -15  -1   0   13.20   13.90 
  15   1   0   29.80   19.80 
  15   1   0   29.30   31.00 
 -15   1   0   26.50   18.20 
  15  -1   0    4.70   19.80 
 -15  -1   0   24.60   17.40 
  15  -1   0   22.30   38.40 
 -15  -1  -1   13.00   14.70 
 -15  -1  -1   21.20   16.60 
  15   1  -1    0.00   16.10 
  15  -1   1   31.80   23.10 
  15   1  -1    6.40   16.90 
  15  -1   1   41.40   33.30 
  15  -1   1   40.60   39.50 
  15   1   1    0.00   34.30 
 -15   1  -1   12.20   16.80 
  15   1   1    0.00   19.70 
 -15   1  -1    0.00   17.70 
  15   1   1    0.00   29.20 
  15  -1  -1   19.00   19.30 
  15  -1   2   62.79   42.60 
 -15  -1  -2  120.79   29.10 
  15  -1   2   83.49   31.80 
 -15  -1  -2   91.49   43.20 
 -15  -1  -2  129.69   32.80 
 -15  -1  -2   96.39   35.40 
  15  -1   2   59.19   46.90 
  15   1   2  134.19   50.19 
 -15   1  -2   82.59   36.90 
 -15   1  -2  133.09   33.30 
  15  -1  -2  108.79   25.90 
 -15   1  -2  153.98   31.60 
  15   1   2  140.69   34.10 
 -15   1  -2   52.79   44.30 
  15   1   2   99.09   38.60 
 -15  -1  -3   46.10   23.40 
  15  -1   3  122.99   50.59 
  15  -1   3   43.90   28.90 
 -15  -1  -3   70.89   48.10 
 -15  -1  -3   78.99   33.60 
 -15  -1  -3   65.29   30.80 
  15  -1   3   73.59   44.70 
  15   1   3    9.10   26.50 
  15  -1  -3   46.40   30.60 
  15   1   3   29.30   38.50 
 -15   1  -3   17.30   46.20 
 -15   1  -3   12.90   23.30 
  15   1   3  148.39   51.89 
 -15   1  -3   18.70    9.70 
  15   1   3   87.39   53.29 
 -15   1  -3   20.80   21.70 
 -15  -1  -4   41.80   28.80 
  15  -1   4    8.90   44.00 
  15   1  -4   79.19   57.89 
  15   1  -4    0.00   39.70 
  15   1  -4   13.60   30.70 
  15  -1   4  134.39   57.59 
  15  -1   4   31.60   49.40 
  15  -1   4    0.00   28.10 
  15   1   4   41.30   44.60 
  15   1   4   30.80   39.20 
  15   1   4   81.19   53.39 
  15   1   4   58.79   32.40 
  15  -1  -4   38.90   31.10 
 -15   1  -4   43.70   32.10 
 -15   1  -4   43.50   27.50 
  15  -1   5   19.60   52.19 
  15  -1   5  108.19   60.59 
  15   1  -5   78.59   37.30 
  15   1  -5   42.40   52.69 
  15  -1   5   63.69   35.60 
 -15  -1  -5   30.90   31.20 
  15   1   5   22.70   47.10 
  15  -1  -5   40.80   57.19 
 -15   1  -5   11.20   28.70 
  15  -1  -5   77.49   39.30 
  15   1   5   56.89   34.00 
 -15  -1  -6    0.00   30.40 
  15  -1   6    0.00   49.10 
  15   1  -6    0.00   33.90 
  15  -1   6   98.59   39.40 
  15   1  -6   31.60   64.89 
  15  -1  -6   23.90   40.40 
 -15   1  -6    0.00   33.50 
  15   1   6    0.00   35.50 
  15   1   6  105.89   58.89 
 -16   1   0   38.40   20.00 
  16   1   0    0.00   19.80 
  16  -1   0   15.30   21.40 
 -16   1   0    8.10   14.40 
  16  -1   0    0.50   34.30 
  16  -1   1   64.19   28.20 
  16  -1   1   30.90   42.60 
 -16  -1  -1   71.49   25.40 
  16  -1   1   62.69   42.80 
  16   1  -1   68.99   23.30 
  16   1   1   69.39   37.00 
  16  -1  -1   54.09   24.10 
 -16   1  -1  107.39   28.80 
  16   1   1   64.69   42.40 
  16   1   1   56.79   27.00 
 -16  -1  -2  113.59   30.40 
  16  -1   2   80.89   46.70 
  16  -1   2   51.29   31.50 
  16   1   2   95.69   50.59 
 -16   1  -2   68.39   27.70 
  16   1   2   75.89   30.10 
 -16  -1  -3   83.19   31.20 
  16  -1   3    0.00   27.50 
  16   1   3   83.49   51.19 
  16   1   3   76.59   32.80 
 -16   1  -3   20.10   27.60 
  16   1  -4   47.60   32.70 
  16   1  -4  104.39   62.09 
  16  -1   4   58.49   52.29 
  16  -1   4    0.00   31.50 
  16   1  -4   53.89   44.90 
 -16  -1  -4   38.70   31.60 
  16   1   4    1.40   44.50 
 -16   1  -4   39.60   31.50 
  16   1   4   40.70   33.40 
  16  -1  -4   27.20   34.70 
  16  -1   5    0.00   34.50 
  16   1  -5    1.30   33.90 
 -16  -1  -5   13.80   31.30 
  16   1  -5   69.39   61.19 
  16  -1   5    0.00   49.40 
 -16   1  -5    0.00   33.30 
  16   1   5    0.00   30.00 
  16   1   5    5.80   44.60 
  16  -1  -5   16.50   36.60 
 -17   1   0    0.00   17.50 
 -17  -1  -1   28.50   20.10 
 -17   1  -1    9.10   21.60 
 -17  -1  -2   11.80   24.50 
 -17   1  -2   53.19   26.30 
 -17  -1  -3   39.30   26.40 
  17  -1   3    1.20   51.49 
  17  -1   3    7.20   29.40 
  17   1   3   35.70   47.70 
 -17   1  -3    5.60   25.60 
 -17  -1  -4    0.00   27.30 
  17  -1   4   10.30   32.30 
  17  -1   4    0.00   49.80 
  17   1  -4    0.00   49.00 
 -17   1  -4   20.90   31.10 
  17   1   4   12.90   50.29 
 -18   1   0    0.00   16.50 
 -18  -1  -1   87.19   24.80 
 -18   1  -1   56.39   25.10 
 -18  -1  -2   15.60   25.30 
  18   1   2   78.69   58.09 
 -18   1  -2   14.60   25.30 
 -18  -1  -3   39.00   29.20 
  18  -1   3    0.00   50.29 
 -18   1  -3   34.80   27.30 
  18   1   3   25.70   51.49 
   0  -2   0   72.09   14.40 
   0   2   0   78.29   15.80 
   0   2   0   75.89   12.10 
   0  -2   0   72.59   12.10 
   0  -2   0   91.79   12.30 
   0   2   0   75.69   16.10 
   0  -2   0   73.99   16.00 
   0   2   0   65.59   14.20 
   0  -2   0   73.99   14.90 
   0   2   0  100.59   12.20 
   0   2  -1   56.39   15.80 
   0   2   1  146.19   21.50 
   0   2  -1   87.19   20.40 
   0  -2  -1  132.59   22.50 
   0  -2   1   95.99   18.30 
   0  -2   1   87.89   20.70 
   0   2   1  175.08   22.50 
   0  -2  -1   92.09   17.30 
   0  -2  -1  180.78   23.70 
   0   2   1   95.29   16.20 
   0   2   1  108.49   17.90 
   0  -2  -1   92.89   16.20 
   0  -2  -1  157.68   22.30 
   0  -2  -1  193.88   23.70 
   0  -2   1   81.49   16.20 
   0   2  -1   68.39   14.60 
   0   2   1  153.68   21.70 
   0   2  -1  103.29   19.90 
   0  -2   1   86.89   15.40 
   0  -2   2 1983.10  190.88 
   0   2   2 2013.80  191.38 
   0   2  -2 2028.70  190.88 
   0   2   2 1744.03  211.48 
   0  -2  -2 1931.11  192.08 
   0   2   2 1773.22  200.88 
   0  -2  -2 2000.30  191.58 
   0  -2   2 1794.42  199.58 
   0  -2  -2 1797.32  200.78 
   0  -2  -2 1811.02  211.78 
   0  -2   2 1495.65  214.58 
   0   2   2 2008.00  192.18 
   0   2  -2 1616.24  200.38 
   0   2   2 1752.72  200.58 
   0  -2   2 2010.80  191.48 
   0   2  -2 1612.94  215.28 
   0  -2  -2 1690.43  231.08 
   0   2   2 1763.22  215.28 
   0  -2  -2 1780.92  201.08 
   0  -2  -2 1745.83  215.38 
   0   2  -2 1914.31  191.28 
   0   2  -2 1732.33  199.78 
   0   2   2 1761.02  231.28 
   0   2  -3  679.13   76.59 
   0  -2   3  691.03   87.79 
   0  -2  -3  667.43   86.69 
   0   2   3  683.73   87.29 
   0   2  -3  531.55   68.19 
   0  -2   3  730.13   80.69 
   0   2   3  637.44   79.69 
   0   2  -3  525.15   67.09 
   0  -2  -3  685.83   81.19 
   0   2   3  693.13   76.49 
   0   2   3  532.15   69.69 
   0  -2  -3  663.73   75.69 
   0  -2  -3  591.74   75.89 
   0   2   3  469.35   67.49 
   0   2  -3  637.64   74.49 
   0  -2  -3  525.05   68.19 
   0  -2   3  483.55   66.69 
   0  -2  -3  591.84   69.99 
   0  -2  -3  637.24   78.39 
   0   2   3  630.24   75.09 
   0  -2   3  604.34   73.49 
   0   2  -3  746.23   81.19 
   0   2   3  710.43   78.79 
   0  -2   3  549.15   68.79 
   0   2   4   15.40   25.80 
   0  -2  -4   31.70   25.30 
   0  -2   4   59.49   25.70 
   0   2  -4   26.20   29.60 
   0   2  -4   15.10   17.40 
   0   2   4    0.10   14.10 
   0   2  -4   14.60   15.50 
   0   2   4   36.30   20.80 
   0   2  -4    0.00   24.60 
   0  -2  -4   47.70   28.60 
   0  -2  -4   47.30   30.00 
   0  -2  -4   28.00   18.90 
   0   2   4   76.19   31.30 
   0  -2   4    0.30    9.50 
   0  -2   4   53.49   29.40 
   0   2  -4   53.19   27.70 
   0  -2   4   19.40   24.70 
   0   2   4   23.40   27.70 
   0  -2  -4    1.70   22.60 
   0  -2   4   29.60   17.80 
   0   2   4   74.49   33.70 
   0  -2  -4   15.30   15.70 
   0  -2  -4   60.09   29.50 
   0  -2   4   17.90   13.80 
   0   2   4   93.99   27.70 
   0   2  -5  579.44   80.19 
   0   2   5  870.51   93.49 
   0   2   5  695.43   84.09 
   0  -2  -5  556.24   83.39 
   0  -2   5  812.82   97.69 
   0  -2   5  747.13   88.69 
   0   2  -5  946.51  100.99 
   0  -2   5  566.84   78.99 
   0  -2  -5  774.42  106.19 
   0  -2   5  721.73   82.79 
   0  -2  -5  538.15   80.59 
   0   2  -5  618.34   82.09 
   0  -2   5 1009.60  110.09 
   0  -2  -5  648.04   93.89 
   0   2   5  963.40  110.19 
   0  -2  -5  762.72   92.59 
   0   2   5  830.22   95.99 
   0   2  -5  860.31   90.29 
   0   2   5  540.25   79.89 
   0  -2  -5  783.72   98.49 
   0   2   5  786.42   89.59 
   0   2  -6   18.90   28.80 
   0  -2   6   29.40   30.70 
   0   2  -6   16.20   16.80 
   0   2  -6   56.89   38.60 
   0  -2  -6    0.00   21.50 
   0  -2  -6   30.20   38.20 
   0   2   6   23.70   39.50 
   0   2   6   30.40   33.00 
   0  -2   6    0.00   18.60 
   0   2   6   41.90   32.10 
   0  -2   6   64.09   39.50 
   0  -2   6    0.50   15.20 
   0   2  -6    0.00   18.80 
   0  -2  -6    0.00   34.90 
   0   2  -6   73.19   32.20 
   0   2   6   19.40   22.90 
   0  -2  -6   61.59   35.50 
   0  -2   6   57.69   29.40 
   0  -2  -6    0.00   15.60 
   0  -2  -6   50.19   31.90 
   0   2   6    6.90   15.80 
   0   2   6   44.10   34.10 
   0  -2   6   10.90    8.70 
   0  -2  -6   41.40   33.40 
   0   2  -6   16.80   33.80 
   0  -2   7   58.19   45.40 
   0  -2   7   27.50   23.90 
   0  -2  -7   19.10   19.10 
   0  -2   7    0.00   30.00 
   0  -2  -7   19.60   26.60 
   0   2   7   22.80   19.70 
   0   2   7   21.80   23.40 
   0  -2  -7    0.00   33.30 
   0  -2   7   19.30   18.60 
   0   2   7    0.00   33.90 
   0   2   7   96.39   35.20 
   0  -2  -7    9.90   43.50 
   0  -2  -7   37.30   32.90 
   0   2  -7   25.80   38.80 
   0  -2   7   16.10   32.00 
   0   2  -7   26.00   31.60 
   0   2   7   38.00   39.20 
   0   2  -7   33.60   38.40 
   0   2  -7   17.20   43.90 
   0   2   7   14.70   45.50 
   0   2  -7    0.00   23.40 
   0   2  -7   10.50   19.30 
   0  -2   7   11.60    8.60 
   0  -2  -7    0.00   36.10 
   0  -2  -7   47.50   44.30 
   0   2  -8  111.29   41.20 
   0  -2   8   23.20   37.90 
   0   2   8   73.69   42.10 
   0  -2   8   17.90   38.90 
   0  -2  -8   69.49   40.00 
   0  -2  -8   91.09   53.69 
   0   2   8  149.59   59.99 
   0   2  -8  103.19   55.29 
   0  -2   8   73.89   31.10 
   0  -2   8   65.79   59.19 
   0   2   8    7.70   28.90 
   0  -2  -8   26.80   31.50 
   0  -2   8   21.70   13.80 
   0  -2  -8  120.09   49.40 
   0   2  -8  112.79   45.80 
   0   2   8   77.99   43.70 
   0   2   8   22.80   22.60 
   0   2  -8   25.60   31.10 
   0   2   8   43.80   47.20 
   0  -2   8    3.00   21.10 
   0   2   9    8.00   40.00 
   0  -2   9   11.50   29.20 
   0   2   9    4.40   46.90 
   0   2  -9   73.89   57.69 
   0  -2   9  108.89   48.50 
   0  -2   9  154.68   72.19 
   0  -2   9   38.20   42.30 
   0  -2   9   14.00   24.70 
   0   2  -9    0.00   30.90 
   0   2   9   13.60   22.00 
   0   2   9   67.39   46.00 
   0   2   9   47.20   57.69 
   0  -2  -9   36.80   56.09 
   0   2  -9   67.89   45.50 
   0  -2  -9   62.59   37.00 
   0  -2   9    0.00   19.00 
   0   2  -9   64.49   45.80 
   0   2   9    0.00   26.90 
   0  -2  -9   97.29   53.29 
   0  -2  -9   38.90   43.50 
   0   2  10    3.20   25.20 
   0  -2 -10    0.00   36.10 
   0  -2  10    1.80   23.00 
   0   2  10    0.00   42.00 
   0   2 -10    0.00   43.50 
   0   2 -10    0.00   32.80 
   0  -2  10    0.00   35.10 
   0  -2 -10   33.60   47.70 
   0  -2  11    0.00   25.80 
   0  -2 -11   36.20   42.10 
   0   2  11    0.00   29.30 
   0   2  11    0.00   45.00 
   0  -2  11   27.30   45.50 
   0   2 -11    9.90   48.80 
   1   2   0 4096.29  443.46 
  -1  -2   0 4114.79  443.46 
   1  -2   0 4155.88  462.35 
  -1   2   0 4481.75  443.96 
  -1   2   0 4276.77  462.45 
  -1   2   0 4238.68  443.86 
   1  -2   0 4338.47  462.95 
   1  -2   0 4157.78  443.76 
  -1  -2   0 4172.58  462.15 
  -1  -2   0 4233.18  443.56 
   1   2   0 4212.08  462.15 
   1  -2   0 4660.23  488.45 
  -1   2   0 4235.18  462.75 
   1   2   0 4165.18  443.66 
  -1   2   0 4905.51  488.95 
   1   2   0 4241.38  462.15 
   1  -2   0 4331.57  443.96 
  -1   2   1 2382.86  255.57 
  -1  -2  -1 2036.50  231.28 
  -1   2   1 2139.09  241.58 
  -1  -2  -1 2212.68  241.98 
   1  -2   1 2038.60  241.48 
   1  -2   1 2006.10  231.58 
  -1  -2  -1 2417.36  254.87 
   1   2  -1 2087.69  240.18 
   1   2  -1 1929.81  230.38 
  -1   2   1 2187.98  241.68 
  -1  -2  -1 2572.24  259.17 
   1  -2   1 2025.60  231.28 
   1  -2   1 2108.89  242.38 
  -1   2   1 2072.89  231.18 
   1   2  -1 2044.50  230.28 
  -1  -2  -1 2256.37  241.98 
  -1  -2  -1 2357.36  277.67 
  -1  -2  -1 2232.28  231.78 
   1   2  -1 2265.27  258.47 
  -1  -2   1 2321.17  258.37 
   1  -2  -1 2125.29  231.28 
   1   2   1 2193.38  231.28 
   1   2   1 2385.56  277.57 
  -1  -2   1 2043.50  230.18 
   1   2   1 2239.08  231.88 
  -1   2  -1 2079.89  231.68 
   1   2   1 2396.36  242.08 
   1  -2  -1 2314.77  242.08 
  -1   2  -1 2236.18  241.78 
   1   2   1 2480.55  258.87 
  -1  -2   1 2303.07  278.07 
   1  -2  -1 2506.95  255.77 
  -1   2  -1 2108.89  231.28 
   1   2   1 2476.75  254.77 
  -1   2  -1 2185.48  242.28 
   1   2   1 2401.16  242.08 
   1  -2  -1 2201.38  241.78 
   1  -2  -1 2244.88  231.68 
  -1  -2  -2  946.61   99.89 
   1  -2   2 1011.60   98.69 
   1  -2   2  817.32  106.39 
  -1  -2  -2  821.52  109.49 
  -1   2   2  805.72  104.29 
  -1  -2  -2  851.01  105.49 
   1   2  -2  997.90   96.99 
   1   2  -2  898.11  102.49 
  -1   2   2  846.32  109.89 
  -1  -2  -2  825.22  111.29 
  -1  -2  -2  980.80   98.89 
   1   2  -2  907.61  103.59 
   1   2  -2  956.50   97.49 
   1  -2   2  943.11   99.59 
  -1  -2  -2  850.41  119.49 
   1  -2   2  936.71  104.89 
  -1   2   2  968.10   99.29 
  -1   2   2  843.92  104.29 
   1  -2   2  766.12  112.69 
  -1   2   2 1029.90   98.29 
  -1  -2  -2  812.72  105.39 
   1   2  -2  745.03  110.79 
   1  -2  -2  868.71  104.49 
   1  -2  -2  814.92  104.29 
   1   2   2 1079.69   98.89 
   1  -2  -2 1020.40   98.29 
  -1   2  -2 1025.70   99.69 
   1  -2  -2  909.71  110.49 
   1   2   2  906.61  106.29 
   1   2   2  916.11  109.19 
  -1   2  -2 1059.99   98.79 
  -1  -2   2  798.22  119.59 
  -1  -2   2  846.22  110.89 
   1   2   2 1086.99  100.29 
   1   2   2  871.21  111.69 
  -1  -2   2  859.01  102.49 
  -1   2  -2  948.31  106.89 
  -1   2  -2  952.80  105.39 
   1  -2  -2 1003.60   99.09 
  -1   2  -2  797.42  113.69 
   1   2   2  892.01  104.89 
  -1  -2   2 1036.40   96.99 
   1  -2  -2  812.12  111.99 
   1   2   2  891.21  119.89 
   1  -2  -2  821.22  120.49 
  -1   2   3  328.07   52.29 
  -1  -2  -3  319.47   50.39 
  -1   2   3  441.76   52.79 
  -1  -2  -3  344.47   45.50 
   1  -2   3  354.26   42.90 
  -1   2   3  291.97   42.10 
  -1   2   3  304.47   54.29 
   1   2  -3  340.37   42.80 
  -1   2   3  386.56   49.99 
  -1   2   3  345.97   45.20 
   1   2  -3  296.17   51.79 
   1  -2   3  309.87   47.60 
  -1  -2  -3  345.07   43.40 
  -1  -2  -3  363.46   51.19 
   1  -2   3  320.97   50.29 
  -1  -2  -3  301.67   50.49 
   1   2  -3  313.07   40.90 
  -1   2   3  343.57   58.89 
  -1  -2  -3  363.46   52.49 
  -1  -2  -3  356.26   57.79 
   1   2  -3  280.97   45.30 
   1  -2   3  268.67   52.39 
   1   2  -3  350.36   48.50 
   1  -2   3  340.07   45.30 
   1  -2  -3  411.66   50.49 
   1  -2  -3  386.06   56.69 
   1  -2  -3  347.47   51.39 
   1   2   3  322.87   57.29 
  -1  -2   3  347.97   54.79 
   1   2   3  358.06   49.99 
  -1   2  -3  330.27   50.69 
  -1  -2   3  336.37   46.70 
   1   2   3  368.76   52.19 
  -1   2  -3  340.47   55.59 
   1  -2  -3  357.76   51.39 
  -1  -2   3  398.36   58.39 
  -1   2  -3  347.87   44.80 
  -1  -2   3  337.67   46.30 
   1   2   3  368.86   43.60 
  -1   2  -3  371.36   49.60 
   1   2   3  412.86   51.99 
   1  -2  -3  361.36   43.00 
   1  -2  -3  308.57   57.79 
  -1   2  -3  338.67   43.00 
   1  -2  -3  386.16   45.10 
  -1  -2   3  379.96   41.20 
   1   2   3  366.36   46.70 
  -1  -2   3  344.97   42.30 
   1   2   3  337.27   53.79 
  -1   2   4  377.66   59.69 
  -1  -2  -4  599.14   78.89 
   1  -2   4  329.57   56.19 
  -1   2   4  685.63   82.39 
  -1   2   4  567.24   71.79 
  -1  -2  -4  567.24   71.89 
   1  -2   4  589.94   72.99 
   1  -2   4  394.06   60.19 
   1   2  -4  690.83   73.69 
   1  -2   4  722.33   70.99 
   1   2  -4  587.94   65.19 
  -1  -2  -4  340.07   59.09 
   1  -2   4  716.03   82.29 
  -1  -2  -4  548.75   70.99 
  -1   2   4  574.84   68.39 
   1   2  -4  336.87   55.99 
   1  -2   4  637.04   67.79 
  -1   2   4  488.95   66.09 
  -1  -2  -4  594.24   70.59 
  -1   2   4  601.44   70.09 
  -1  -2  -4  363.56   57.89 
   1   2  -4  373.46   57.59 
  -1  -2  -4  511.65   68.79 
  -1  -2   4  646.14   72.79 
   1   2   4  588.74   72.49 
  -1  -2   4  326.67   55.49 
  -1  -2   4  727.23   81.59 
   1   2   4  661.73   81.29 
   1   2   4  356.86   57.59 
  -1  -2   4  659.23   66.49 
   1  -2  -4  345.47   58.79 
   1  -2  -4  581.84   79.19 
   1  -2  -4  455.05   68.59 
   1  -2  -4  342.67   57.59 
  -1   2  -4  646.64   69.19 
  -1  -2   4  578.14   63.99 
  -1  -2   4  458.55   58.69 
  -1   2  -4  357.66   58.59 
   1   2   4  558.24   72.09 
   1   2   4  572.94   68.49 
   1  -2  -4  536.65   68.69 
   1   2   4  567.04   69.89 
   1  -2  -4  572.74   71.99 
   1  -2  -4  636.04   70.39 
  -1   2  -4  658.93   73.39 
   1   2   4  383.66   60.29 
  -1   2  -4  331.77   57.29 
  -1  -2  -5  463.55   69.89 
  -1   2   5  491.25   85.49 
  -1   2   5  541.05   70.59 
  -1   2   5  447.56   61.89 
   1   2  -5  433.56   68.69 
  -1   2   5  454.15   75.19 
  -1   2   5  525.45   72.09 
  -1  -2  -5  493.75   63.49 
   1  -2   5  467.75   70.09 
   1   2  -5  553.64   59.19 
  -1  -2  -5  539.65   84.69 
   1  -2   5  450.85   84.69 
   1   2  -5  511.35   67.49 
  -1   2   5  520.55   68.19 
   1  -2   5  485.15   59.39 
   1   2  -5  488.55   60.79 
   1  -2   5  429.26   76.19 
  -1  -2  -5  448.66   60.09 
   1  -2   5  533.75   63.19 
  -1  -2  -5  497.35   71.99 
   1   2  -5  454.05   76.79 
  -1   2   5  483.25   59.39 
  -1  -2  -5  462.05   71.99 
  -1  -2  -5  466.35   76.59 
   1  -2   5  508.15   69.09 
  -1  -2   5  541.05   60.79 
   1  -2  -5  504.45   71.69 
   1  -2  -5  381.76   70.49 
  -1   2  -5  430.86   71.69 
   1   2   5  571.34   84.29 
  -1  -2   5  467.75   65.39 
   1  -2  -5  496.05   83.89 
   1  -2  -5  485.95   59.99 
   1   2   5  540.45   64.19 
   1   2   5  362.66   72.79 
   1   2   5  527.05   69.49 
   1  -2  -5  405.06   73.99 
  -1   2  -5  350.96   75.59 
  -1   2  -5  519.05   60.49 
  -1  -2   5  544.45   86.19 
   1   2   5  578.04   74.49 
   1  -2  -5  513.85   63.09 
   1  -2  -5  564.74   71.49 
  -1   2  -5  452.15   68.29 
  -1   2  -5  467.25   62.49 
   1   2   5  486.45   60.59 
  -1  -2   5  497.65   57.89 
  -1  -2   5  505.45   73.89 
  -1  -2   5  570.14   68.79 
   1  -2   6   87.99   34.40 
   1  -2   6   40.50   19.30 
  -1  -2  -6   94.59   42.40 
  -1  -2  -6   97.79   33.50 
  -1  -2  -6   73.09   37.80 
  -1  -2  -6   30.50   20.30 
  -1  -2  -6   85.69   41.90 
  -1  -2  -6  118.39   40.00 
   1   2  -6   76.39   32.80 
  -1   2   6   29.20   22.20 
   1   2  -6   93.99   21.80 
  -1   2   6   97.89   36.40 
  -1   2   6   96.89   37.20 
   1  -2   6   56.69   33.60 
  -1   2   6   46.90   31.70 
   1  -2   6  102.99   38.80 
   1   2  -6   72.99   33.80 
  -1   2   6   45.30   19.90 
   1  -2   6   27.20   23.50 
   1   2  -6   75.49   35.00 
   1  -2   6  116.39   46.20 
  -1  -2  -6   18.20   23.40 
  -1   2   6  135.29   47.20 
   1   2  -6   64.19   23.50 
   1   2  -6  140.49   40.10 
  -1  -2   6   50.09   28.40 
   1   2   6   90.99   45.70 
  -1   2  -6   88.89   41.70 
  -1   2  -6   59.09   21.10 
   1  -2  -6   30.20   19.40 
   1  -2  -6   94.19   40.70 
   1  -2  -6   62.19   31.00 
   1  -2  -6   75.49   38.60 
   1   2   6   72.39   35.20 
  -1  -2   6   33.00   32.00 
  -1   2  -6   64.39   32.30 
   1  -2  -6  105.99   38.20 
  -1   2  -6   94.09   33.00 
  -1   2  -6   49.00   40.50 
   1   2   6   70.39   36.30 
  -1  -2   6   82.99   43.50 
  -1  -2   6   48.60   18.30 
   1  -2  -6  119.29   39.40 
  -1  -2   6   52.39   22.00 
  -1  -2   6   92.19   33.20 
   1   2   6   61.89   33.10 
   1   2   6   82.79   27.00 
   1   2   6   23.90   18.40 
  -1   2  -6   43.90   24.20 
   1  -2  -6   42.80   24.30 
   1   2  -7  105.39   30.30 
   1   2  -7   99.79   43.40 
   1   2  -7  159.08   50.79 
  -1  -2  -7  190.98   35.20 
  -1  -2  -7  163.88   47.20 
  -1  -2  -7  226.88   52.09 
  -1  -2  -7  137.69   36.80 
   1  -2   7  203.28   50.09 
  -1  -2  -7  229.48   54.99 
  -1   2   7  174.18   32.60 
   1  -2   7  204.88   38.30 
   1   2  -7   90.39   40.20 
  -1   2   7  188.98   44.80 
   1  -2   7  174.58   49.80 
  -1   2   7  146.89   46.60 
   1  -2   7  145.99   44.60 
   1   2  -7  127.09   49.50 
  -1   2   7  191.78   36.60 
  -1   2   7  178.78   64.69 
   1  -2   7  159.68   57.29 
  -1  -2  -7  183.38   55.59 
   1   2  -7   95.99   31.80 
   1  -2   7  147.19   30.50 
  -1   2   7  109.09   47.30 
  -1   2  -7  131.59   36.50 
  -1   2  -7  173.28   50.69 
   1  -2  -7  182.08   51.39 
   1   2   7  121.79   48.40 
   1  -2  -7  179.78   61.09 
   1  -2  -7  180.18   33.70 
   1   2   7  138.69   45.40 
  -1  -2   7  208.78   53.79 
   1   2   7  144.89   45.10 
  -1  -2   7  128.99   38.50 
   1   2   7  126.29   31.80 
  -1  -2   7  111.69   28.00 
  -1  -2   7  255.77   65.49 
   1   2   7  211.38   41.30 
  -1   2  -7  107.09   52.79 
  -1   2  -7  273.67   50.99 
   1  -2  -7  133.69   42.60 
  -1   2  -7  194.78   48.20 
   1   2   7  139.09   57.29 
  -1  -2   7  215.08   46.20 
  -1  -2   7  111.89   32.40 
   1  -2  -7  229.38   49.80 
   1  -2  -7  139.79   36.30 
  -1   2  -7  182.28   33.60 
   1  -2  -7   95.39   49.40 
   1  -2   8    0.00   46.40 
  -1   2   8   18.30   27.80 
  -1   2   8   65.99   43.70 
   1   2  -8   55.69   48.90 
   1  -2   8   31.10   41.00 
   1   2  -8   40.20   37.30 
  -1   2   8   57.09   41.80 
   1  -2   8  101.79   42.00 
  -1  -2  -8   23.50   39.50 
  -1  -2  -8   45.50   52.69 
   1   2  -8   14.60   30.00 
   1  -2   8   41.10   44.60 
   1   2  -8  109.79   43.00 
   1  -2   8   23.90   22.50 
  -1   2   8   49.50   29.90 
  -1   2   8   30.60   54.89 
  -1  -2  -8   62.89   34.20 
  -1   2   8   27.00   22.00 
  -1  -2  -8   68.49   48.90 
   1  -2   8   35.10   29.90 
  -1   2  -8   55.39   36.30 
   1  -2  -8   29.00   39.60 
   1  -2  -8   58.09   56.59 
  -1   2  -8   90.69   44.30 
  -1  -2   8   69.69   27.70 
   1   2   8   53.09   25.70 
  -1   2  -8  167.38   57.09 
  -1   2  -8   55.99   30.60 
  -1  -2   8   13.30   19.80 
   1  -2  -8   29.60   50.59 
  -1  -2   8   39.70   37.00 
   1   2   8    0.00   31.80 
   1   2   8   69.79   56.49 
   1  -2  -8  109.69   46.60 
   1   2   8   54.39   47.60 
  -1  -2   8   32.10   38.80 
  -1  -2   8    0.50   50.99 
   1  -2  -8   16.00   29.10 
   1   2   8   21.10   30.00 
   1   2   8   38.80   42.80 
  -1  -2   8   38.80   39.20 
  -1  -2  -9   25.80   49.30 
   1  -2   9    0.00   45.00 
   1   2  -9   25.20   38.60 
   1  -2   9   29.70   61.29 
   1  -2   9    0.00   29.30 
  -1  -2  -9    0.00   55.19 
   1   2  -9   23.80   43.50 
   1  -2   9   43.50   43.00 
   1   2  -9   12.60   32.20 
  -1   2   9   34.30   24.20 
   1  -2   9    0.00   22.60 
  -1  -2  -9   49.60   35.30 
  -1   2   9   36.60   46.00 
   1  -2   9   22.10   41.60 
  -1   2   9    0.00   16.70 
  -1   2   9   32.60   43.40 
  -1   2   9   49.90   33.20 
   1   2  -9    0.00   53.39 
  -1  -2  -9   21.60   43.80 
  -1   2   9   46.80   61.89 
   1  -2  -9   24.40   49.50 
   1   2   9   13.90   24.40 
  -1   2  -9   70.59   58.19 
   1   2   9    0.00   47.70 
  -1   2  -9   36.20   41.30 
  -1   2  -9    0.00   32.20 
  -1  -2   9    0.00   33.10 
   1   2   9   36.60   43.50 
   1  -2  -9  109.59   59.99 
  -1  -2   9   38.00   29.40 
  -1  -2   9    0.00   19.90 
   1  -2  -9    0.00   28.70 
   1   2   9   52.69   57.29 
  -1  -2   9   44.90   41.10 
  -1   2  -9   77.59   48.70 
  -1  -2   9   33.10   59.09 
  -1  -2   9   45.90   43.80 
   1   2   9   52.99   46.70 
   1  -2  -9    4.40   44.40 
   1   2   9   26.60   34.10 
  -1  -2 -10   32.70   37.00 
  -1  -2 -10   29.20   47.00 
   1  -2  10   12.90   25.90 
   1   2 -10   36.40   36.00 
  -1   2  10    0.00   43.70 
   1  -2  10   65.19   48.90 
  -1   2  10    0.00   23.60 
   1   2 -10   64.09   46.10 
   1   2  10    0.00   25.70 
  -1  -2  10    0.20   23.00 
  -1   2 -10    0.00   44.20 
   1   2  10   43.10   50.89 
   1  -2 -10   63.79   53.19 
  -1  -2  10   19.80   46.50 
   1  -2 -10   16.50   36.00 
  -1   2 -10   43.30   35.80 
  -1   2  11   45.50   30.80 
  -1  -2 -11   46.60   46.50 
   1  -2  11    0.00   27.20 
   1   2  11    0.00   27.40 
  -1  -2  11    0.00   23.50 
   2  -2   0 1098.89  114.09 
   2   2   0 1018.20  111.09 
   2   2   0  900.41  105.39 
  -2   2   0 1073.79  113.09 
  -2  -2   0  979.30  110.69 
   2  -2   0 1122.39  118.19 
  -2  -2   0  986.60  105.79 
   2  -2   0  941.41  106.29 
  -2  -2   0  946.31  110.69 
  -2   2   0 1076.09  112.49 
   2  -2   0 1021.90  111.99 
   2  -2   0 1024.70  106.89 
  -2   2   0  953.80  106.39 
  -2   2   0 1167.78  118.59 
   2   2   0 1013.60  105.89 
  -2   2   0  917.01  106.49 
   2  -2   1 1511.25  159.98 
   2   2  -1 1508.15  177.28 
  -2  -2  -1 1583.84  167.78 
  -2  -2  -1 1471.25  167.68 
   2  -2   1 1412.76  167.78 
  -2   2   1 1494.15  176.78 
  -2  -2  -1 1514.35  160.08 
  -2   2   1 1398.66  159.18 
  -2  -2  -1 1678.73  178.48 
  -2   2   1 1527.25  159.18 
   2  -2   1 1496.85  169.68 
   2   2  -1 1401.66  190.98 
   2  -2   1 1399.16  160.38 
  -2  -2  -1 1455.15  159.48 
  -2  -2  -1 1571.74  175.28 
  -2   2   1 1452.25  167.28 
   2   2   1 1533.05  160.18 
  -2   2  -1 1468.55  169.28 
   2   2   1 1571.14  190.68 
   2  -2  -1 1505.55  159.28 
   2   2   1 1514.65  159.38 
   2  -2  -1 1446.36  166.38 
   2   2   1 1651.13  175.18 
   2   2   1 1536.45  167.58 
   2  -2  -1 1554.64  159.18 
  -2  -2   1 1524.05  191.38 
  -2   2  -1 1514.25  168.08 
  -2  -2   1 1539.15  177.38 
  -2   2  -1 1514.55  160.48 
   2   2   1 1696.13  178.18 
   2  -2  -1 1642.14  177.08 
  -2   2  -1 1513.65  159.88 
   2  -2  -1 1487.65  167.48 
   2   2   1 1570.44  168.08 
  -2   2   2 2759.22  295.17 
   2  -2   2 2873.61  333.67 
  -2   2   2 2603.84  308.07 
   2   2  -2 2749.32  330.87 
   2   2  -2 2667.33  355.76 
   2  -2   2 2950.90  309.67 
   2  -2   2 2840.62  296.87 
   2   2  -2 2913.21  294.27 
  -2  -2  -2 2927.11  331.97 
   2  -2   2 2778.62  310.67 
  -2  -2  -2 2867.01  325.47 
  -2  -2  -2 2680.33  309.57 
  -2  -2  -2 2879.81  295.97 
   2   2  -2 2834.12  293.87 
   2  -2   2 2859.71  296.27 
  -2   2   2 2854.11  326.57 
  -2  -2  -2 2950.70  296.87 
  -2  -2  -2 2624.04  309.27 
   2   2   2 2853.31  309.97 
  -2   2  -2 2930.51  296.27 
  -2  -2   2 2926.11  356.66 
   2  -2  -2 2700.33  308.47 
   2  -2  -2 2943.11  326.97 
   2   2   2 2916.51  325.37 
   2   2   2 2810.72  355.66 
  -2  -2   2 2972.10  331.37 
   2  -2  -2 2923.91  295.37 
   2   2   2 2828.62  331.57 
  -2   2  -2 2962.80  309.67 
   2  -2  -2 2895.81  295.77 
   2   2   2 2879.31  309.47 
   2  -2  -2 2777.92  332.67 
   2   2   2 3035.70  296.27 
   2  -2  -2 2697.53  308.47 
  -2   2  -2 2703.83  310.37 
  -2   2  -2 2913.61  296.97 
   2   2   2 2787.92  296.67 
  -2  -2  -3  823.12  101.89 
   2   2  -3  832.32   85.79 
   2  -2   3  714.03  101.59 
   2   2  -3  849.41   86.49 
   2  -2   3  836.12   95.79 
  -2  -2  -3  787.02   98.49 
  -2  -2  -3  759.02   96.79 
  -2  -2  -3  667.73   96.49 
   2  -2   3  786.22   88.29 
  -2   2   3  798.22   93.39 
   2   2  -3  800.82  100.99 
   2   2  -3  792.32  109.19 
  -2  -2  -3  830.92   88.49 
  -2  -2  -3  874.41   90.69 
  -2   2   3  847.22   88.59 
  -2   2   3  833.72   86.89 
   2  -2   3  812.52   89.89 
   2  -2   3  737.63   96.49 
  -2   2   3  810.62   99.59 
   2  -2  -3  780.12   87.29 
   2   2   3  811.42   97.59 
   2   2   3  801.72  101.79 
   2   2   3  858.31   88.89 
   2  -2  -3  714.23   93.99 
  -2   2  -3  795.82   89.79 
   2   2   3  784.62   95.49 
  -2   2  -3  775.52  103.79 
  -2   2  -3  761.02   88.19 
  -2  -2   3  750.02  100.79 
   2  -2  -3  851.51   88.69 
  -2  -2   3  823.82   85.39 
   2  -2  -3  782.32   94.69 
   2  -2  -3  849.02  100.19 
   2  -2  -3  778.52  102.79 
   2   2   3  816.62   98.39 
  -2   2  -3  792.32   98.19 
   2   2   3  743.53  108.69 
   2  -2  -3  673.03  109.29 
  -2  -2   3  767.42  109.79 
   2   2   3  874.51   90.79 
  -2   2  -3  838.12   96.49 
   2  -2   4  619.34  100.19 
  -2   2   4  789.92   91.49 
   2  -2   4  766.42   85.69 
  -2  -2  -4  824.12   96.59 
  -2   2   4  746.53   97.59 
  -2  -2  -4  656.23   96.39 
   2   2  -4  755.52   91.49 
  -2  -2  -4  690.63   97.19 
   2   2  -4  808.72   84.69 
   2   2  -4  631.34  107.39 
   2  -2   4  870.31   88.79 
   2  -2   4  738.73   94.09 
  -2   2   4  791.62  101.29 
   2   2  -4  670.23   99.39 
   2   2  -4  761.52   89.99 
  -2   2   4  830.52  111.19 
   2   2  -4  855.01   83.69 
  -2  -2  -4  823.52   86.59 
   2  -2   4  664.23   97.19 
  -2   2   4  804.12   84.59 
  -2  -2  -4  828.52   88.69 
  -2  -2  -4  689.23  100.69 
  -2   2   4  866.41   86.99 
   2   2   4  683.23   99.89 
  -2  -2   4  805.22   82.99 
  -2  -2   4  717.33  109.39 
   2   2   4  748.53   93.99 
  -2   2  -4  774.02   87.99 
   2  -2  -4  796.72   86.79 
   2   2   4  815.02   86.89 
  -2   2  -4  674.63   98.19 
  -2   2  -4  683.43   94.69 
   2   2   4  776.92   97.29 
   2  -2  -4  727.93  101.39 
  -2   2  -4  693.03  102.09 
   2   2   4  759.22   97.09 
   2  -2  -4  780.02   84.99 
   2   2   4  783.12   88.99 
  -2  -2   4  693.93  100.29 
   2  -2  -4  728.33   94.49 
   2  -2  -4  747.73  109.59 
   2  -2  -4  732.43   93.79 
   2  -2  -4  677.63   97.69 
  -2   2  -4  812.82   86.59 
   2   2   4  804.92  109.39 
   2   2  -5  523.35   74.39 
   2   2  -5  495.55   63.49 
  -2  -2  -5  297.47   58.49 
  -2  -2  -5  428.66   58.09 
   2  -2   5  286.77   55.89 
   2  -2   5  614.34   74.19 
  -2  -2  -5  626.44   74.59 
  -2   2   5  435.16   59.39 
  -2  -2  -5  615.84   70.49 
  -2   2   5  351.96   55.89 
   2  -2   5  397.36   62.29 
  -2  -2  -5  614.44   74.99 
   2  -2   5  756.42   94.09 
  -2   2   5  592.84   74.09 
   2   2  -5  584.14   67.69 
   2   2  -5  496.75   69.79 
   2   2  -5  646.74   89.79 
   2  -2   5  487.35   68.39 
   2   2  -5  345.67   55.09 
  -2   2   5  584.74   84.09 
  -2  -2  -5  574.74   75.39 
  -2   2   5  584.74   68.09 
  -2   2   5  610.54   72.09 
   2  -2   5  627.14   75.09 
   2   2  -5  426.26   57.59 
   2   2   5  577.84   71.99 
   2  -2  -5  574.34   74.59 
  -2  -2   5  411.56   56.99 
  -2   2  -5  562.84   70.49 
   2  -2  -5  531.85   71.49 
   2   2   5  345.07   57.89 
   2  -2  -5  579.54   71.39 
   2   2   5  441.16   63.49 
  -2  -2   5  456.55   61.99 
  -2  -2   5  619.74   74.79 
   2  -2  -5  399.46   59.49 
   2   2   5  566.14   80.39 
  -2   2  -5  366.86   57.59 
  -2   2  -5  308.47   58.79 
  -2  -2   5  321.87   54.09 
   2   2   5  669.13   78.39 
   2  -2  -5  692.13   74.99 
   2  -2  -5  340.77   56.19 
   2  -2  -5  553.04   83.19 
   2   2   5  555.54   81.89 
  -2   2  -5  613.84   78.69 
  -2   2  -5  589.44   74.49 
  -2  -2   5  704.63   84.69 
  -2   2   6  217.58   40.10 
   2   2  -6  176.78   36.80 
   2   2  -6  240.98   36.90 
  -2   2   6  449.95   71.89 
  -2   2   6  206.88   37.00 
   2  -2   6  186.78   50.29 
   2   2  -6  200.78   48.90 
   2  -2   6  213.18   50.99 
  -2  -2  -6  198.18   38.30 
  -2   2   6  362.46   63.39 
   2  -2   6  174.08   36.70 
   2  -2   6  210.08   42.00 
  -2  -2  -6  249.78   48.60 
   2   2  -6  278.37   48.80 
  -2  -2  -6  218.48   42.30 
   2   2  -6  242.98   53.79 
   2   2  -6  324.47   47.90 
  -2  -2  -6  403.76   60.69 
  -2  -2  -6  383.46   61.69 
  -2   2   6  382.56   50.29 
   2  -2   6  365.26   66.19 
   2  -2   6  245.68   48.80 
  -2  -2  -6  313.17   55.19 
   2   2   6  160.18   37.00 
  -2  -2   6  288.67   46.80 
  -2  -2   6  419.86   67.39 
   2  -2  -6  367.56   53.69 
  -2   2  -6  265.17   50.59 
  -2  -2   6  178.68   34.10 
  -2   2  -6  275.47   55.29 
   2   2   6  437.36   60.99 
  -2   2  -6  293.57   60.89 
  -2  -2   6  255.27   53.29 
  -2  -2   6  216.38   37.50 
   2  -2  -6  168.38   39.60 
   2   2   6  481.15   57.59 
   2  -2  -6  287.57   55.69 
   2  -2  -6  344.67   55.79 
  -2   2  -6  309.57   49.20 
   2  -2  -6  312.27   53.49 
   2  -2  -6  321.87   62.29 
   2   2   6  342.97   60.69 
   2  -2  -6  169.98   36.50 
  -2   2  -6  184.98   39.90 
  -2   2  -6  206.78   39.10 
   2   2   6  200.88   42.10 
   2   2   6  428.86   70.99 
  -2   2   7    0.00   23.00 
   2  -2   7   40.40   41.30 
   2   2  -7   40.00   24.40 
   2   2  -7   29.80   20.00 
  -2   2   7   10.30   17.20 
   2  -2   7   14.40   25.10 
  -2   2   7   60.49   34.40 
   2  -2   7   47.10   37.10 
  -2   2   7    0.00   33.80 
   2  -2   7    0.00   30.20 
   2  -2   7   18.40   19.30 
  -2   2   7   11.90   29.30 
  -2  -2  -7    5.80   27.70 
   2  -2   7   62.39   48.00 
  -2   2   7   25.00   50.59 
   2   2  -7   35.80   35.40 
  -2  -2  -7    8.80   28.80 
  -2  -2  -7    0.00   37.90 
  -2  -2  -7   18.90   46.40 
   2   2  -7    0.90   33.10 
   2   2  -7   42.00   33.90 
  -2  -2  -7   27.90   20.50 
   2   2  -7    0.00   39.10 
  -2  -2  -7    0.00   31.60 
   2  -2  -7   44.00   34.70 
   2   2   7   46.40   49.90 
   2  -2  -7   19.10   19.50 
  -2   2  -7   61.69   22.80 
   2  -2  -7  112.79   39.90 
   2  -2  -7    4.50   41.50 
   2   2   7    0.00   32.50 
  -2   2  -7   34.70   26.50 
   2   2   7   35.70   44.30 
   2  -2  -7   26.20   23.50 
  -2   2  -7    6.40   39.80 
  -2   2  -7   40.50   46.50 
  -2  -2   7   71.39   51.09 
   2   2   7    0.00   37.80 
  -2   2  -7   33.30   34.70 
  -2  -2   7   48.90   21.60 
   2   2   7    8.20   21.50 
  -2  -2   7   29.20   17.10 
  -2   2  -7    1.00   37.80 
   2  -2  -7   26.60   41.10 
   2   2   7   40.40   26.80 
  -2  -2   7   16.80   28.20 
  -2  -2   7   31.00   32.70 
  -2  -2   7   15.30   34.20 
   2  -2  -7   22.40   34.20 
   2   2  -8   12.50   47.20 
  -2   2   8   60.49   42.90 
  -2  -2  -8   19.70   33.00 
  -2   2   8   15.90   41.50 
  -2   2   8    4.70   25.40 
   2  -2   8   83.19   48.70 
  -2  -2  -8   37.00   47.80 
  -2   2   8   30.50   40.70 
   2  -2   8   71.39   41.50 
   2  -2   8  139.69   57.49 
  -2  -2  -8   59.39   56.69 
  -2  -2  -8   17.80   36.00 
   2  -2   8   29.20   39.30 
   2   2  -8   35.70   42.10 
   2  -2   8   14.50   23.30 
  -2   2   8    4.40   20.30 
   2  -2   8   47.10   31.00 
   2   2  -8    0.00   36.20 
   2   2  -8    4.00   27.40 
  -2   2   8    2.00   52.99 
  -2  -2   8    0.50   49.40 
   2   2   8    0.00   31.80 
   2   2   8  138.39   49.30 
   2  -2  -8   70.29   45.80 
   2  -2  -8   67.39   54.59 
   2   2   8  104.09   57.59 
  -2   2  -8  116.89   57.39 
   2   2   8   21.20   43.10 
   2  -2  -8    9.10   28.70 
   2   2   8   29.50   26.80 
  -2  -2   8    0.00   30.50 
  -2   2  -8   25.30   32.30 
  -2  -2   8   25.30   22.60 
  -2   2  -8   33.10   43.50 
  -2   2  -8   58.69   36.40 
   2   2   8   63.59   32.00 
   2  -2  -8  105.69   51.09 
  -2  -2   8   50.99   21.30 
  -2  -2   8   47.10   37.40 
   2  -2  -8   59.49   40.40 
   2   2  -9   18.10   40.90 
   2  -2   9   51.19   35.20 
  -2  -2  -9    0.00   46.70 
   2   2  -9    0.00   38.80 
   2  -2   9   58.79   46.10 
  -2   2   9   44.50   30.00 
  -2   2   9    0.00   43.80 
  -2  -2  -9    2.00   36.70 
  -2  -2  -9    0.00   30.40 
   2   2  -9    0.00   29.20 
   2  -2   9   10.90   23.00 
  -2   2   9    0.00   40.30 
  -2   2   9   23.20   59.89 
  -2   2   9    0.00   17.90 
  -2  -2  -9   82.09   57.89 
   2  -2   9   84.89   48.30 
   2   2  -9   44.00   55.09 
  -2   2   9   60.29   43.80 
   2  -2   9   48.50   55.69 
   2  -2   9    0.00   43.50 
   2   2   9   73.19   49.70 
   2  -2  -9   51.19   40.90 
   2  -2  -9    0.00   56.79 
  -2  -2   9    0.00   25.90 
   2   2   9   69.29   51.39 
  -2   2  -9   64.19   47.50 
  -2   2  -9   58.29   60.39 
   2  -2  -9   31.30   43.40 
  -2   2  -9   58.19   44.60 
   2   2   9    0.90   37.30 
   2   2   9    2.40   33.10 
  -2   2  -9    0.00   31.60 
  -2  -2   9    0.00   18.70 
  -2  -2   9   41.30   55.09 
   2  -2  -9   25.10   30.10 
  -2  -2   9   48.40   42.20 
   2  -2  -9    0.00   48.30 
   2   2   9   62.79   62.89 
   2   2   9    0.00   24.80 
  -2  -2   9   69.49   43.10 
  -2  -2 -10    0.00   32.20 
  -2  -2 -10   62.99   57.29 
  -2   2  10    0.00   24.00 
   2  -2  10    0.00   23.70 
   2   2 -10    0.00   34.40 
   2  -2  10   44.40   49.60 
  -2  -2 -10   61.39   51.19 
  -2   2  10    0.00   41.30 
  -2  -2  10    0.00   42.00 
  -2   2 -10   77.79   49.60 
   2   2  10    0.00   24.10 
  -2  -2  10    0.00   19.20 
   2   2  10    0.00   41.30 
  -2   2 -10    0.00   35.60 
   2  -2 -10   40.60   48.90 
   2  -2 -10   32.50   40.60 
  -2   2  11    5.70   26.20 
  -2  -2  11   25.90   25.10 
   3  -2   0  418.96   44.40 
   3  -2   0  395.16   50.29 
  -3  -2   0  337.27   42.10 
  -3   2   0  375.16   44.90 
   3   2   0  367.66   42.00 
  -3   2   0  443.66   53.39 
   3  -2   0  330.47   49.99 
   3   2   0  322.17   46.80 
   3   2   0  344.87   46.70 
   3  -2   0  378.86   49.90 
  -3   2   0  368.76   49.80 
  -3   2   0  408.66   44.50 
   3   2   0  359.86   43.00 
  -3   2   0  339.67   50.99 
   3  -2   0  398.36   45.20 
   3   2  -1 3659.33  481.65 
  -3   2   1 3583.94  401.06 
  -3  -2  -1 4270.37  440.46 
   3  -2   1 3771.62  402.06 
   3  -2   1 3703.83  420.46 
  -3   2   1 3782.12  418.46 
  -3  -2  -1 3820.22  401.86 
  -3  -2  -1 4000.90  418.96 
  -3  -2  -1 3936.71  419.16 
   3  -2   1 3676.63  402.46 
  -3  -2  -1 3713.73  401.36 
   3  -2   1 3794.12  419.46 
  -3   2   1 3899.31  401.16 
  -3   2   1 4150.78  442.56 
   3   2  -1 3744.43  447.76 
  -3  -2  -1 4403.56  449.16 
   3  -2  -1 4210.08  442.66 
   3  -2  -1 3783.12  418.16 
   3   2   1 4132.19  440.26 
  -3   2  -1 3703.03  401.86 
  -3   2  -1 3771.92  420.16 
  -3   2  -1 3695.53  402.46 
   3   2   1 3816.22  401.66 
  -3   2  -1 3972.80  419.76 
   3  -2  -1 3800.22  418.76 
   3   2   1 3959.20  418.96 
   3  -2  -1 3598.84  401.16 
   3   2   1 3800.62  401.96 
   3   2   1 4274.67  448.76 
   3   2   1 3980.00  419.26 
   3  -2  -1 3710.63  401.16 
  -3  -2  -2   52.99   24.60 
   3  -2   2   42.10   24.40 
   3  -2   2   67.59   18.00 
   3   2  -2   87.59   25.00 
  -3   2   2   88.79   19.70 
   3  -2   2   67.09   29.20 
  -3  -2  -2   44.10   17.80 
  -3   2   2   46.60   13.70 
  -3  -2  -2   45.80   15.30 
  -3  -2  -2   63.29   19.20 
  -3   2   2   58.69   13.50 
  -3  -2  -2   89.29   23.40 
  -3   2   2   70.99   20.90 
   3   2  -2   87.89   20.80 
   3  -2   2   52.49   18.90 
  -3  -2  -2   65.89   25.80 
  -3   2   2   85.09   22.40 
   3  -2  -2   41.50   16.40 
  -3   2  -2   44.40   18.30 
  -3   2  -2   79.59   29.60 
   3   2   2   41.00   17.60 
   3   2   2   54.79   20.50 
  -3  -2   2   85.39   23.10 
   3   2   2   44.80   15.40 
   3  -2  -2   79.79   23.10 
   3  -2  -2   65.59   20.40 
   3   2   2   62.59   23.40 
   3   2   2   59.69   18.60 
  -3  -2   2   85.49   25.30 
  -3   2  -2   58.49   17.10 
   3   2   2   62.79   23.60 
   3  -2  -2   30.30   21.80 
   3   2   2   55.69   25.80 
  -3   2  -2   83.59   26.20 
   3  -2  -2   69.99   15.10 
  -3   2   3  103.39   27.40 
   3   2  -3  134.29   18.90 
   3   2  -3  147.39   30.50 
  -3   2   3   96.39   25.70 
  -3   2   3  144.19   27.20 
   3  -2   3   97.49   31.50 
  -3  -2  -3  116.89   31.50 
  -3   2   3  131.99   20.20 
   3  -2   3  141.19   27.10 
   3  -2   3  109.39   22.10 
   3   2  -3  107.89   33.90 
  -3  -2  -3   88.59   25.90 
   3  -2   3  136.89   32.00 
  -3  -2  -3  151.98   34.30 
  -3  -2  -3  145.49   23.30 
  -3  -2  -3  108.09   29.90 
  -3  -2  -3  113.59   24.30 
   3  -2   3  130.09   33.40 
  -3  -2   3  156.38   36.00 
   3   2   3   98.59   29.70 
   3  -2  -3  103.79   27.80 
  -3  -2   3  147.39   30.30 
   3  -2  -3  138.59   37.00 
   3   2   3  148.59   32.50 
   3   2   3   91.89   26.80 
   3  -2  -3  120.99   22.10 
   3   2   3   90.39   32.00 
   3   2   3   98.39   24.90 
   3  -2  -3   51.99   30.40 
  -3   2  -3   94.09   35.50 
   3  -2  -3  106.09   22.30 
  -3   2  -3  101.79   25.00 
   3   2   3  135.89   35.00 
  -3   2  -3   95.29   22.50 
   3  -2  -3  104.19   29.80 
  -3   2  -3  126.99   32.50 
   3  -2  -3   93.79   27.80 
   3   2   3  135.69   24.80 
  -3   2   4  589.64   75.69 
  -3  -2  -4  497.45   65.09 
   3   2  -4  592.44   84.49 
   3  -2   4  603.44   78.39 
  -3   2   4  571.84   71.39 
  -3   2   4  566.94   70.19 
  -3   2   4  440.16   61.89 
  -3  -2  -4  569.94   78.19 
  -3  -2  -4  557.34   75.79 
  -3  -2  -4  553.74   73.39 
   3  -2   4  615.54   75.49 
  -3  -2  -4  595.74   78.29 
   3  -2   4  586.24   79.29 
   3   2  -4  483.15   62.19 
   3   2  -4  665.93   77.49 
   3  -2   4  514.15   68.19 
  -3   2   4  488.35   64.79 
  -3  -2  -4  546.95   68.19 
   3   2  -4  595.94   75.49 
   3  -2   4  491.75   64.89 
   3   2  -4  560.94   61.49 
   3   2   4  541.45   74.29 
   3   2   4  545.35   66.09 
   3   2   4  581.24   78.59 
  -3  -2   4  470.95   59.99 
   3   2   4  539.95   77.89 
  -3   2  -4  542.25   76.19 
   3  -2  -4  601.74   78.89 
   3  -2  -4  472.25   62.59 
   3  -2  -4  539.25   65.19 
  -3  -2   4  755.62   88.39 
   3   2   4  527.15   68.79 
   3  -2  -4  536.15   72.99 
  -3  -2   4  575.54   61.59 
   3  -2  -4  618.64   73.79 
  -3   2  -4  489.85   65.09 
   3  -2  -4  591.84   85.99 
  -3   2  -4  598.54   82.39 
   3  -2  -4  552.84   75.89 
  -3  -2   4  621.44   77.39 
   3   2   4  593.94   85.09 
  -3   2  -4  486.15   68.19 
  -3   2  -4  723.03   82.59 
  -3  -2  -5   44.50   22.20 
  -3   2   5   83.09   30.30 
   3   2  -5   52.19   36.10 
  -3   2   5   72.29   26.90 
  -3   2   5   66.89   30.10 
  -3  -2  -5   22.60   31.20 
  -3   2   5    0.20   13.60 
  -3  -2  -5   12.50   17.20 
   3  -2   5   69.39   39.40 
   3  -2   5    0.00   15.90 
   3  -2   5   42.00   21.80 
   3   2  -5   15.30   16.20 
  -3   2   5   86.99   28.60 
   3  -2   5   55.99   34.40 
   3  -2   5   19.10   30.10 
   3   2  -5   58.19   28.40 
  -3   2   5   33.40   18.80 
  -3  -2  -5   77.29   33.00 
  -3  -2  -5   91.09   37.90 
   3   2  -5    0.00   13.10 
  -3  -2  -5   56.49   27.60 
   3   2  -5   52.79   28.20 
   3   2  -5   28.90   27.80 
   3  -2   5   22.80   29.60 
   3   2   5   65.69   33.10 
   3   2   5  113.39   39.00 
   3   2   5   89.29   36.80 
   3   2   5   14.40   18.30 
  -3   2  -5   26.30   21.40 
   3  -2  -5    6.80   17.80 
   3  -2  -5   62.79   30.80 
  -3  -2   5   11.10   12.10 
   3  -2  -5   42.60   30.90 
   3  -2  -5   61.59   28.00 
  -3   2  -5   11.80   16.80 
  -3   2  -5   74.49   35.10 
   3  -2  -5   58.89   35.30 
  -3   2  -5   51.19   31.80 
  -3  -2   5   52.09   34.90 
   3   2   5   23.20   22.80 
  -3  -2   5   64.49   29.10 
  -3   2  -5   71.89   37.50 
   3  -2  -5   38.90   30.10 
   3  -2  -5    0.00   14.20 
   3   2   5   55.59   29.00 
   3   2  -6  243.48   49.60 
   3   2  -6  458.35   65.09 
   3   2  -6  208.48   35.00 
  -3   2   6  346.57   51.39 
   3  -2   6  175.38   36.90 
   3  -2   6  285.57   53.89 
  -3   2   6  260.87   54.29 
   3  -2   6  280.77   51.39 
  -3  -2  -6  282.57   53.49 
   3  -2   6  293.17   56.09 
  -3   2   6  211.58   39.00 
   3  -2   6  211.78   42.70 
  -3  -2  -6  293.67   52.79 
  -3  -2  -6  255.97   56.79 
   3   2  -6  323.57   49.80 
  -3  -2  -6  195.08   42.00 
  -3   2   6  249.78   45.10 
   3  -2   6  292.67   64.29 
  -3  -2  -6  172.68   37.80 
  -3  -2  -6  288.77   55.69 
  -3   2   6  478.45   73.69 
  -3   2   6  203.58   35.50 
   3   2  -6  355.76   64.79 
   3   2  -6  368.26   47.10 
   3   2  -6  162.78   35.80 
  -3  -2   6  394.66   68.89 
  -3   2  -6  278.17   57.89 
   3  -2  -6  219.48   50.99 
  -3   2  -6  224.98   49.90 
   3   2   6  320.97   66.19 
  -3   2  -6  180.38   40.00 
  -3  -2   6  166.08   32.10 
   3   2   6  201.78   43.20 
  -3   2  -6  259.47   60.19 
   3   2   6  236.18   50.19 
   3  -2  -6  217.58   39.70 
   3  -2  -6  277.27   59.49 
   3  -2  -6  385.06   53.89 
  -3   2  -6  251.17   40.80 
   3  -2  -6  198.58   36.10 
   3  -2  -6  337.47   59.29 
   3   2   6  157.18   36.90 
   3   2   6  302.27   56.59 
   3   2   6  238.28   54.59 
  -3  -2   6  242.68   52.89 
  -3  -2   6  372.46   47.70 
   3  -2  -6  331.97   55.79 
   3   2  -7   47.30   19.40 
  -3  -2  -7    0.00   46.10 
  -3  -2  -7   74.89   36.50 
  -3  -2  -7   23.10   28.70 
   3  -2   7   22.00   33.30 
  -3  -2  -7   35.10   35.60 
  -3  -2  -7   19.00   43.90 
   3   2  -7   50.99   40.30 
   3   2  -7  101.09   36.80 
  -3  -2  -7   58.09   22.70 
  -3   2   7   25.60   36.90 
   3  -2   7   19.60   46.10 
   3   2  -7  120.89   43.90 
  -3   2   7    8.30   21.00 
  -3   2   7   89.19   39.90 
   3  -2   7   34.70   38.80 
   3  -2   7   43.20   43.10 
   3   2  -7    0.60   28.60 
  -3   2   7    0.00   44.20 
   3  -2   7    0.00   19.70 
  -3   2   7   51.69   34.20 
  -3   2   7   24.80   18.30 
   3   2  -7   23.80   22.20 
   3  -2   7   36.40   28.30 
   3  -2  -7    4.30   34.80 
  -3  -2   7   20.10   32.00 
  -3  -2   7   13.50   18.90 
   3   2   7    0.00   38.10 
  -3   2  -7    1.70   18.90 
   3  -2  -7    1.20   40.20 
   3  -2  -7   36.30   33.40 
   3   2   7   22.80   24.00 
  -3  -2   7   86.69   51.69 
  -3  -2   7   24.60   35.20 
  -3   2  -7   49.00   43.50 
   3  -2  -7    3.40   18.50 
   3   2   7   53.19   51.69 
   3   2   7    7.90   33.00 
  -3   2  -7   13.90   33.70 
   3  -2  -7   25.40   38.10 
  -3   2  -7    0.00   39.70 
  -3   2  -7   24.50   26.10 
   3   2   7   30.70   43.20 
   3  -2  -7   67.29   43.90 
  -3   2  -7   52.29   51.39 
  -3  -2   7    2.60   15.30 
   3  -2  -7   25.80   25.00 
   3   2   7   35.00   27.50 
  -3   2   8    0.00   35.20 
  -3   2   8   27.30   55.09 
  -3  -2  -8   48.50   33.20 
  -3   2   8   75.59   37.90 
   3  -2   8   34.40   42.70 
   3   2  -8   31.90   28.50 
   3   2  -8   49.99   37.70 
  -3  -2  -8   31.60   38.70 
  -3   2   8    9.90   24.10 
  -3   2   8   37.90   41.40 
   3  -2   8    6.40   22.80 
   3   2  -8   98.69   41.50 
  -3   2   8    4.40   18.20 
   3   2  -8   58.99   48.00 
  -3  -2  -8    0.00   52.99 
   3  -2   8    0.00   29.10 
   3  -2   8   20.20   53.89 
   3  -2   8   79.79   43.40 
  -3  -2  -8   45.90   50.99 
   3  -2   8   16.40   47.40 
   3   2   8    0.00   28.70 
  -3   2  -8    0.00   39.70 
  -3   2  -8   80.09   38.50 
   3  -2  -8   65.19   56.09 
  -3  -2   8  105.29   58.09 
  -3  -2   8   12.50   41.00 
  -3  -2   8    5.80   17.80 
   3   2   8    0.00   22.30 
   3   2   8   32.80   48.30 
   3  -2  -8    0.00   30.60 
   3   2   8   62.79   41.90 
  -3   2  -8    0.00   52.99 
   3  -2  -8    0.00   41.30 
   3   2   8   17.10   59.09 
   3  -2  -8   81.39   51.39 
   3  -2  -8   59.29   30.20 
   3   2   8   25.70   44.20 
  -3  -2   8   13.60   22.40 
  -3   2  -8   39.90   33.50 
   3   2  -9    0.00   31.40 
  -3   2   9   46.30   40.30 
  -3   2   9    0.00   37.30 
   3   2  -9    0.00   27.40 
   3   2  -9   21.00   44.60 
   3  -2   9    0.00   22.60 
  -3  -2  -9   81.79   50.99 
  -3  -2  -9   61.59   58.69 
   3  -2   9   24.00   33.80 
  -3  -2  -9   17.20   44.50 
   3   2  -9    0.00   53.39 
  -3   2   9    0.00   40.40 
  -3   2   9    0.00   25.60 
   3  -2   9   57.99   50.79 
   3  -2   9    0.00   39.00 
  -3   2   9    1.10   19.90 
  -3  -2  -9   30.50   36.70 
   3  -2   9   77.69   60.79 
   3  -2   9   14.30   45.30 
  -3  -2   9    0.00   46.10 
   3   2   9   18.90   54.49 
   3  -2  -9   22.50   56.19 
   3  -2  -9   22.60   58.39 
   3   2   9    0.00   44.90 
   3  -2  -9   16.70   41.40 
  -3   2  -9    0.00   31.60 
  -3  -2   9    0.00   17.70 
  -3   2  -9   30.70   49.30 
   3   2   9   44.90   48.50 
  -3  -2   9   52.19   58.29 
  -3  -2   9   13.50   24.60 
  -3   2  -9    9.20   38.60 
   3   2   9   61.29   37.30 
   3   2   9    0.00   35.50 
   3  -2  -9   27.80   34.40 
  -3   2  -9   92.69   63.39 
   3   2   9    1.90   26.30 
   3  -2  -9   28.20   41.30 
   3  -2  10    1.60   27.40 
  -3  -2 -10   45.50   39.20 
  -3   2  10    8.90   44.00 
  -3  -2 -10   60.39   55.49 
  -3  -2 -10   80.99   50.69 
   3  -2  10    0.00   44.90 
  -3   2  10    0.00   18.80 
   3   2 -10   28.80   45.10 
   3   2  10    0.00   26.70 
  -3  -2  10   15.00   49.70 
  -3  -2  10   33.00   22.80 
  -3   2 -10    3.00   42.40 
   3  -2 -10    0.00   41.60 
   3   2  10   35.40   46.30 
   3  -2 -10   12.70   36.80 
  -3   2 -10   54.29   39.20 
   4  -2   0  428.36   50.99 
   4   2   0  419.66   48.80 
   4   2   0  433.26   48.30 
   4  -2   0  509.95   56.09 
  -4   2   0  418.76   51.19 
  -4  -2   0  429.96   48.30 
  -4   2   0  386.56   54.59 
   4  -2   0  445.66   56.39 
  -4   2   0  403.06   49.70 
  -4   2   0  415.16   56.89 
  -4   2   0  543.75   60.19 
   4  -2   0  457.15   59.39 
   4  -2   0  397.06   50.09 
  -4   2   1 1839.72  199.28 
  -4   2   1 1766.02  187.68 
  -4   2   1 1695.03  188.28 
   4  -2   1 1634.04  181.28 
  -4   2   1 1685.83  179.48 
  -4  -2  -1 1682.93  179.78 
   4  -2   1 1751.22  189.98 
   4  -2   1 1665.63  191.08 
   4  -2   1 1727.63  180.68 
  -4   2   1 1715.83  179.48 
  -4  -2  -1 1692.83  188.78 
   4   2  -1 1562.34  215.68 
  -4  -2  -1 1800.62  180.58 
  -4   2  -1 1687.43  180.48 
   4   2   1 1782.02  180.78 
   4   2   1 1873.81  201.58 
   4   2   1 1677.33  188.48 
   4  -2  -1 1704.33  179.48 
   4   2   1 1800.12  180.18 
   4   2   1 1680.33  189.08 
   4  -2  -1 1807.62  199.48 
  -4   2  -1 1594.44  190.38 
   4  -2  -1 1732.53  179.88 
  -4   2  -1 1638.64  189.68 
  -4   2  -1 1677.63  181.38 
   4  -2  -1 1639.94  187.58 
   4  -2  -1 1740.93  188.68 
  -4  -2  -2  718.63   90.19 
  -4  -2  -2  781.92   84.59 
   4  -2   2  763.82   93.59 
   4  -2   2  750.52   90.69 
  -4  -2  -2  772.82   95.19 
  -4   2   2  717.83   92.89 
  -4  -2  -2  750.72   83.19 
   4   2  -2  764.72   92.99 
   4   2  -2  687.03  101.19 
  -4  -2  -2  684.73   91.49 
  -4   2   2  691.43   81.09 
  -4   2   2  732.83   80.59 
   4  -2   2  876.21   84.49 
  -4  -2  -2  735.93   90.19 
   4  -2   2  787.62   85.29 
   4  -2  -2  733.93   86.19 
   4   2   2  708.13   91.29 
   4   2   2  837.02   85.29 
   4   2   2  777.92   83.49 
   4  -2  -2  690.13   87.49 
   4  -2  -2  754.32   81.79 
   4   2   2  742.13   89.99 
  -4   2  -2  737.43   90.89 
   4  -2  -2  714.23   93.59 
  -4   2  -2  796.72   83.99 
  -4   2  -2  823.22   85.59 
   4  -2  -2  757.62   87.69 
   4   2   2  717.43   89.59 
  -4   2  -2  886.31   95.39 
   4   2   2  763.92   94.49 
  -4   2   3  258.77   45.50 
  -4  -2  -3  315.97   46.90 
  -4  -2  -3  240.78   42.30 
   4   2  -3  290.47   51.59 
   4   2  -3  215.98   43.60 
   4  -2   3  252.27   47.00 
   4   2  -3  287.07   46.70 
  -4  -2  -3  294.47   40.50 
  -4   2   3  261.57   35.20 
  -4  -2  -3  390.36   54.39 
  -4   2   3  226.58   33.30 
  -4  -2  -3  376.66   51.29 
   4  -2   3  259.37   48.10 
   4  -2   3  211.08   39.10 
  -4  -2  -3  350.46   41.70 
   4  -2   3  178.18   46.60 
   4  -2   3  282.07   40.30 
   4   2   3  285.77   52.29 
   4   2   3  250.27   39.80 
  -4   2  -3  259.57   51.19 
  -4   2  -3  237.38   40.40 
   4  -2  -3  259.87   37.50 
   4  -2  -3  273.97   46.30 
   4   2   3  315.77   49.80 
   4  -2  -3  340.47   44.00 
   4  -2  -3  422.56   47.20 
   4   2   3  350.06   47.60 
  -4  -2   3  316.97   55.39 
   4  -2  -3  296.57   54.69 
   4  -2  -3  278.17   36.70 
  -4   2  -3  299.67   41.00 
   4   2   3  287.77   39.40 
  -4  -2   3  312.47   48.10 
   4   2   3  283.97   47.70 
  -4   2  -3  275.97   49.00 
   4  -2  -3  328.47   53.59 
   4   2  -4  315.87   63.69 
   4  -2   4  325.17   59.09 
  -4  -2  -4  418.26   53.99 
  -4   2   4  352.56   45.00 
  -4   2   4  366.36   57.99 
   4   2  -4  397.16   43.30 
  -4  -2  -4  398.66   59.09 
   4  -2   4  282.97   60.69 
   4   2  -4  388.46   44.80 
  -4  -2  -4  376.86   64.99 
   4   2  -4  311.07   56.49 
   4  -2   4  381.66   58.49 
   4  -2   4  354.96   49.99 
   4   2  -4  309.87   58.39 
   4  -2   4  385.66   54.69 
  -4  -2  -4  428.16   62.59 
  -4  -2  -4  379.96   58.19 
  -4  -2  -4  434.76   50.49 
   4  -2  -4  400.86   48.50 
   4   2   4  427.36   63.29 
  -4   2  -4  334.17   57.99 
  -4   2  -4  367.96   49.70 
  -4  -2   4  370.76   61.99 
   4  -2  -4  356.26   54.29 
   4   2   4  388.96   53.79 
   4   2   4  383.86   57.89 
   4  -2  -4  373.76   54.79 
   4  -2  -4  408.26   46.70 
   4  -2  -4  329.47   60.09 
  -4   2  -4  348.27   62.79 
   4   2   4  410.26   67.49 
   4   2   4  402.76   50.69 
   4   2   4  278.17   58.59 
   4  -2  -4  359.86   66.89 
   4  -2  -4  349.27   62.29 
  -4   2  -4  384.36   52.69 
  -4  -2   4  408.06   70.19 
  -4   2   5  243.48   51.79 
   4   2  -5  299.27   41.40 
  -4  -2  -5  381.46   48.90 
  -4   2   5  421.36   51.09 
  -4   2   5  376.06   45.50 
  -4   2   5  271.07   39.70 
   4   2  -5  242.28   51.09 
  -4  -2  -5  238.18   55.29 
  -4  -2  -5  328.87   55.89 
  -4  -2  -5  382.66   51.29 
   4  -2   5  324.17   55.29 
   4   2  -5  333.47   57.69 
   4  -2   5  263.27   57.39 
   4  -2   5  259.97   43.60 
   4  -2   5  293.27   47.40 
   4   2  -5  309.27   39.70 
   4  -2   5  372.36   59.19 
  -4  -2  -5  247.78   50.59 
  -4  -2  -5  231.48   55.49 
   4   2  -5  377.06   66.39 
   4   2   5  219.58   53.89 
   4  -2  -5  398.06   55.59 
   4  -2  -5  344.77   57.69 
   4   2   5  318.27   49.40 
  -4   2  -5  333.77   55.99 
   4  -2  -5  292.27   44.10 
   4   2   5  345.77   63.79 
  -4  -2   5  349.37   57.99 
   4  -2  -5  298.67   63.19 
   4   2   5  303.17   55.89 
   4  -2  -5  357.96   51.69 
  -4   2  -5  370.16   61.39 
  -4  -2   5  440.26   67.89 
  -4   2  -5  299.97   44.80 
   4  -2  -5  257.57   57.59 
   4  -2  -5  343.77   41.90 
   4   2   5  308.97   57.49 
   4   2   5  355.96   48.60 
  -4   2  -5  310.87   48.50 
  -4   2   6  264.17   38.70 
  -4  -2  -6  367.06   59.09 
   4  -2   6  200.78   52.09 
  -4  -2  -6  279.87   44.10 
   4   2  -6  237.88   55.69 
  -4   2   6  302.97   42.10 
  -4  -2  -6  264.07   52.19 
   4  -2   6  240.48   43.00 
  -4  -2  -6  299.07   48.90 
   4   2  -6  276.47   48.90 
  -4   2   6  369.16   51.89 
  -4  -2  -6  248.88   59.19 
   4   2  -6  230.78   52.59 
   4   2  -6  220.88   39.00 
  -4   2   6  298.57   47.60 
   4  -2   6  302.67   68.79 
   4  -2   6  203.78   44.20 
   4  -2   6  177.68   53.39 
   4  -2   6  315.07   57.89 
   4   2  -6  258.77   62.59 
  -4  -2  -6  279.97   59.39 
   4   2  -6  311.67   39.80 
   4   2   6  324.07   60.59 
   4  -2  -6  333.27   55.49 
   4  -2  -6  255.27   42.40 
   4  -2  -6  246.38   61.99 
   4  -2  -6  268.97   56.89 
   4   2   6  291.97   58.19 
   4   2   6  279.27   45.30 
  -4   2  -6  265.97   47.50 
   4  -2  -6  261.97   56.99 
   4   2   6  275.77   49.30 
  -4   2  -6  298.87   62.99 
  -4  -2   6  305.77   58.89 
   4  -2  -6  305.57   55.39 
  -4  -2   6  290.47   64.79 
   4   2   6  406.76   72.39 
  -4  -2   6  284.17   38.40 
   4  -2  -6  280.57   41.30 
   4   2   6  323.87   58.19 
  -4   2  -6  234.78   42.60 
  -4   2  -6  290.27   64.19 
  -4   2  -6  325.27   54.79 
   4   2  -7   28.30   18.70 
  -4   2   7   26.80   17.60 
   4   2  -7   64.39   49.90 
   4  -2   7   23.70   48.10 
  -4  -2  -7    3.30   35.00 
   4  -2   7    4.80   32.30 
   4   2  -7   44.30   23.20 
  -4  -2  -7  101.69   50.79 
  -4  -2  -7   70.19   43.00 
  -4   2   7   35.50   35.30 
   4   2  -7  111.29   42.40 
   4   2  -7   13.70   31.30 
   4  -2   7   20.90   21.90 
   4  -2   7    1.30   25.30 
   4  -2   7   30.80   41.10 
  -4  -2  -7  125.69   50.29 
  -4   2   7   11.70   21.70 
   4  -2   7   48.80   49.50 
  -4  -2  -7   52.89   31.60 
   4   2  -7   53.79   40.40 
  -4  -2  -7   38.30   22.40 
   4  -2  -7   47.80   36.40 
  -4   2  -7   20.40   40.90 
   4   2   7    3.20   44.00 
   4   2   7   16.70   25.50 
   4  -2  -7    5.00   25.90 
   4   2   7   28.60   42.70 
   4  -2  -7   81.69   40.90 
  -4   2  -7   53.79   32.70 
  -4   2  -7   22.60   37.00 
  -4  -2   7   29.60   17.30 
  -4   2  -7   27.40   50.09 
  -4  -2   7   79.09   39.70 
   4  -2  -7   79.49   45.20 
   4  -2  -7   89.99   45.30 
  -4   2  -7   39.80   22.20 
   4   2   7   13.80   29.70 
   4  -2  -7   14.10   35.70 
  -4  -2   7   58.89   51.59 
   4  -2  -7   37.00   19.30 
   4   2   7   32.20   37.10 
  -4   2  -7   36.50   43.00 
  -4  -2   7   14.30   14.30 
   4   2   7   64.99   51.09 
   4   2  -8   92.39   42.50 
  -4  -2  -8   21.00   39.60 
  -4   2   8   74.09   40.50 
  -4   2   8   55.89   26.80 
   4  -2   8   80.99   36.20 
   4   2  -8   88.19   41.10 
   4  -2   8   72.19   57.49 
  -4   2   8   36.90   20.80 
  -4  -2  -8  108.09   40.40 
   4   2  -8    0.00   45.30 
   4  -2   8   20.90   44.90 
   4  -2   8   65.99   35.70 
   4  -2   8   51.89   28.30 
  -4  -2  -8  129.69   53.49 
   4  -2   8   61.39   49.40 
  -4  -2  -8   82.79   59.09 
   4   2  -8   83.79   28.00 
  -4  -2   8   37.30   42.70 
  -4   2  -8   86.89   49.40 
   4   2   8   48.00   52.09 
   4  -2  -8  115.99   53.99 
   4  -2  -8   41.80   30.80 
  -4   2  -8  137.09   60.49 
   4   2   8  128.79   65.59 
  -4   2  -8   50.79   36.20 
   4   2   8    3.80   40.30 
   4   2   8   14.40   44.50 
   4   2   8   55.79   28.20 
  -4  -2   8   35.80   17.70 
   4  -2  -8   91.19   47.60 
  -4  -2   8    7.80   11.50 
   4   2   8  125.29   36.90 
  -4   2  -8   37.00   33.40 
   4  -2  -8   16.80   40.00 
   4  -2  -8   41.70   49.40 
  -4  -2   8  129.99   64.89 
   4   2  -9  113.99   59.39 
   4  -2   9    6.50   52.69 
  -4   2   9    0.00   16.80 
   4  -2   9   18.40   49.60 
  -4   2   9    6.50   27.90 
   4   2  -9   21.60   40.40 
  -4  -2  -9   30.90   35.80 
  -4   2   9   45.90   45.00 
   4   2  -9   75.99   46.40 
   4  -2   9    0.40   40.40 
   4  -2   9    9.30   27.00 
   4  -2   9   73.49   35.30 
   4   2  -9   58.89   32.50 
  -4  -2  -9    0.00   47.70 
  -4  -2  -9    3.60   44.00 
   4  -2   9   40.60   65.69 
  -4  -2  -9   13.10   58.29 
   4   2   9   85.59   72.69 
   4  -2  -9   40.30   43.70 
   4   2   9    0.00   32.90 
  -4   2  -9  122.39   50.69 
  -4  -2   9    0.00   44.60 
   4   2   9   73.99   46.20 
   4  -2  -9  114.89   63.49 
  -4  -2   9   52.29   61.29 
  -4   2  -9    0.00   49.30 
   4  -2  -9    3.20   43.60 
  -4   2  -9   17.10   64.89 
   4   2   9  130.69   53.79 
   4   2   9    0.00   51.89 
   4   2   9   23.80   27.40 
   4  -2  -9   18.30   33.30 
  -4  -2   9    0.00    8.90 
  -4  -2   9    4.10   17.00 
  -4   2  -9    0.00   33.40 
   4  -2  -9   45.10   59.89 
  -4  -2 -10   27.90   45.00 
   4  -2  10    0.00   24.70 
  -4  -2 -10   49.20   39.30 
   4  -2  10    4.30   47.00 
  -4  -2 -10   93.79   57.79 
  -4   2  10   13.00   20.00 
   4   2 -10   62.09   46.30 
  -4  -2  10    5.10   17.30 
   4   2  10   34.40   49.20 
   4   2  10   18.10   31.20 
   4  -2 -10   31.10   48.20 
  -4  -2  10   27.40   44.80 
  -4   2 -10    0.00   40.80 
  -4   2 -10   44.80   40.30 
   5  -2   0 1899.61  202.98 
  -5   2   0 1893.81  203.08 
  -5  -2   0 1976.80  201.78 
  -5   2   0 1861.91  223.38 
   5  -2   0 1874.71  212.48 
  -5   2   0 1839.82  202.48 
  -5   2   0 2081.09  213.78 
   5   2   0 1890.31  210.58 
   5   2   0 1943.01  201.68 
   5   2   0 2008.00  201.98 
   5  -2   0 1930.91  213.08 
   5  -2   0 2023.40  203.68 
  -5  -2  -1  415.96   51.99 
  -5  -2  -1  358.96   45.60 
  -5   2   1  336.17   43.10 
   5  -2   1  314.37   45.20 
  -5   2   1  409.66   51.59 
   5  -2   1  554.34   57.19 
   5  -2   1  378.26   47.40 
   5  -2   1  444.16   53.19 
  -5  -2  -1  336.57   43.60 
  -5   2   1  398.26   51.09 
  -5   2   1  320.67   43.30 
  -5   2   1  414.36   49.30 
   5   2   1  363.26   50.49 
   5  -2  -1  406.06   52.39 
  -5   2  -1  307.07   44.70 
   5  -2  -1  419.46   52.09 
   5  -2  -1  334.77   43.30 
  -5   2  -1  434.36   55.59 
   5  -2  -1  321.47   44.50 
  -5   2  -1  351.06   46.80 
   5   2   1  319.77   44.20 
   5   2   1  421.66   45.90 
  -5   2  -1  450.95   53.39 
   5   2   1  420.16   52.49 
   5   2   1  382.76   51.39 
   5  -2  -1  338.87   48.40 
  -5  -2  -2  439.06   56.79 
  -5  -2  -2  485.85   63.89 
  -5   2   2  530.85   65.39 
  -5  -2  -2  512.25   65.99 
  -5  -2  -2  533.75   59.09 
  -5   2   2  415.96   53.79 
  -5  -2  -2  503.95   59.99 
   5   2  -2  420.66   62.99 
   5  -2   2  434.16   57.49 
   5  -2   2  517.15   69.69 
   5  -2   2  488.75   65.79 
   5   2  -2  481.25   61.69 
   5   2  -2  449.56   69.49 
   5  -2   2  410.16   58.79 
  -5   2  -2  488.85   59.89 
   5   2   2  562.04   65.49 
   5  -2  -2  558.04   65.79 
   5   2   2  469.55   57.09 
   5  -2  -2  477.25   58.99 
   5  -2  -2  472.95   54.99 
   5   2   2  527.75   66.79 
  -5   2  -2  441.06   56.99 
   5  -2  -2  413.26   53.39 
   5   2   2  493.05   58.99 
   5   2   2  538.85   63.49 
  -5   2  -2  515.55   66.29 
   5  -2  -2  524.25   63.09 
  -5   2  -2  625.34   71.39 
  -5   2   3  463.55   72.49 
  -5  -2  -3  658.93   64.69 
  -5  -2  -3  371.86   66.69 
   5   2  -3  400.76   68.89 
  -5  -2  -3  494.25   73.39 
   5   2  -3  380.56   70.69 
  -5  -2  -3  585.64   80.69 
   5  -2   3  362.96   75.29 
   5   2  -3  452.75   80.19 
  -5   2   3  600.24   58.79 
  -5  -2  -3  601.84   66.59 
   5  -2   3  610.64   64.49 
   5  -2   3  571.04   65.39 
   5  -2   3  521.65   72.49 
   5  -2   3  530.05   76.09 
  -5  -2  -3  614.64   73.39 
   5  -2  -3  569.64   68.49 
  -5   2  -3  565.14   63.49 
  -5   2  -3  481.95   74.29 
   5  -2  -3  581.44   60.09 
   5  -2  -3  421.86   71.09 
   5   2   3  504.85   73.69 
   5  -2  -3  593.34   61.59 
   5   2   3  586.84   64.29 
   5  -2  -3  548.65   78.89 
  -5   2  -3  510.65   72.59 
   5   2   3  585.64   65.59 
  -5   2  -3  571.54   66.19 
   5   2   3  412.16   72.39 
   5   2   3  510.35   70.99 
   5  -2   4  259.77   49.10 
  -5  -2  -4  404.96   59.89 
   5  -2   4  407.66   62.69 
   5  -2   4  412.26   59.19 
   5   2  -4  428.16   57.49 
   5  -2   4  433.46   63.69 
  -5  -2  -4  209.08   47.40 
   5  -2   4  298.07   48.40 
  -5  -2  -4  392.66   53.49 
  -5  -2  -4  428.56   62.09 
  -5   2   4  246.78   41.90 
  -5  -2  -4  280.37   47.00 
   5   2  -4  440.16   58.49 
  -5  -2  -4  558.44   72.39 
   5   2  -4  477.85   68.59 
  -5   2   4  428.46   57.19 
   5  -2  -4  484.05   73.99 
   5  -2  -4  586.64   70.89 
  -5   2  -4  448.56   65.69 
   5  -2  -4  504.55   59.69 
   5  -2  -4  507.35   56.19 
   5   2   4  508.15   70.49 
   5  -2  -4  241.88   43.90 
  -5   2  -4  281.37   48.40 
  -5  -2   4  427.86   61.19 
   5   2   4  239.18   45.60 
   5  -2  -4  276.87   43.90 
   5   2   4  461.45   64.19 
   5   2   4  391.96   58.69 
  -5   2  -4  258.27   47.80 
   5  -2  -4  449.56   55.39 
   5   2   4  448.26   62.29 
  -5   2  -4  369.56   58.99 
   5   2   4  246.38   48.60 
  -5   2   5  453.75   57.59 
  -5  -2  -5  569.24   80.29 
   5  -2   5  453.45   63.59 
   5   2  -5  452.05   85.49 
   5  -2   5  359.56   75.19 
   5  -2   5  516.25   78.09 
   5   2  -5  532.95   58.89 
   5   2  -5  503.55   79.59 
  -5  -2  -5  504.55   64.49 
   5   2  -5  362.46   72.29 
   5   2  -5  482.45   57.49 
   5  -2   5  465.85   74.49 
  -5  -2  -5  449.95   70.89 
  -5  -2  -5  534.45   85.29 
  -5  -2  -5  488.25   68.89 
  -5   2   5  512.65   78.19 
   5  -2   5  485.85   69.49 
  -5  -2  -5  612.04   77.49 
   5   2   5  540.95   67.29 
   5  -2  -5  641.44   71.19 
   5  -2  -5  578.44   93.79 
   5  -2  -5  503.35   77.99 
   5   2   5  547.65   84.69 
   5   2   5  539.15   65.29 
  -5   2  -5  479.15   74.29 
   5  -2  -5  506.35   61.99 
   5  -2  -5  581.34   72.89 
  -5  -2   5  642.54   87.19 
  -5   2  -5  541.95   81.39 
  -5  -2   5  520.85   75.69 
  -5   2  -5  446.96   67.79 
   5   2   5  463.25   78.89 
   5   2   5  630.24   82.59 
   5  -2  -5  436.36   59.49 
   5  -2  -5  542.65   76.89 
   5   2   5  548.75   75.29 
  -5   2  -5  549.05   64.49 
   5  -2   6   38.80   43.40 
  -5  -2  -6   17.40   20.10 
   5  -2   6   43.80   35.50 
  -5  -2  -6   70.09   32.00 
  -5   2   6    2.50   14.20 
  -5  -2  -6    0.00   25.30 
   5   2  -6   19.10   15.10 
   5   2  -6    5.60   15.50 
   5  -2   6   31.80   36.70 
  -5  -2  -6    0.00   33.10 
  -5  -2  -6   51.39   46.20 
   5  -2   6   13.50   20.60 
   5  -2   6   16.00   23.80 
  -5  -2  -6   41.60   36.50 
   5   2  -6    0.00   27.70 
   5  -2   6   68.79   49.70 
   5   2  -6   45.10   40.10 
   5   2  -6   25.40   31.00 
   5   2   6    0.00   35.40 
   5  -2  -6   41.80   34.10 
  -5  -2   6   92.39   45.70 
   5  -2  -6    2.10   39.90 
   5  -2  -6   29.80   21.10 
   5  -2  -6   48.30   37.60 
  -5   2  -6   12.10   18.00 
  -5   2  -6   33.20   45.30 
  -5   2  -6   74.79   36.10 
   5   2   6  109.49   45.30 
   5   2   6    0.00   19.70 
  -5  -2   6   72.09   37.40 
  -5   2  -6    0.00   25.00 
   5  -2  -6   22.00   31.10 
   5   2   6    8.90   40.40 
   5   2   6    0.00   22.20 
   5  -2  -6    6.20   15.60 
   5  -2  -6   16.90   33.30 
   5   2   6   19.70   32.90 
   5   2  -7   62.79   50.29 
   5   2  -7   89.69   24.60 
   5  -2   7   43.30   55.59 
  -5  -2  -7   67.69   53.09 
   5  -2   7   75.69   45.60 
   5  -2   7   56.49   47.00 
   5   2  -7   70.89   42.20 
   5  -2   7   34.30   36.60 
   5   2  -7   75.79   21.30 
  -5  -2  -7   60.69   38.00 
  -5   2   7   85.49   21.90 
   5  -2   7   31.30   29.20 
   5   2  -7   95.49   39.30 
  -5  -2  -7  138.19   51.69 
  -5  -2  -7   85.59   28.90 
  -5  -2  -7  107.29   35.40 
  -5  -2  -7  107.99   47.80 
   5  -2   7   80.79   28.10 
   5   2  -7   82.99   42.10 
  -5   2  -7  119.59   48.80 
  -5  -2   7   58.79   41.30 
   5  -2  -7   60.49   37.00 
   5  -2  -7  129.89   50.29 
   5  -2  -7   84.69   50.49 
   5  -2  -7   79.29   29.10 
  -5   2  -7   72.29   38.50 
   5  -2  -7   83.99   24.70 
   5   2   7   36.30   33.50 
   5  -2  -7  101.89   45.90 
  -5   2  -7   83.39   34.50 
   5  -2  -7   80.69   39.60 
  -5   2  -7   97.79   56.89 
  -5   2  -7   92.19   28.40 
   5   2   7   89.29   46.20 
  -5  -2   7   55.79   54.29 
   5   2   7  135.09   55.39 
   5   2   7   50.89   29.80 
   5   2   7   26.90   48.40 
   5   2   7  114.79   46.50 
  -5  -2  -8   79.59   50.79 
   5  -2   8   28.30   56.79 
   5  -2   8   52.79   50.59 
   5   2  -8    9.10   34.00 
   5   2  -8    0.00   44.90 
   5  -2   8    0.00   43.60 
  -5  -2  -8    4.60   34.40 
   5  -2   8   39.30   26.50 
   5   2  -8    0.00   38.00 
  -5  -2  -8   51.29   43.30 
   5  -2   8    0.00   37.20 
   5   2  -8    0.00   23.30 
  -5  -2  -8    0.00   55.59 
   5  -2   8   40.60   32.80 
   5   2  -8    0.00   45.00 
  -5   2   8    6.20   17.60 
   5   2   8   54.49   45.00 
  -5  -2   8   20.30   15.20 
  -5   2  -8    0.00   44.50 
   5  -2  -8    0.00   33.50 
   5   2   8   21.60   27.80 
   5   2   8   20.60   55.99 
  -5   2  -8   34.30   34.30 
   5   2   8    0.00   43.80 
   5   2   8    0.00   48.70 
   5  -2  -8   62.79   29.90 
   5   2   8    0.00   30.10 
  -5   2  -8    0.00   34.40 
  -5  -2   8   25.50   39.60 
   5  -2  -8   35.70   48.90 
   5  -2  -8   24.80   43.70 
  -5  -2   8   60.69   53.49 
  -5   2  -8   13.20   59.39 
   5  -2  -8   56.29   51.09 
   5  -2   9   13.00   56.79 
   5  -2   9    0.00   31.10 
  -5   2   9    0.00   13.70 
   5   2  -9    0.00   27.90 
   5   2  -9    0.00   36.10 
   5  -2   9    0.10   50.39 
   5   2  -9   30.00   40.80 
  -5  -2  -9   86.19   48.10 
  -5  -2  -9    9.60   63.09 
  -5  -2  -9   11.90   34.70 
   5  -2   9   19.40   27.60 
   5  -2   9    9.70   42.50 
   5  -2   9   48.80   57.79 
  -5  -2  -9   27.50   48.90 
   5   2   9    5.70   51.19 
   5  -2  -9   44.20   42.40 
  -5   2  -9    0.00   58.99 
  -5   2  -9   37.00   37.40 
   5   2   9   40.30   51.39 
   5  -2  -9   15.80   32.20 
   5  -2  -9   66.69   48.90 
  -5   2  -9    6.20   42.20 
  -5  -2   9    0.00   40.70 
  -5  -2   9    0.00   21.80 
   5   2   9    0.00   37.40 
   5   2   9   93.29   70.79 
  -5  -2   9  149.49   64.29 
  -5  -2   9    5.50   15.70 
   5   2   9    0.00   30.40 
  -5   2  -9    0.00   50.09 
   5   2   9   14.50   28.00 
  -5  -2 -10   76.39   43.90 
   5   2 -10  113.59   50.39 
   5  -2  10   16.50   29.90 
  -5  -2 -10   17.40   46.10 
  -5  -2 -10   58.79   58.49 
   5  -2  10   68.49   51.29 
  -5   2  10    0.00   17.70 
  -5   2 -10    0.20   41.00 
   5   2  10   40.30   44.30 
  -5   2 -10   90.59   54.49 
  -5  -2  10    9.40   16.50 
   5   2  10    0.00   30.80 
   5  -2 -10    0.30   49.20 
  -5  -2  10  112.99   52.89 
  -5   2 -10    6.70   39.00 
  -6  -2   0  625.24   66.99 
   6   2   0  512.15   72.09 
   6  -2   0  564.64   77.79 
   6   2   0  622.74   67.49 
   6   2   0  693.33   67.39 
  -6   2   0  559.94   77.69 
  -6   2   0  652.53   68.49 
   6  -2   0  664.23   69.29 
  -6   2   0  652.23   69.39 
   6  -2   0  575.24   74.49 
   6  -2   0  615.44   69.99 
  -6   2   0  493.95   75.49 
  -6  -2  -1  103.29   27.00 
   6  -2   1   20.50   15.00 
  -6  -2  -1   34.30   16.40 
  -6   2   1   93.69   23.80 
   6  -2   1   30.80   18.60 
  -6   2   1   26.70   13.70 
  -6   2   1  133.49   24.00 
  -6  -2  -1   26.60   17.30 
  -6  -2  -1   47.50   14.80 
   6  -2   1   80.39   25.70 
  -6   2   1  108.59   25.90 
  -6   2   1   13.50   12.50 
   6  -2   1   59.79   28.40 
   6  -2  -1  102.79   28.50 
   6  -2  -1   76.59   22.70 
   6   2   1  119.29   27.20 
  -6   2  -1   14.60   15.20 
  -6   2  -1  110.39   27.20 
   6  -2  -1   48.00   16.20 
   6  -2  -1   14.10   13.10 
   6   2   1   98.09   24.10 
  -6   2  -1  106.39   30.40 
  -6   2  -1   25.90   17.20 
   6   2   1   18.00   15.10 
   6  -2  -1  117.19   24.90 
   6   2   1   68.09   16.90 
   6  -2   2  696.93   79.09 
  -6   2   2  640.14   85.59 
   6   2  -2  612.74   93.89 
  -6  -2  -2  733.43   78.09 
  -6  -2  -2  670.03   83.29 
   6  -2   2  676.13   89.19 
   6  -2   2  653.63   85.59 
   6  -2   2  695.73   77.79 
  -6  -2  -2  808.32   77.69 
   6   2  -2  627.24   82.29 
  -6   2   2  663.53   73.69 
  -6  -2  -2  731.13   87.19 
   6   2  -2  631.44   85.39 
  -6   2  -2  663.23   86.59 
   6   2   2  613.04   85.89 
   6  -2  -2  684.53   73.99 
   6   2   2  752.72   77.29 
   6   2   2  630.24   86.99 
   6  -2  -2  597.64   79.29 
  -6   2  -2  613.64   90.49 
   6   2   2  665.43   83.49 
  -6   2  -2  681.83   79.29 
   6  -2  -2  629.04   86.39 
   6   2   2  707.23   78.29 
   6  -2  -2  666.83   74.89 
  -6   2  -2  719.33   77.39 
   6  -2  -2  713.83   82.79 
   6   2  -3   67.19   25.10 
   6  -2   3   59.49   37.10 
   6   2  -3   52.09   22.70 
  -6   2   3   31.30   21.30 
  -6  -2  -3   14.70   19.00 
  -6  -2  -3   57.99   28.20 
  -6   2   3   26.80   12.40 
   6  -2   3   43.80   31.40 
   6  -2   3   60.39   21.70 
  -6  -2  -3   17.60   18.30 
   6   2  -3   37.30   29.20 
   6  -2   3   30.10   29.60 
  -6  -2  -3   60.29   32.40 
   6  -2   3   38.10   19.30 
  -6  -2  -3    5.80   19.30 
  -6   2  -3   30.10   21.80 
   6   2   3   61.19   23.50 
  -6   2  -3   42.50   18.50 
   6   2   3   34.60   24.60 
   6   2   3   41.90   31.10 
  -6   2  -3   48.70   35.30 
   6  -2  -3   27.50   15.00 
   6  -2  -3   16.90   23.50 
   6   2   3   45.00   18.80 
   6   2   3   39.10   29.00 
  -6   2  -3   46.00   32.60 
   6  -2   4  268.07   38.10 
   6  -2   4  137.19   45.50 
  -6  -2  -4  212.68   47.50 
   6  -2   4  120.69   45.40 
  -6   2   4  184.08   39.70 
   6   2  -4  167.68   39.60 
   6  -2   4  241.58   38.70 
   6   2  -4  133.49   40.50 
  -6  -2  -4  306.87   38.10 
  -6  -2  -4  121.99   35.20 
  -6  -2  -4  189.18   44.00 
  -6   2   4  228.38   28.70 
   6   2  -4  168.08   49.00 
   6  -2   4  209.88   45.10 
  -6  -2  -4  221.78   37.30 
  -6   2   4  257.07   28.30 
   6   2   4  264.67   36.50 
   6  -2  -4  228.18   31.60 
  -6   2  -4  189.48   49.90 
  -6   2  -4  125.59   42.70 
   6   2   4  172.48   42.60 
  -6   2  -4  277.17   43.00 
  -6   2  -4  232.28   36.00 
   6  -2  -4  159.38   40.80 
   6  -2  -4  242.88   32.80 
   6   2   4  272.77   39.50 
   6  -2  -4  218.88   54.09 
   6   2   4  140.79   45.40 
   6   2   4  179.48   43.20 
   6  -2  -4  129.79   43.70 
  -6  -2  -5  395.46   67.39 
   6   2  -5  383.06   60.59 
  -6  -2  -5  255.77   49.10 
  -6  -2  -5  325.07   47.80 
   6  -2   5  240.98   55.69 
   6   2  -5  346.97   67.99 
   6  -2   5  351.76   63.49 
  -6   2   5  324.67   56.29 
  -6   2   5  302.97   38.20 
  -6  -2  -5  351.46   58.39 
   6  -2   5  363.86   58.29 
  -6   2   5  272.07   37.80 
   6   2  -5  370.26   57.89 
  -6  -2  -5  326.17   53.79 
   6  -2   5  280.57   47.20 
   6  -2   5  256.67   49.00 
  -6  -2  -5  346.97   61.99 
   6   2   5  270.87   48.10 
   6   2   5  342.17   59.09 
   6   2   5  292.17   58.39 
   6  -2  -5  338.37   52.99 
   6  -2  -5  343.47   62.09 
  -6   2  -5  372.16   66.89 
   6   2   5  385.06   68.59 
  -6   2  -5  236.58   46.70 
   6  -2  -5  246.38   54.69 
   6  -2  -5  315.17   41.90 
   6  -2  -5  277.47   42.90 
  -6   2  -5  285.87   46.50 
  -6   2  -5  371.56   59.69 
   6   2   5  301.17   48.30 
   6  -2  -5  318.17   65.99 
   6   2   5  285.87   60.59 
   6   2  -6    9.50   15.90 
   6  -2   6   40.90   26.70 
  -6  -2  -6   12.30   21.40 
  -6  -2  -6   91.09   32.60 
  -6   2   6   13.50    9.50 
   6  -2   6    0.00   30.40 
  -6  -2  -6   36.20   39.40 
   6  -2   6   46.10   39.20 
  -6  -2  -6  116.69   41.50 
   6   2  -6   48.40   30.70 
  -6  -2  -6   61.99   46.00 
   6   2  -6   30.80   14.70 
   6  -2   6    0.00   21.90 
   6   2  -6   54.69   34.80 
  -6  -2  -6   60.29   30.50 
  -6   2   6   19.90   14.20 
   6   2  -6   38.90   40.50 
   6  -2   6   39.10   45.30 
   6  -2  -6  120.49   40.60 
   6   2   6   32.40   44.50 
   6  -2  -6   46.20   34.90 
   6   2   6    0.00   21.10 
   6  -2  -6   26.50   21.10 
   6   2   6    3.70   26.70 
   6  -2  -6   69.09   47.00 
  -6   2  -6    0.00   48.80 
   6  -2  -6    0.00   16.70 
   6  -2  -6   89.49   40.50 
  -6   2  -6   76.99   39.70 
  -6   2  -6   52.39   27.80 
   6  -2  -6   66.09   35.20 
   6   2   6   75.19   43.60 
   6   2   6   61.09   35.10 
  -6   2  -6    4.10   21.70 
   6   2   6   59.69   40.70 
   6  -2   7    0.60   28.60 
   6   2  -7   74.89   38.90 
   6  -2   7   36.90   49.50 
  -6  -2  -7   48.10   47.90 
   6   2  -7   40.80   18.20 
   6  -2   7   66.09   41.20 
   6  -2   7   38.80   47.30 
   6   2  -7  136.09   56.19 
   6  -2   7   38.00   27.10 
  -6   2   7   24.20   16.00 
  -6  -2  -7    0.30   21.30 
  -6  -2  -7   80.89   39.50 
  -6  -2  -7  118.79   56.09 
  -6  -2  -7   76.69   33.50 
   6   2  -7   47.00   34.60 
   6   2  -7   31.40   21.10 
  -6  -2  -7    0.00   43.60 
   6  -2   7   99.19   45.10 
   6  -2  -7   38.00   25.70 
   6  -2  -7   79.79   47.60 
   6   2   7   52.29   49.60 
   6  -2  -7   78.69   39.50 
   6   2   7   61.99   29.00 
   6   2   7   29.60   45.30 
  -6   2  -7   80.09   46.80 
   6  -2  -7    0.00   31.60 
   6   2   7   12.00   45.10 
   6  -2  -7   79.19   23.70 
  -6   2  -7   87.09   58.29 
   6   2   7   34.80   37.30 
  -6   2  -7   48.90   37.70 
  -6   2  -7   34.70   23.50 
  -6   2  -7   29.30   32.00 
   6  -2  -7   62.09   50.19 
   6   2   7   10.10   31.00 
  -6  -2   7   71.99   41.10 
   6  -2  -7  104.19   42.70 
   6   2  -8   39.80   54.39 
   6  -2   8   33.20   47.60 
  -6   2   8   20.40   16.60 
   6  -2   8   95.09   54.29 
   6   2  -8    8.30   33.10 
   6   2  -8   26.90   22.50 
   6  -2   8   24.80   57.19 
  -6  -2  -8   11.50   33.80 
   6  -2   8    0.00   40.70 
   6  -2   8   45.30   30.50 
  -6  -2  -8    0.00   35.60 
  -6  -2  -8   13.60   46.40 
   6  -2   8   39.80   34.90 
  -6  -2  -8    0.00   53.69 
   6  -2  -8    0.00   37.60 
   6   2   8   44.60   56.39 
   6   2   8    3.60   30.80 
  -6  -2   8   66.99   43.00 
   6   2   8    0.00   45.70 
  -6   2  -8   27.10   32.40 
   6   2   8   37.50   41.60 
  -6   2  -8    0.00   52.09 
   6  -2  -8    2.00   26.70 
   6  -2  -8   26.70   50.99 
  -6   2  -8   41.40   39.90 
   6  -2  -8    0.00   42.50 
   6   2   8    0.00   24.40 
  -6   2  -8  107.29   50.59 
   6  -2  -8   44.80   44.70 
   6   2   8   18.90   54.49 
   6  -2   9    0.00   49.70 
   6  -2   9   33.90   47.20 
  -6  -2  -9    0.00   42.60 
   6  -2   9    1.70   29.80 
   6   2  -9   10.50   40.30 
  -6  -2  -9    0.00   60.49 
  -6   2   9    9.70   15.90 
   6  -2   9    5.20   55.79 
  -6  -2  -9    0.00   31.20 
   6  -2   9   36.30   36.30 
  -6  -2  -9   11.10   44.00 
   6  -2  -9    0.00   39.60 
  -6   2  -9   13.40   64.79 
   6  -2  -9    0.50   30.50 
  -6   2  -9   24.50   42.80 
   6   2   9   41.10   65.99 
   6   2   9   46.30   61.59 
   6   2   9    0.00   49.50 
  -6   2  -9    0.00   35.50 
  -6   2  -9    0.00   46.60 
   6   2   9   19.70   49.30 
   6   2   9    0.00   26.70 
   6   2   9    0.00   31.80 
   6  -2  10    0.00   30.00 
  -6  -2 -10   34.50   52.29 
  -6  -2 -10   34.20   60.19 
   6  -2  10   24.50   49.50 
  -6  -2 -10   16.30   39.80 
  -6   2  10    1.00   17.30 
   6   2 -10   20.00   44.10 
  -6   2 -10    0.00   49.90 
   6   2  10   17.40   46.80 
   6   2  10    0.00   25.30 
   6  -2 -10   11.80   49.10 
  -6   2 -10   93.39   52.49 
  -6   2 -10    7.40   41.10 
   7   2   0 2315.37  232.68 
   7   2   0 1967.50  242.28 
   7  -2   0 2292.37  233.98 
   7  -2   0 1993.50  245.78 
   7  -2   0 2210.78  234.28 
   7   2   0 2448.56  232.48 
  -7  -2   0 2351.76  232.18 
  -7   2   0 2420.46  234.08 
   7  -2   0 1943.21  243.98 
  -7   2   0 2026.30  245.28 
  -7   2   0 2367.86  233.28 
  -7  -2  -1 2552.34  241.68 
   7  -2   1 2462.45  243.88 
  -7   2   1 2484.45  240.78 
  -7  -2  -1 2493.25  242.38 
   7  -2   1 2160.88  253.97 
  -7  -2  -1 2154.08  253.27 
   7  -2   1 2105.99  255.37 
  -7   2   1 2117.99  265.77 
  -7  -2  -1 2108.29  252.17 
   7  -2   1 2304.47  242.68 
  -7   2   1 2464.35  241.18 
   7   2   1 1970.10  253.07 
  -7   2  -1 2228.78  254.27 
   7  -2  -1 2187.48  253.27 
   7   2   1 2362.96  242.38 
  -7   2  -1 2349.56  243.28 
   7   2   1 2583.94  242.18 
  -7   2  -1 2593.64  242.78 
   7  -2  -1 2338.67  241.38 
   7   2   1 2260.67  252.77 
   7  -2  -1 2124.09  266.37 
  -7   2  -1 2113.19  265.57 
   7  -2  -1 2261.37  252.27 
  -7   2  -1 2084.99  255.07 
   7  -2  -1 2539.75  242.08 
  -7   2   2  567.44   77.99 
   7  -2   2  580.74   80.19 
  -7  -2  -2  676.93   70.29 
   7   2  -2  404.36   85.19 
   7  -2   2  597.84   71.39 
   7   2  -2  506.85   73.79 
  -7  -2  -2  645.44   71.59 
  -7  -2  -2  573.64   80.19 
  -7   2   2  603.24   66.49 
  -7  -2  -2  564.84   75.69 
   7  -2   2  687.63   85.69 
   7  -2   2  590.44   72.19 
   7  -2  -2  655.73   66.99 
  -7   2  -2  624.84   72.69 
  -7   2  -2  634.34   70.49 
   7   2   2  620.24   70.09 
  -7   2  -2  608.94   80.69 
  -7   2  -2  764.52   87.79 
   7   2   2  617.64   71.19 
   7   2   2  653.13   80.19 
   7   2   2  706.33   77.59 
   7  -2  -2  565.14   78.49 
   7   2   2  501.95   79.99 
   7  -2  -2  619.64   68.19 
   7  -2  -2  585.04   72.29 
  -7  -2  -3  194.88   36.70 
   7  -2   3  148.39   37.30 
   7   2  -3  382.36   50.99 
   7  -2   3  204.38   47.30 
   7   2  -3  304.57   54.09 
   7   2  -3  259.27   43.10 
   7  -2   3  347.27   56.69 
  -7  -2  -3  172.38   36.60 
  -7  -2  -3  299.47   40.20 
  -7   2   3  337.87   47.90 
  -7  -2  -3  318.37   47.90 
   7  -2   3  201.48   38.20 
  -7  -2  -3  272.57   53.09 
   7  -2  -3  260.17   34.90 
   7   2   3  317.57   49.60 
   7   2   3  243.08   40.50 
   7   2   3  305.67   50.69 
  -7   2  -3  226.08   37.60 
  -7   2  -3  269.37   49.10 
   7  -2  -3  322.67   48.80 
  -7   2  -3  421.76   58.99 
   7   2   3  300.17   47.40 
  -7   2  -3  209.18   39.90 
   7   2   3  186.98   36.90 
   7  -2   4  365.56   61.19 
   7   2  -4  343.57   61.09 
   7  -2   4  288.37   61.69 
  -7  -2  -4  370.56   59.69 
   7   2  -4  348.27   57.59 
   7   2  -4  248.38   64.59 
  -7  -2  -4  350.46   52.29 
  -7  -2  -4  290.07   52.69 
   7  -2   4  404.66   55.89 
   7  -2   4  222.08   62.29 
  -7  -2  -4  387.16   65.19 
  -7   2   4  324.97   57.09 
  -7  -2  -4  425.26   51.69 
   7  -2   4  405.76   54.09 
   7  -2  -4  357.96   60.59 
  -7   2  -4  346.57   60.89 
   7  -2  -4  427.96   46.40 
   7  -2  -4  400.36   67.49 
   7   2   4  343.57   59.59 
   7  -2  -4  362.16   47.00 
   7  -2  -4  319.37   70.49 
  -7   2  -4  464.55   51.89 
   7   2   4  380.26   54.09 
  -7   2  -4  406.36   54.99 
   7   2   4  330.57   62.89 
   7   2   4  467.95   53.79 
   7   2   4  426.76   65.29 
  -7   2  -4  375.96   65.99 
   7   2  -5  172.98   50.59 
  -7  -2  -5  146.89   36.00 
   7  -2   5  200.08   47.10 
   7  -2   5  186.28   49.60 
   7  -2   5  224.88   37.50 
  -7  -2  -5  166.58   39.20 
  -7  -2  -5  172.08   35.30 
  -7  -2  -5  287.67   50.59 
   7  -2   5  150.88   37.90 
   7  -2   5  160.68   49.60 
  -7   2   5  161.68   41.10 
   7   2  -5  101.09   37.80 
   7   2  -5  133.79   43.10 
  -7  -2  -5  147.69   51.09 
   7   2   5  210.28   38.60 
   7  -2  -5  215.28   58.59 
  -7   2  -5  189.08   40.20 
   7   2   5  179.38   51.39 
   7   2   5  132.19   34.70 
   7  -2  -5  206.18   31.80 
  -7   2  -5  245.48   56.09 
   7  -2  -5  220.18   31.30 
  -7   2  -5  155.78   46.90 
   7   2   5  240.88   55.19 
  -7   2  -5  276.87   39.70 
   7   2   5  138.99   46.40 
   7   2   5  180.78   46.10 
   7  -2  -5  166.18   47.70 
   7  -2  -5  157.58   43.90 
   7   2  -6   88.39   36.80 
   7  -2   6  119.39   45.80 
   7  -2   6   55.49   30.10 
  -7  -2  -6   80.79   41.60 
   7   2  -6  103.49   45.80 
   7  -2   6   72.99   40.20 
   7  -2   6   49.30   47.10 
  -7  -2  -6   91.29   52.19 
   7  -2   6   75.19   29.60 
  -7  -2  -6   45.10   25.80 
  -7  -2  -6   68.49   31.30 
  -7  -2  -6   79.59   35.50 
   7   2  -6   61.69   37.80 
   7  -2  -6  137.99   52.09 
  -7   2  -6   70.69   51.99 
   7   2   6   79.39   44.40 
   7  -2  -6  169.88   49.99 
   7   2   6   48.60   28.60 
   7   2   6  171.48   53.09 
  -7   2  -6  130.89   43.30 
  -7   2  -6  110.99   30.90 
   7   2   6   73.59   30.80 
   7  -2  -6   78.19   37.90 
   7   2   6   64.29   43.20 
  -7   2  -6   49.40   31.40 
   7  -2  -6  110.89   26.10 
   7  -2  -6  108.59   37.90 
   7   2   6    5.70   34.70 
   7  -2  -6   62.99   22.10 
   7  -2   7  105.29   46.40 
  -7   2   7   88.39   19.50 
  -7  -2  -7   42.90   24.20 
  -7  -2  -7   45.10   36.40 
   7   2  -7   69.79   42.00 
   7   2  -7   53.09   38.20 
  -7  -2  -7   52.59   32.60 
   7   2  -7   74.19   19.90 
  -7  -2  -7   23.40   40.80 
  -7  -2  -7   24.40   57.09 
   7  -2   7   75.79   33.60 
   7  -2   7    7.70   57.89 
   7  -2   7  112.29   50.19 
   7   2  -7   69.59   51.29 
   7   2  -7   63.39   22.20 
  -7  -2  -7   33.20   45.10 
   7  -2   7   54.39   30.10 
  -7   2   7   57.09   17.20 
   7  -2   7   91.19   53.39 
   7   2   7   95.19   32.10 
  -7   2  -7    0.00   32.30 
  -7   2  -7  104.39   58.29 
   7  -2  -7   72.99   28.10 
   7   2   7   90.39   51.09 
  -7   2  -7   89.29   29.40 
   7  -2  -7   24.70   39.80 
   7   2   7   65.69   49.20 
   7  -2  -7   62.99   23.40 
  -7   2  -7   25.80   32.80 
   7   2   7   92.79   37.20 
   7  -2  -7   51.19   50.39 
  -7   2  -7   59.49   46.20 
   7  -2  -7   59.39   38.80 
   7   2   7   35.30   41.00 
   7   2   7   49.40   52.89 
  -7   2   8    0.20   13.80 
  -7  -2  -8    0.00   50.49 
  -7  -2  -8    2.50   62.09 
   7  -2   8   27.30   47.50 
   7   2  -8    0.00   21.60 
   7  -2   8   47.50   44.40 
  -7  -2  -8   63.69   39.40 
   7  -2   8   26.00   30.20 
   7  -2   8    0.00   54.19 
   7  -2   8   63.49   37.10 
   7  -2   8    9.80   53.89 
   7   2  -8    0.00   31.00 
  -7  -2  -8   39.10   34.90 
   7   2  -8    0.00   52.49 
   7   2   8    0.00   27.20 
  -7   2  -8    0.00   54.69 
   7   2   8   50.09   57.69 
   7  -2  -8   25.70   51.89 
  -7   2  -8    0.00   41.50 
   7  -2  -8    0.00   26.80 
   7   2   8   20.00   41.90 
   7   2   8   43.20   50.69 
   7   2   8    0.00   26.40 
  -7   2  -8    6.00   36.60 
   7  -2  -8   46.50   53.19 
   7  -2  -8    0.00   39.90 
   7   2   8   69.79   56.49 
  -7   2  -8   11.10   36.70 
   7  -2   9    0.00   39.70 
   7   2  -9    0.00   40.90 
   7  -2   9   19.50   39.20 
   7  -2   9    0.00   52.49 
   7  -2   9    0.00   27.60 
  -7  -2  -9    0.00   34.50 
  -7  -2  -9    0.00   72.19 
  -7  -2  -9    0.00   53.29 
  -7  -2  -9   14.00   42.50 
  -7   2   9   15.20   15.90 
   7  -2   9   91.09   63.19 
  -7   2  -9   71.49   54.79 
  -7   2  -9   30.00   43.80 
   7  -2  -9   26.10   39.40 
  -7   2  -9    0.00   35.50 
   7   2   9    0.00   44.50 
   7   2   9    0.00   55.49 
   7   2   9    0.00   27.00 
  -7   2  -9    0.00   63.19 
   7   2   9    0.00   59.79 
   7   2   9    0.00   49.10 
  -7   2  10    0.00   13.80 
   7  -2  10    0.00   41.20 
  -7  -2 -10    0.00   43.30 
   7  -2  10    0.00   30.00 
  -7  -2 -10  111.89   63.89 
  -7  -2 -10   29.10   47.60 
   7   2 -10   15.10   48.90 
  -7   2 -10    0.00   42.30 
   7   2  10   43.90   51.59 
   7   2  10    0.00   33.30 
  -7   2 -10    0.00   37.50 
  -7   2 -10  122.69   59.49 
   7  -2 -10   46.40   51.99 
   8  -2   0  134.29   30.20 
  -8   2   0   79.69   20.20 
   8  -2   0   86.29   34.20 
  -8   2   0   86.89   24.70 
  -8   2   0  134.89   32.40 
   8  -2   0  130.09   25.10 
   8   2   0  101.99   20.10 
  -8  -2   0  118.99   20.90 
  -8   2   0  158.48   30.50 
   8  -2   0   93.99   22.40 
   8   2   0  102.19   20.40 
  -8   2   0  119.59   23.20 
   8  -2   1  995.80  106.49 
   8  -2   1  905.71  116.59 
  -8  -2  -1 1019.10  104.59 
  -8   2   1  907.51  102.89 
  -8   2   1 1012.80  104.39 
   8  -2   1 1028.20  107.69 
  -8  -2  -1 1072.39  105.89 
   8  -2   1  922.51  113.59 
  -8  -2  -1 1021.70  113.49 
  -8  -2  -1  980.60  111.29 
  -8   2   1  940.31  115.69 
   8   2   1  871.11  112.89 
   8   2   1  850.31  111.29 
   8   2   1 1125.99  106.29 
   8  -2  -1  936.51  116.99 
  -8   2  -1  806.62  112.19 
   8  -2  -1  984.90  105.59 
  -8   2  -1  984.20  107.09 
  -8   2  -1  852.11  115.39 
   8  -2  -1  980.10  113.99 
   8  -2  -1  969.40  104.59 
  -8   2  -1  822.12  114.89 
   8   2   1 1063.59  106.29 
   8  -2  -1  916.81  110.99 
  -8   2  -1  967.50  105.49 
   8  -2   2    0.00   27.20 
  -8  -2  -2   26.90   18.80 
  -8   2   2   48.20   22.30 
  -8  -2  -2   42.40   21.60 
  -8  -2  -2   19.10   28.10 
  -8   2   2   32.10   12.10 
   8  -2   2    0.00   31.10 
  -8   2   2   40.30   14.30 
   8  -2   2   43.70   19.30 
   8  -2   2   27.60   18.90 
  -8  -2  -2   54.99   18.30 
   8   2  -2   19.70   17.20 
   8   2   2   57.69   19.40 
   8  -2  -2   71.29   15.00 
   8  -2  -2   23.60   21.60 
  -8   2  -2    0.00   33.30 
   8   2   2   31.80   18.30 
  -8   2  -2   13.90   29.30 
   8   2   2   41.90   27.40 
  -8   2  -2   46.10   17.90 
   8   2   2   48.40   27.30 
   8  -2  -2   57.19   17.60 
   8   2   2   35.10   29.70 
  -8   2  -2   60.99   22.20 
   8  -2  -2   67.79   28.90 
   8  -2   3  439.16   61.69 
   8  -2   3  497.35   62.19 
  -8   2   3  494.55   67.09 
  -8  -2  -3  436.86   60.99 
  -8  -2  -3  489.65   61.29 
  -8  -2  -3  447.46   59.89 
  -8  -2  -3  522.35   68.99 
   8   2  -3  448.06   64.19 
  -8  -2  -3  525.45   74.59 
   8  -2   3  480.85   71.59 
   8  -2   3  469.05   75.49 
   8   2  -3  486.35   68.39 
   8   2  -3  554.94   83.39 
   8   2   3  417.26   60.89 
   8  -2  -3  482.15   56.29 
  -8   2  -3  420.96   59.49 
  -8   2  -3  496.65   71.49 
   8   2   3  556.74   75.19 
   8  -2  -3  404.16   54.29 
   8   2   3  506.25   62.09 
   8  -2  -3  499.35   69.49 
  -8   2  -3  599.04   81.09 
   8   2   3  561.74   71.19 
  -8   2  -3  513.05   63.69 
   8   2   3  542.75   76.89 
   8  -2   4  307.47   68.79 
  -8  -2  -4  332.57   66.89 
  -8   2   4  410.96   64.19 
   8  -2   4  322.37   67.09 
   8   2  -4  355.06   60.99 
   8  -2   4  351.66   64.59 
   8   2  -4  381.06   75.29 
   8  -2   4  348.27   56.39 
   8   2  -4  367.06   65.69 
  -8  -2  -4  493.35   55.59 
  -8  -2  -4  366.66   57.39 
  -8  -2  -4  318.47   61.59 
  -8  -2  -4  473.05   59.39 
   8  -2   4  440.46   57.39 
   8   2   4  356.36   67.49 
   8  -2  -4  405.36   80.59 
  -8   2  -4  370.76   64.59 
   8   2   4  359.16   64.39 
  -8   2  -4  340.27   69.79 
  -8   2  -4  456.65   55.39 
   8  -2  -4  387.96   71.49 
   8  -2  -4  427.96   49.30 
   8   2   4  521.55   58.09 
   8  -2  -4  381.16   63.79 
  -8   2  -4  429.26   59.19 
   8   2   4  409.36   57.29 
   8   2   4  397.16   68.19 
   8  -2  -4  414.76   50.69 
  -8  -2  -5    1.70   18.50 
   8   2  -5   25.40   39.90 
  -8  -2  -5   81.39   46.90 
   8  -2   5   29.40   31.10 
   8   2  -5   50.19   33.50 
  -8  -2  -5   36.00   26.90 
   8  -2   5   37.90   41.60 
   8  -2   5    4.60   21.70 
  -8  -2  -5   41.20   26.80 
   8   2  -5   46.50   27.70 
   8  -2   5    2.60   35.20 
  -8   2   5   36.00   28.00 
  -8  -2  -5    0.00   32.60 
   8  -2   5   13.60   23.30 
   8   2   5   14.30   31.00 
   8   2   5   36.50   23.90 
   8   2   5   49.20   38.20 
   8  -2  -5   63.69   38.00 
   8   2   5   91.49   45.20 
   8  -2  -5   45.90   18.50 
   8  -2  -5   46.50   43.10 
  -8   2  -5   39.30   37.20 
  -8   2  -5   25.30   44.40 
   8  -2  -5   69.39   33.70 
   8   2   5    0.00   20.10 
  -8   2  -5   15.90   26.70 
   8  -2  -5   19.40   18.10 
  -8   2  -5   45.40   23.10 
  -8  -2  -6   90.59   43.60 
   8  -2   6  115.69   38.20 
  -8  -2  -6  106.49   54.19 
   8  -2   6   39.10   49.80 
   8   2  -6  167.88   55.69 
  -8  -2  -6  100.99   37.70 
   8  -2   6  120.49   33.90 
   8  -2   6   91.89   44.60 
   8   2  -6   67.59   34.80 
   8  -2   6   94.69   42.70 
  -8  -2  -6  131.49   32.50 
  -8  -2  -6   85.59   32.80 
   8   2  -6   72.69   39.50 
  -8   2  -6   70.89   35.10 
   8  -2  -6   81.99   23.70 
   8  -2  -6   78.19   40.20 
  -8   2  -6   23.90   40.10 
   8  -2  -6   76.09   25.50 
   8   2   6  122.79   37.60 
   8   2   6   13.90   45.20 
   8   2   6   75.79   31.30 
   8   2   6   47.80   39.70 
  -8   2  -6   83.09   29.00 
   8   2   6   63.69   45.10 
   8  -2  -6  180.48   49.30 
  -8   2  -6  100.79   55.79 
   8   2   6   59.79   49.20 
   8  -2  -6  175.38   56.19 
   8  -2   7   16.20   40.50 
  -8  -2  -7   45.50   31.50 
   8   2  -7   41.30   33.60 
   8  -2   7    0.00   27.80 
   8   2  -7   30.20   41.40 
   8  -2   7   51.79   48.50 
  -8  -2  -7   66.19   38.40 
  -8  -2  -7   23.20   23.10 
  -8  -2  -7    0.00   39.00 
   8   2  -7    0.00   44.00 
   8  -2   7   18.50   29.40 
  -8  -2  -7    0.00   50.29 
   8  -2   7   14.20   46.30 
  -8   2  -7    0.00   54.49 
   8   2   7    0.00   37.10 
   8  -2  -7    0.00   21.70 
  -8   2  -7   28.70   45.80 
   8   2   7   28.30   46.40 
   8  -2  -7   42.60   21.00 
  -8   2  -7   13.80   32.90 
   8   2   7    0.00   25.00 
   8  -2  -7   43.00   39.10 
   8   2   7    4.10   29.90 
   8  -2  -7    0.00   49.00 
   8   2   7   43.60   52.99 
   8   2   7   10.70   54.99 
  -8   2  -7   38.00   34.00 
  -8   2  -7   13.30   22.00 
  -8  -2  -8    0.00   34.00 
   8   2  -8    0.00   36.00 
  -8  -2  -8    7.40   47.10 
   8  -2   8    0.00   32.70 
   8  -2   8   37.30   61.19 
   8  -2   8   10.20   35.50 
   8  -2   8   26.10   57.49 
   8  -2   8   44.50   52.39 
  -8  -2  -8    6.30   59.89 
   8   2  -8   18.80   21.70 
   8  -2   8    0.00   26.10 
   8   2  -8   35.50   51.49 
  -8  -2  -8    0.00   35.70 
   8   2   8   24.20   43.70 
  -8   2  -8   46.80   64.29 
   8   2   8    0.00   28.50 
   8   2   8   59.19   60.69 
   8  -2  -8    0.00   49.99 
  -8   2  -8   34.80   39.10 
  -8   2  -8   84.39   54.49 
   8   2   8    5.30   53.79 
   8  -2  -8    0.00   41.50 
   8  -2  -8   25.20   26.60 
   8  -2  -8    0.00   43.80 
  -8   2  -8   59.69   35.50 
   8   2   8    5.00   48.50 
   8  -2  -8   33.80   50.49 
   8   2  -9    0.00   40.00 
  -8  -2  -9    0.00   61.19 
   8  -2   9    0.00   34.90 
  -8  -2  -9   75.59   58.09 
   8  -2   9    0.00   59.69 
   8  -2   9    0.00   52.19 
  -8  -2  -9    0.00   31.70 
   8  -2   9    0.00   32.80 
  -8  -2  -9   40.00   44.90 
  -8   2  -9   27.40   39.30 
   8  -2  -9   29.10   46.80 
  -8   2  -9   27.30   72.09 
   8   2   9   25.40   62.99 
   8   2   9    4.70   52.29 
   8   2   9    8.90   32.30 
   8   2   9   22.90   47.40 
   8   2   9    0.00   54.89 
  -8   2  -9    0.00   39.60 
  -8   2  -9   28.50   54.59 
   8  -2  10    0.00   32.00 
  -8   2 -10   11.40   55.69 
   8   2  10    0.00   34.80 
   9   2   0  281.57   41.50 
   9  -2   0  341.97   45.90 
  -9   2   0  348.77   48.40 
   9  -2   0  245.58   43.00 
   9  -2   0  384.86   55.89 
   9   2   0  335.67   43.50 
  -9   2   0  269.67   41.70 
  -9   2   0  391.86   53.89 
   9  -2   0  384.06   53.19 
   9   2   0  372.06   48.70 
  -9   2   0  522.85   54.89 
  -9  -2   0  318.07   42.60 
  -9   2   0  266.47   43.50 
   9  -2   1  623.34   76.39 
   9  -2   1  544.15   62.79 
  -9   2   1  484.25   65.79 
  -9  -2  -1  471.55   65.29 
  -9  -2  -1  560.64   70.59 
  -9  -2  -1  530.15   59.09 
   9  -2   1  572.94   62.09 
  -9  -2  -1  498.25   60.69 
   9  -2   1  545.55   69.79 
  -9   2   1  461.45   58.49 
   9  -2  -1  397.46   64.79 
  -9   2  -1  523.95   62.29 
  -9   2  -1  461.65   65.29 
  -9   2  -1  758.12   77.79 
   9  -2  -1  578.14   72.49 
   9   2   1  496.95   67.09 
   9  -2  -1  448.06   67.29 
   9   2   1  573.84   60.89 
  -9   2  -1  464.55   59.59 
   9  -2  -1  477.85   58.99 
   9   2   1  474.15   60.39 
   9   2   1  489.45   69.99 
   9  -2  -1  445.16   60.09 
   9  -2   2  802.22   90.59 
  -9  -2  -2  701.33   75.59 
  -9   2   2  615.84   82.69 
  -9  -2  -2  672.33   76.99 
   9  -2   2  585.64   77.29 
   9  -2   2  662.43   85.09 
   9   2  -2  614.04   79.69 
  -9  -2  -2  576.94   86.09 
   9  -2   2  667.53   77.29 
   9  -2  -2  655.83   73.79 
   9   2   2  609.64   76.39 
  -9   2  -2  664.23   78.39 
   9   2   2  675.33   83.39 
   9  -2  -2  602.24   84.49 
   9   2   2  595.84   88.89 
   9   2   2  681.03   76.49 
  -9   2  -2  662.03   76.09 
   9  -2  -2  683.53   72.69 
  -9   2  -2  618.74   84.19 
   9  -2  -2  552.74   83.09 
  -9   2  -2  720.83   89.39 
   9   2   2  651.23   85.79 
  -9  -2  -3  197.88   32.00 
   9  -2   3  164.98   32.00 
   9   2  -3   89.39   35.20 
   9  -2   3  123.69   37.40 
  -9   2   3  110.39   31.70 
   9  -2   3  113.19   44.90 
   9   2  -3   93.59   29.90 
  -9  -2  -3  162.88   36.90 
  -9  -2  -3   80.09   39.80 
   9   2  -3   92.19   42.90 
  -9  -2  -3  173.18   31.90 
   9  -2   3  176.28   33.10 
   9   2   3  118.89   37.90 
   9   2   3  132.89   31.30 
   9   2   3   80.49   37.50 
  -9   2  -3  148.39   32.80 
  -9   2  -3  113.69   47.10 
  -9   2  -3  136.69   38.80 
  -9   2  -3  149.88   30.20 
   9  -2  -3  191.38   26.90 
   9   2   3  122.69   38.20 
   9  -2  -3   91.29   33.00 
   9   2   3  160.68   31.30 
   9  -2  -3  151.28   23.30 
   9  -2   4  174.78   41.60 
   9   2  -4  355.36   55.49 
   9   2  -4  280.57   46.80 
  -9  -2  -4  176.88   48.40 
   9  -2   4  198.28   41.50 
   9  -2   4  290.17   58.09 
  -9  -2  -4  268.07   42.00 
  -9  -2  -4  201.68   41.30 
  -9   2   4  303.27   49.90 
  -9  -2  -4  267.57   42.10 
  -9  -2  -4  279.27   59.69 
   9   2  -4  286.37   61.59 
   9  -2   4  198.38   54.99 
   9  -2   4  185.18   49.40 
   9   2   4  255.17   56.39 
   9  -2  -4  238.98   35.50 
  -9   2  -4  309.27   53.99 
  -9   2  -4  223.28   40.90 
  -9   2  -4  330.87   63.19 
  -9   2  -4  220.68   42.90 
   9   2   4  240.38   41.10 
   9  -2  -4  259.67   37.60 
   9   2   4  219.78   50.99 
   9  -2  -4  308.77   57.79 
   9   2   4  185.08   41.80 
   9  -2  -4  287.47   67.39 
   9  -2  -4  228.28   48.90 
   9   2   4  220.78   50.69 
  -9  -2  -5   45.70   27.40 
   9  -2   5   39.50   45.20 
  -9  -2  -5   82.89   30.40 
  -9  -2  -5   78.19   26.00 
   9   2  -5   67.69   46.50 
  -9  -2  -5   33.10   44.80 
   9   2  -5   28.70   28.80 
   9  -2   5   49.00   26.60 
  -9   2   5   45.90   28.70 
   9  -2   5   70.89   38.00 
   9   2  -5  101.89   40.80 
  -9  -2  -5   84.19   36.80 
   9  -2   5   22.40   39.50 
   9  -2   5    8.60   24.40 
   9  -2  -5   81.39   42.60 
   9  -2  -5   29.40   19.40 
  -9   2  -5    0.00   35.50 
   9   2   5   21.50   37.50 
  -9   2  -5   52.49   23.90 
   9  -2  -5   37.60   18.60 
   9   2   5   73.69   45.20 
   9   2   5   76.09   27.30 
   9  -2  -5  114.49   39.80 
   9  -2  -5   82.19   48.20 
  -9   2  -5    0.00   44.90 
  -9   2  -5   23.20   27.00 
   9   2   5    4.40   22.80 
   9   2   5   55.89   38.30 
   9  -2   6   45.10   44.30 
  -9  -2  -6   80.99   54.49 
   9   2  -6   99.29   39.80 
   9  -2   6   10.40   27.10 
  -9  -2  -6    5.10   40.40 
   9  -2   6    2.30   26.00 
   9  -2   6   37.10   51.39 
   9   2  -6   99.79   37.90 
  -9  -2  -6   21.90   22.10 
  -9  -2  -6   61.49   33.00 
   9   2  -6   38.00   45.80 
   9  -2   6   73.99   41.40 
  -9  -2  -6   28.80   30.20 
   9  -2  -6  160.48   54.79 
   9   2   6   33.10   39.10 
   9   2   6    8.90   25.90 
  -9   2  -6    0.00   16.90 
   9  -2  -6   10.30   18.30 
  -9   2  -6   37.30   43.80 
   9  -2  -6    4.20   19.80 
   9   2   6   61.99   49.90 
   9   2   6    0.00   39.90 
  -9   2  -6   80.29   35.20 
   9   2   6   22.60   27.60 
   9  -2  -6   26.70   38.90 
   9   2   6   70.29   51.99 
  -9   2  -6   29.90   51.49 
   9  -2  -6   85.09   38.40 
   9   2  -7   51.99   36.90 
  -9  -2  -7   35.50   24.40 
   9  -2   7    0.00   39.50 
  -9  -2  -7    0.00   56.09 
   9  -2   7    0.00   24.70 
   9   2  -7   73.39   44.60 
  -9  -2  -7    0.00   32.60 
  -9  -2  -7   37.00   44.80 
   9  -2   7    0.00   48.40 
   9   2  -7   20.80   44.60 
   9  -2   7   65.99   34.40 
   9  -2   7    0.00   44.90 
  -9  -2  -7   34.20   33.70 
   9  -2  -7   27.60   50.99 
   9   2   7   61.49   47.30 
  -9   2  -7   57.49   37.60 
   9   2   7    2.60   49.99 
   9  -2  -7    0.00   22.00 
  -9   2  -7   28.00   26.00 
   9  -2  -7    0.00   32.20 
   9  -2  -7    0.00   19.60 
   9   2   7   14.50   29.20 
  -9   2  -7   20.90   46.40 
  -9   2  -7   84.29   60.09 
  -9   2  -7    2.30   30.90 
   9   2   7   33.50   53.89 
   9   2   7   15.90   40.40 
  -9  -2  -8   52.89   65.89 
   9  -2   8   10.90   61.29 
  -9  -2  -8   37.30   33.20 
   9  -2   8    0.00   27.50 
   9  -2   8    7.40   58.39 
   9   2  -8   29.00   55.79 
  -9  -2  -8   66.59   50.59 
   9   2  -8    0.00   34.20 
   9  -2   8    0.00   39.10 
   9  -2   8    0.00   52.89 
  -9  -2  -8    0.00   37.90 
   9   2   8   41.90   50.79 
  -9   2  -8    5.10   48.70 
   9   2   8   44.20   60.09 
   9  -2  -8   44.40   51.89 
   9   2   8    0.80   30.20 
  -9   2  -8   34.90   39.30 
  -9   2  -8   14.50   64.99 
   9   2   8   25.10   54.19 
   9   2   8  106.79   55.39 
   9  -2  -8   15.60   42.00 
  -9   2  -8    0.00   35.50 
   9  -2   9    0.00   55.49 
   9  -2   9    0.00   31.20 
  -9  -2  -9   81.99   52.79 
   9   2  -9    0.00   39.10 
  -9  -2  -9    0.00   37.40 
  -9  -2  -9    2.00   44.80 
   9  -2   9   39.80   33.50 
  -9  -2  -9  210.68   78.69 
  -9   2  -9   47.30   55.49 
   9   2   9   81.59   66.09 
  -9   2  -9    0.00   72.79 
   9   2   9    0.00   53.19 
   9   2   9   34.60   50.09 
   9   2   9    0.00   30.90 
  -9   2  -9   58.69   45.10 
   9  -2  -9   19.10   44.90 
  -9   2  -9    0.00   33.00 
  10  -2   0  123.99   25.50 
  10  -2   0  118.39   36.00 
 -10  -2   0   94.49   17.80 
 -10  -2   0  123.29   22.50 
  10  -2   0  119.49   32.60 
 -10   2   0   91.79   29.20 
 -10   2   0   88.59   22.60 
 -10   2   0  103.69   32.90 
  10  -2   0  101.19   24.00 
 -10   2   0   79.39   20.10 
  10   2   0  107.29   22.10 
  10   2   0   92.89   21.20 
 -10  -2  -1  499.35   56.49 
 -10   2   1  353.16   58.79 
  10  -2   1  465.05   57.19 
  10  -2   1  447.96   66.29 
 -10  -2  -1  439.16   53.29 
 -10  -2  -1  462.05   64.39 
  10  -2   1  452.65   70.09 
 -10   2   1  427.76   53.29 
  10   2  -1  392.66   51.99 
 -10  -2  -1  460.85   61.79 
  10  -2   1  436.56   57.79 
  10   2   1  481.95   55.89 
  10   2   1  468.65   55.79 
  10   2   1  394.36   64.59 
  10  -2  -1  429.86   54.09 
 -10   2  -1  462.85   57.39 
  10  -2  -1  384.86   61.79 
  10  -2  -1  486.55   67.19 
  10  -2  -1  476.05   56.09 
  10   2   1  501.45   64.79 
 -10   2  -1  478.85   55.39 
  10  -2  -1  462.45   61.49 
 -10   2  -1  460.05   67.89 
  10  -2   2  267.57   45.50 
 -10  -2  -2  277.27   43.20 
  10  -2   2  281.57   53.39 
 -10  -2  -2  366.26   56.29 
  10  -2   2  285.17   46.20 
 -10   2   2  349.96   50.49 
  10  -2   2  431.56   63.59 
 -10  -2  -2  278.37   45.20 
  10  -2  -2  355.66   44.80 
 -10   2  -2  288.87   47.80 
  10   2   2  278.27   44.80 
 -10   2  -2  332.87   48.90 
  10  -2  -2  241.98   39.60 
 -10   2  -2  255.27   43.20 
  10   2   2  390.76   56.69 
  10   2   2  333.67   52.39 
 -10   2  -2  369.76   61.29 
  10   2   2  279.77   44.60 
  10   2   2  339.27   59.09 
  10  -2  -2  349.67   53.29 
 -10   2  -2  298.17   51.79 
 -10  -2  -3  239.88   50.29 
  10   2  -3  144.29   37.40 
  10  -2   3  216.28   53.09 
  10  -2   3  175.38   48.30 
  10   2  -3  159.08   53.39 
 -10   2   3  270.77   44.30 
  10  -2   3  248.78   40.80 
 -10  -2  -3  302.77   43.50 
 -10  -2  -3  190.98   43.70 
  10   2  -3  250.67   49.80 
  10  -2   3  195.38   38.50 
 -10  -2  -3  252.77   38.30 
  10  -2  -3  340.17   37.70 
 -10   2  -3  206.38   36.30 
  10  -2  -3  278.57   47.50 
 -10   2  -3  166.48   52.79 
  10   2   3  154.38   47.80 
 -10   2  -3  205.88   46.60 
  10  -2  -3  243.98   32.40 
  10   2   3  214.68   38.20 
  10   2   3  170.58   45.20 
  10   2   3  176.68   47.40 
  10   2   3  264.77   40.60 
 -10   2  -3  194.88   41.80 
  10  -2   4   73.59   47.30 
  10  -2   4  104.19   41.90 
  10  -2   4  142.79   46.50 
 -10  -2  -4  153.58   41.70 
 -10  -2  -4  142.29   28.40 
 -10   2   4  151.28   34.40 
  10  -2   4   88.89   31.40 
  10   2  -4  116.09   39.70 
 -10  -2  -4   63.99   28.20 
  10  -2   4   64.39   28.50 
 -10  -2  -4   65.39   25.20 
  10   2  -4  132.09   34.00 
 -10  -2  -4  123.19   49.00 
  10   2  -4  111.39   45.80 
 -10   2  -4   40.70   29.90 
  10   2   4  112.69   30.30 
  10  -2  -4   78.19   20.90 
  10  -2  -4   92.89   36.00 
 -10   2  -4   65.79   25.40 
  10   2   4   89.79   39.30 
  10   2   4   78.99   32.20 
 -10   2  -4  132.09   51.69 
  10   2   4  137.39   48.20 
 -10   2  -4  102.89   40.20 
  10   2   4   48.30   37.20 
 -10   2   5  118.79   36.40 
  10  -2   5  116.79   33.20 
 -10  -2  -5   49.10   49.10 
  10  -2   5   93.89   32.60 
  10  -2   5   57.69   45.50 
 -10  -2  -5  123.59   32.00 
  10  -2   5  113.49   49.70 
 -10  -2  -5  126.09   34.10 
  10   2  -5  124.09   38.70 
  10  -2   5   70.39   42.20 
 -10  -2  -5  138.39   36.20 
  10   2  -5  153.78   54.09 
  10   2  -5  112.29   43.60 
 -10  -2  -5   91.39   41.80 
  10   2   5   76.29   43.90 
  10   2   5  121.59   35.10 
  10  -2  -5  155.48   26.00 
 -10   2  -5  111.39   43.00 
  10  -2  -5   41.60   48.30 
 -10   2  -5   41.10   53.69 
  10   2   5  108.79   33.60 
  10  -2  -5   22.20   40.60 
  10  -2  -5  118.39   26.30 
  10  -2  -5   96.99   40.40 
  10   2   5  168.78   54.29 
  10   2   5   69.99   41.00 
 -10   2  -5  106.19   28.90 
 -10   2  -5   54.69   33.90 
 -10  -2  -6  113.69   38.00 
  10  -2   6    5.80   39.30 
 -10  -2  -6   74.59   54.79 
 -10  -2  -6  102.29   47.50 
  10  -2   6  112.79   36.50 
 -10  -2  -6  157.48   36.00 
  10   2  -6  143.49   57.79 
  10  -2   6  119.29   50.69 
  10   2  -6   60.59   38.60 
 -10  -2  -6  115.19   39.80 
  10  -2   6  193.88   62.19 
  10   2  -6  168.98   48.40 
  10  -2   6  129.89   37.30 
 -10   2  -6  145.09   34.00 
  10   2   6  115.39   56.09 
  10  -2  -6   85.49   42.00 
 -10   2  -6  138.69   40.80 
  10  -2  -6  126.39   57.99 
  10   2   6  106.49   48.10 
  10   2   6  187.38   55.39 
  10  -2  -6  198.18   30.40 
 -10   2  -6   92.29   40.30 
  10   2   6  151.88   38.40 
  10  -2  -6   59.69   47.50 
 -10   2  -6   64.59   50.79 
  10   2   6   86.39   53.69 
 -10   2  -6   79.29   59.69 
  10  -2  -6  133.09   29.20 
 -10  -2  -7    0.00   31.20 
 -10  -2  -7   18.50   45.90 
  10   2  -7   28.40   35.80 
  10   2  -7   38.00   39.50 
  10  -2   7   22.50   30.60 
  10  -2   7   52.19   47.00 
 -10  -2  -7   36.30   34.90 
  10  -2   7   25.90   52.29 
  10  -2   7    0.00   49.20 
  10   2  -7   30.40   47.10 
 -10  -2  -7   59.19   59.09 
 -10  -2  -7   35.70   24.20 
  10  -2  -7   38.30   40.80 
 -10   2  -7   32.10   33.80 
  10   2   7   90.39   49.70 
 -10   2  -7   62.99   49.90 
  10   2   7    3.10   51.99 
 -10   2  -7   76.29   60.99 
  10   2   7   14.50   30.70 
 -10   2  -7   37.90   24.00 
  10  -2  -7   12.40   23.20 
  10  -2  -7   51.79   53.29 
  10   2   7   74.29   58.49 
  10   2   7   44.50   46.50 
 -10   2  -7    0.00   34.40 
 -10  -2  -8    0.00   61.29 
 -10  -2  -8   17.70   39.70 
  10   2  -8   62.79   58.19 
  10  -2   8    8.30   40.60 
 -10  -2  -8    0.00   48.70 
  10  -2   8   75.89   70.99 
  10  -2   8    0.00   51.09 
  10  -2   8    0.00   53.89 
  10   2  -8    0.00   35.80 
 -10  -2  -8   35.50   37.40 
  10  -2   8    0.00   26.10 
 -10   2  -8   88.29   42.30 
  10   2   8   20.70   52.29 
  10   2   8   66.29   58.79 
  10   2   8   11.20   34.90 
 -10   2  -8   62.89   49.20 
 -10   2  -8   24.50   33.80 
  10  -2  -8   13.10   40.20 
  10   2   8   78.69   59.29 
 -10   2  -8    0.00   62.49 
  10   2   8    0.00   39.10 
  10  -2   9    0.00   60.09 
  10  -2   9    0.00   42.10 
 -10  -2  -9   50.09   41.00 
  10  -2   9    0.00   29.10 
 -10  -2  -9   37.50   45.00 
  10   2  -9   27.00   45.20 
 -10  -2  -9   11.80   71.79 
 -10   2  -9   32.30   42.20 
 -10   2  -9    0.00   38.30 
 -10   2  -9    0.00   53.59 
  10  -2  -9    0.00   39.60 
  10   2   9   59.29   68.29 
  10   2   9    3.00   36.30 
 -10   2  -9   33.20   69.49 
  10   2   9    0.00   45.30 
  10   2   9    0.00   52.59 
 -11  -2   0  687.93   73.79 
 -11   2   0  711.63   77.69 
 -11  -2   0  734.83   75.49 
  11  -2   0  697.43   78.39 
 -11   2   0  688.23   76.09 
  11  -2   0  606.14   84.69 
  11   2   0  468.25   82.69 
 -11   2   0  545.65   81.89 
  11  -2   0  712.93   79.19 
  11   2   0  667.53   75.89 
  11   2   0  707.83   76.79 
  11  -2   0  651.43   91.19 
 -11  -2  -1   49.40   29.40 
  11  -2   1   87.59   38.90 
  11  -2   1   59.49   22.40 
 -11  -2  -1   88.89   27.40 
 -11  -2  -1   68.39   18.10 
 -11   2   1   56.29   17.80 
  11   2  -1   49.00   16.70 
  11  -2   1   86.39   23.50 
  11   2  -1   71.29   17.50 
  11  -2   1   21.90   28.70 
 -11  -2  -1   55.09   20.60 
 -11   2   1   52.49   21.90 
  11  -2  -1   48.70   20.30 
  11   2   1   45.50   31.80 
  11   2   1  102.49   22.60 
  11  -2  -1   48.10   27.30 
 -11   2  -1   55.89   19.80 
 -11   2  -1   81.99   29.10 
  11  -2  -1  104.59   35.20 
 -11   2  -1   60.39   22.10 
  11   2   1   29.30   18.70 
  11   2   1   66.19   27.20 
  11  -2  -1   56.89   18.90 
 -11   2  -1  101.49   36.60 
  11  -2  -1   34.20   23.80 
 -11  -2  -2  436.46   57.29 
 -11  -2  -2  498.35   66.99 
 -11   2   2  383.16   61.79 
 -11  -2  -2  491.05   60.19 
  11  -2   2  445.56   71.39 
  11  -2   2  587.04   79.69 
  11  -2   2  436.86   62.69 
 -11  -2  -2  562.94   74.69 
  11  -2   2  467.25   61.89 
  11   2   2  436.66   75.29 
  11   2   2  428.06   68.49 
 -11   2  -2  479.75   69.19 
  11  -2  -2  451.95   54.49 
  11   2   2  439.06   59.29 
  11  -2  -2  442.16   56.59 
 -11   2  -2  449.46   63.39 
  11   2   2  437.76   71.69 
  11  -2  -2  470.05   69.69 
  11   2   2  431.26   59.99 
 -11   2  -2  459.85   58.29 
 -11   2  -2  469.35   75.49 
  11   2  -3  173.88   55.49 
  11  -2   3   99.59   49.70 
  11   2  -3  207.98   46.90 
  11  -2   3  119.09   44.10 
 -11  -2  -3  116.59   33.70 
  11  -2   3  153.18   33.90 
 -11  -2  -3  158.38   41.90 
 -11  -2  -3  182.68   48.60 
  11  -2   3  187.98   37.60 
  11   2  -3  164.78   35.90 
 -11   2   3  152.68   35.80 
 -11  -2  -3  167.68   33.30 
  11   2   3  200.08   37.10 
  11  -2  -3  214.28   42.70 
  11   2   3  181.38   45.10 
 -11   2  -3  179.98   55.39 
  11  -2  -3  192.18   28.90 
  11   2   3  158.18   48.30 
 -11   2  -3  195.78   35.30 
  11  -2  -3  245.78   32.60 
 -11   2  -3  135.29   35.50 
  11   2   3  216.68   36.20 
  11   2   3  126.79   45.00 
 -11   2  -3  121.19   43.30 
 -11  -2  -4   77.89   45.10 
 -11  -2  -4   88.59   37.70 
  11  -2   4   39.80   25.90 
  11  -2   4   31.40   40.80 
 -11  -2  -4   58.79   26.10 
 -11  -2  -4  122.19   34.80 
  11  -2   4  115.39   32.10 
 -11   2   4   76.99   30.90 
  11  -2   4   75.79   46.60 
  11   2  -4   53.49   29.70 
  11   2  -4   46.80   34.40 
  11  -2   4    0.00   39.60 
  11   2  -4  149.49   48.80 
  11   2   4   88.69   30.60 
 -11   2  -4   62.49   51.39 
  11   2   4   36.80   45.50 
  11   2   4   52.29   37.30 
  11  -2  -4    5.30   31.40 
  11   2   4   86.49   41.70 
 -11   2  -4  114.09   27.40 
  11   2   4   70.19   29.00 
  11  -2  -4  117.29   23.90 
 -11   2  -4   82.29   40.00 
 -11   2  -4  103.09   33.40 
  11   2  -5   51.99   52.19 
  11  -2   5   93.69   49.70 
 -11  -2  -5  122.99   53.29 
 -11  -2  -5   98.99   29.90 
 -11  -2  -5  149.88   33.10 
 -11  -2  -5   93.79   33.40 
 -11  -2  -5   45.30   40.80 
  11  -2   5  103.09   35.10 
  11  -2   5   19.90   49.50 
  11   2  -5   75.89   35.80 
  11  -2   5   34.90   45.80 
  11  -2   5  100.39   33.90 
  11   2  -5   97.19   44.70 
  11  -2  -5  110.49   58.99 
 -11   2  -5   90.39   56.69 
  11  -2  -5   70.99   22.70 
 -11   2  -5   76.69   44.10 
  11  -2  -5  127.39   26.10 
  11   2   5  134.09   49.40 
  11   2   5   58.99   30.20 
  11  -2  -5   86.39   38.20 
 -11   2  -5   62.29   32.00 
  11   2   5  160.88   56.79 
  11   2   5   61.19   44.50 
 -11   2  -5  102.59   31.40 
  11  -2  -5  101.49   49.30 
 -11  -2  -6    0.00   27.80 
  11   2  -6    0.00   32.10 
 -11  -2  -6   29.80   23.50 
  11  -2   6   40.80   51.49 
 -11  -2  -6   35.60   42.50 
  11  -2   6    0.00   43.40 
  11  -2   6   19.50   38.80 
  11   2  -6    0.00   46.70 
 -11  -2  -6    0.00   46.60 
  11  -2   6   35.50   31.10 
 -11  -2  -6    0.00   26.40 
  11   2  -6    0.60   36.10 
  11   2   6   58.29   52.99 
  11  -2  -6    0.00   31.80 
  11  -2  -6   42.10   20.90 
 -11   2  -6   50.69   56.99 
  11   2   6   18.50   30.40 
 -11   2  -6    0.00   30.30 
  11   2   6    0.00   36.50 
  11  -2  -6    0.00   41.70 
  11  -2  -6    0.00   17.60 
 -11   2  -6    0.00   44.10 
 -11   2  -6    0.00   28.90 
  11   2   6    0.00   43.90 
 -11   2  -6    0.00   22.30 
  11   2  -7    7.20   52.99 
 -11  -2  -7   48.20   36.60 
  11   2  -7    0.00   35.10 
 -11  -2  -7   10.00   26.40 
 -11  -2  -7    7.80   33.30 
  11  -2   7    7.80   32.70 
  11  -2   7   57.89   62.29 
 -11  -2  -7    0.00   55.29 
 -11  -2  -7   36.20   46.70 
  11  -2   7    0.00   49.70 
  11  -2   7   12.10   44.20 
 -11   2  -7   51.19   35.80 
 -11   2  -7   35.10   64.79 
  11   2   7    1.90   41.60 
  11   2   7   64.89   58.49 
  11  -2  -7   36.80   40.10 
 -11   2  -7   43.70   45.90 
  11   2   7    0.00   43.30 
  11   2   7   63.09   56.89 
 -11   2  -7    0.00   32.30 
  11   2   7    6.00   31.40 
  11  -2  -7   88.19   62.89 
  11  -2   8    0.00   58.89 
  11  -2   8    0.00   32.80 
 -11  -2  -8    0.00   39.00 
 -11  -2  -8    0.00   68.29 
  11  -2   8   35.30   49.99 
  11  -2   8    0.00   48.30 
 -11  -2  -8    0.00   34.90 
  11   2  -8   17.40   36.50 
  11   2   8   12.10   64.09 
  11  -2  -8    0.00   37.50 
  11   2   8   21.90   33.40 
  11   2   8    0.00   54.39 
 -11   2  -8   61.29   73.29 
  11   2   8   17.80   49.60 
 -11   2  -8    0.00   48.70 
  11   2   8    0.00   47.30 
 -11   2  -8    0.00   32.90 
 -11   2  -8   60.09   43.20 
  11  -2   9    0.00   59.79 
  11  -2   9   15.00   37.70 
  11   2   9    0.00   39.80 
  12  -2   0   69.69   21.00 
  12  -2   0    6.50   27.20 
 -12   2   0    6.50   16.90 
 -12  -2   0   32.80   16.40 
 -12  -2   0   39.20   13.90 
  12   2   0   59.79   18.90 
  12   2   0   60.89   19.40 
 -12   2   0   31.00   25.30 
 -12   2   0   20.90   15.80 
  12  -2   0    0.00   31.80 
 -12  -2  -1  128.49   27.10 
  12  -2   1  128.19   28.80 
 -12  -2  -1  130.29   23.70 
  12  -2   1   92.29   37.00 
 -12   2   1  127.59   24.00 
  12   2  -1  152.88   24.30 
  12   2  -1  108.29   22.30 
 -12   2   1   70.89   24.70 
  12  -2   1   68.29   42.60 
  12  -2   1  121.39   28.10 
 -12   2  -1   87.59   32.40 
  12  -2  -1  104.79   24.30 
  12   2   1   51.09   35.90 
  12  -2  -1   95.39   34.00 
 -12   2  -1  128.89   41.40 
  12  -2  -1  163.68   43.00 
 -12   2  -1  132.19   26.20 
  12  -2  -1  100.79   26.80 
 -12   2  -1  146.39   30.80 
  12   2   1  115.79   32.40 
  12   2   1   79.79   25.10 
  12   2   1   97.29   25.30 
 -12   2   2  177.08   36.10 
  12  -2   2  241.98   54.59 
 -12  -2  -2  187.88   36.20 
  12  -2   2  123.59   32.30 
 -12  -2  -2  176.68   31.40 
  12  -2   2  172.18   35.00 
  12  -2   2  165.28   44.50 
 -12  -2  -2  172.08   39.40 
 -12  -2  -2  237.98   48.70 
 -12   2  -2  103.99   35.20 
  12  -2  -2  234.98   41.90 
  12   2   2  147.59   32.20 
  12   2   2  183.68   46.70 
  12  -2  -2  181.28   28.70 
  12   2   2  147.79   37.40 
  12  -2  -2  151.98   30.60 
  12   2   2  140.39   32.30 
  12   2   2  143.79   47.30 
 -12   2  -2  240.78   51.49 
 -12   2  -2  140.39   30.10 
 -12   2  -2  109.79   33.20 
 -12  -2  -3   57.49   24.20 
  12  -2   3  104.09   41.00 
  12   2  -3  105.79   38.90 
  12   2  -3  107.19   50.49 
 -12  -2  -3   86.99   43.30 
  12  -2   3   73.89   26.80 
  12   2  -3   45.30   27.50 
  12  -2   3   45.10   27.40 
 -12  -2  -3   43.50   24.20 
  12  -2   3  116.89   47.50 
 -12  -2  -3   73.89   28.60 
 -12   2   3  141.19   31.90 
  12   2   3  179.68   48.20 
 -12   2  -3   87.59   27.30 
  12   2   3   90.39   27.40 
  12   2   3   60.29   27.20 
 -12   2  -3   41.00   28.20 
  12  -2  -3   59.89   18.60 
 -12   2  -3  124.79   48.80 
  12  -2  -3   76.49   23.20 
  12   2   3  166.48   47.70 
 -12   2  -3  105.89   39.50 
  12   2   3  150.88   41.00 
 -12   2  -3  143.29   31.70 
  12  -2  -3  140.69   38.00 
 -12  -2  -4   61.79   44.00 
 -12   2   4   51.09   29.40 
  12   2  -4   28.00   28.60 
  12  -2   4   22.90   39.50 
 -12  -2  -4   53.29   35.20 
 -12  -2  -4  127.89   28.60 
  12  -2   4    0.00   38.10 
  12  -2   4  128.39   51.09 
  12  -2   4   91.79   32.40 
  12   2  -4   57.89   49.30 
  12   2  -4   26.00   37.10 
 -12  -2  -4   99.29   32.50 
  12   2   4   58.99   39.00 
 -12   2  -4   96.29   39.80 
 -12   2  -4   37.10   50.79 
  12   2   4   36.20   38.50 
  12  -2  -4   93.39   23.90 
 -12   2  -4   51.19   31.10 
  12   2   4   35.00   48.20 
 -12   2  -4   67.69   25.40 
  12   2   4   85.49   32.90 
  12  -2  -4   80.69   35.50 
  12  -2   5   87.89   50.49 
  12   2  -5  121.09   46.60 
  12   2  -5   84.49   53.69 
 -12  -2  -5   32.20   29.90 
  12  -2   5   31.00   31.80 
  12  -2   5  144.49   52.49 
 -12  -2  -5   94.49   43.00 
  12   2  -5   87.99   36.40 
 -12  -2  -5   46.40   48.70 
  12  -2   5  102.19   49.70 
 -12  -2  -5   28.70   25.90 
  12   2   5   32.80   31.20 
  12   2   5   56.59   47.40 
 -12   2  -5  179.48   50.49 
  12   2   5   98.09   48.10 
 -12   2  -5   57.39   27.00 
  12   2   5  110.59   45.30 
  12  -2  -5   60.99   57.89 
 -12   2  -5  103.89   58.59 
  12  -2  -5   31.50   35.70 
  12  -2  -5  113.59   48.50 
 -12   2  -5   79.69   36.70 
  12   2  -6   66.09   37.90 
  12  -2   6   20.90   42.20 
  12  -2   6    0.00   30.80 
 -12  -2  -6   21.30   50.79 
 -12  -2  -6    0.00   21.10 
  12  -2   6    0.00   45.30 
 -12  -2  -6    0.00   25.60 
  12  -2   6   49.40   57.19 
 -12  -2  -6   45.30   30.20 
 -12  -2  -6   36.40   39.20 
  12   2  -6   26.00   39.90 
  12   2  -6   75.79   59.09 
  12   2   6   38.90   34.10 
  12  -2  -6    4.80   33.50 
 -12   2  -6    4.00   32.00 
  12  -2  -6   39.60   49.90 
  12  -2  -6    0.00   17.20 
  12   2   6   19.00   54.89 
 -12   2  -6   26.90   33.80 
  12   2   6   34.10   45.50 
 -12   2  -6    3.50   23.00 
 -12   2  -6   46.30   46.10 
  12   2   6   28.60   42.20 
 -12   2  -6   41.00   55.59 
  12  -2   7   43.90   50.79 
  12  -2   7   19.70   55.59 
 -12  -2  -7   34.10   33.00 
 -12  -2  -7   10.60   23.60 
 -12  -2  -7   69.69   55.69 
 -12  -2  -7    0.00   33.50 
  12  -2   7   49.10   36.70 
  12   2  -7   54.49   38.50 
 -12  -2  -7  114.39   64.39 
  12   2  -7   58.79   59.29 
  12  -2   7   40.70   66.09 
  12   2   7   72.19   59.19 
 -12   2  -7   45.70   36.40 
  12   2   7   96.49   52.39 
  12   2   7   44.70   57.19 
  12   2   7    0.00   32.80 
  12   2   7    0.00   43.70 
  12  -2  -7   21.70   42.30 
 -12   2  -7    0.00   59.89 
 -12   2  -7   60.99   36.70 
 -12   2  -7   62.09   43.80 
  12  -2   8   24.50   63.49 
  12  -2   8   34.90   36.30 
  12  -2   8   97.19   61.69 
 -12  -2  -8    0.00   32.10 
  12  -2   8    2.60   51.19 
  12   2  -8   38.30   44.50 
 -12  -2  -8   24.10   38.30 
  12   2   8    0.00   33.90 
  12   2   8   44.10   52.49 
  12   2   8    0.00   60.59 
  12   2   8   21.70   63.99 
  12  -2  -8   58.19   49.40 
  12   2   8    0.00   61.19 
 -12   2  -8    0.00   37.60 
 -12   2  -8    0.00   31.30 
  13   2   0  107.49   24.40 
  13  -2   0  143.69   30.20 
  13   2   0   68.49   23.50 
  13  -2   0  125.79   42.90 
 -13  -2   0   87.49   18.70 
 -13   2   0  106.69   25.80 
  13  -2   0   92.39   35.20 
 -13   2   0   99.79   22.80 
  13   2   0   78.19   35.30 
  13  -2   0   88.49   26.20 
  13  -2   1    9.00   31.50 
 -13  -2  -1   18.70   15.70 
 -13   2   1    7.80   12.40 
 -13   2   1   27.30   17.40 
  13  -2   1   54.19   24.00 
  13   2  -1   11.70   16.40 
  13   2  -1   27.30   16.80 
  13  -2   1   76.59   43.60 
 -13  -2  -1   14.60   19.60 
  13  -2   1   26.90   20.10 
 -13   2  -1   15.40   16.70 
  13   2   1   15.40   19.00 
  13   2   1   68.59   35.90 
  13   2   1   21.40   27.10 
  13  -2  -1   10.20   18.30 
  13  -2  -1   12.90   28.10 
  13   2   1   19.20   18.00 
  13  -2  -1    0.00   16.60 
 -13   2  -1   22.10   36.40 
 -13   2  -1   65.39   29.40 
 -13   2  -1   17.20   20.30 
  13  -2  -1    0.00   34.80 
 -13  -2  -2   45.20   39.10 
 -13   2   2  125.79   29.50 
 -13  -2  -2  129.59   26.60 
 -13  -2  -2   82.39   33.30 
  13  -2   2   77.69   26.60 
  13  -2   2  151.98   50.29 
 -13  -2  -2   86.09   28.80 
  13  -2   2   66.19   37.40 
  13  -2   2  116.49   31.60 
  13  -2  -2  123.29   24.50 
 -13   2  -2  115.49   46.60 
 -13   2  -2  116.09   28.00 
  13   2   2   88.69   36.20 
  13   2   2   84.19   42.80 
  13  -2  -2   60.69   31.10 
  13   2   2   69.69   26.20 
 -13   2  -2   85.49   29.80 
  13   2   2   95.19   27.80 
  13   2   2  104.99   44.30 
  13  -2  -2  127.59   27.40 
  13  -2   3  155.78   46.60 
  13   2  -3  157.68   58.59 
 -13   2   3   95.19   29.70 
 -13  -2  -3   96.59   30.90 
  13  -2   3   60.39   48.80 
 -13  -2  -3  134.39   48.20 
  13  -2   3  125.99   33.10 
 -13  -2  -3   90.99   25.80 
  13   2  -3  108.79   42.80 
  13   2   3  107.89   46.00 
 -13   2  -3  121.99   41.60 
 -13   2  -3   78.59   28.30 
 -13   2  -3   85.39   33.80 
  13   2   3   90.59   37.70 
  13  -2  -3   88.39   22.00 
  13  -2  -3  166.88   41.60 
 -13   2  -3   71.99   48.60 
  13  -2  -3  124.49   27.50 
  13   2   3  121.99   33.00 
  13   2   3  110.59   46.50 
 -13  -2  -4    0.00   24.40 
  13   2  -4   42.70   37.70 
 -13  -2  -4   28.50   43.50 
  13  -2   4   10.10   46.70 
  13  -2   4    0.00   41.40 
  13   2  -4    0.00   39.20 
 -13  -2  -4    0.00   32.70 
  13   2  -4    0.00   26.90 
  13  -2   4    9.60   41.10 
  13  -2   4   44.30   31.70 
 -13  -2  -4   49.20   23.20 
  13  -2  -4   38.40   21.00 
  13  -2  -4    0.00   27.90 
 -13   2  -4    0.00   46.20 
  13   2   4   27.00   38.10 
  13   2   4   45.00   30.00 
 -13   2  -4   24.70   40.50 
  13   2   4   26.80   35.40 
 -13   2  -4   28.10   22.10 
  13   2   4   36.30   44.90 
 -13   2  -4   42.40   31.00 
  13  -2   5   77.59   54.49 
  13  -2   5   86.89   34.80 
 -13  -2  -5    8.80   47.40 
 -13  -2  -5   69.79   26.10 
  13  -2   5   43.90   46.50 
  13   2  -5   91.29   52.69 
  13   2  -5   19.60   37.60 
  13   2  -5   46.60   33.30 
 -13  -2  -5   12.20   37.50 
 -13  -2  -5   44.80   30.00 
  13  -2   5    1.40   43.70 
  13   2   5   87.39   39.70 
 -13   2  -5   49.60   34.00 
 -13   2  -5   80.39   28.10 
  13  -2  -5   89.49   59.19 
  13   2   5  122.39   57.09 
  13   2   5   55.59   33.90 
 -13   2  -5   20.50   29.90 
  13   2   5   18.60   43.40 
  13  -2  -5   70.09   40.40 
 -13   2  -5   80.19   56.09 
 -13   2  -5   33.50   41.60 
  13   2  -6   36.60   57.39 
  13   2  -6   39.70   43.60 
 -13  -2  -6   31.50   30.60 
 -13  -2  -6   23.10   25.10 
  13  -2   6    0.00   59.69 
  13  -2   6    0.00   32.60 
  13  -2   6   28.70   49.70 
  13   2  -6   61.89   37.10 
  13  -2   6   33.10   47.90 
 -13  -2  -6   11.60   52.49 
 -13  -2  -6    0.00   26.60 
  13  -2  -6   16.70   53.09 
  13   2   6   27.10   57.69 
 -13   2  -6   17.50   41.50 
 -13   2  -6   33.10   26.50 
 -13   2  -6   83.89   33.50 
  13   2   6   51.89   47.20 
  13   2   6    0.00   43.70 
  13   2   6   25.20   31.70 
  13  -2  -6   19.80   39.10 
 -13   2  -6   80.99   36.50 
 -13   2  -6  117.59   65.29 
  13   2  -7    0.00   52.49 
  13  -2   7    0.00   52.09 
  13  -2   7   14.20   37.00 
  13  -2   7   40.10   64.49 
  13  -2   7   60.79   54.89 
 -13  -2  -7   33.50   33.60 
 -13  -2  -7    6.30   23.30 
 -13  -2  -7   19.30   34.40 
  13   2  -7   23.20   37.90 
  13   2   7    0.00   35.00 
 -13   2  -7    0.00   32.30 
  13   2   7   46.50   57.59 
  13   2   7    0.00   56.79 
 -13   2  -7   45.50   37.90 
  13   2   7   29.00   55.69 
  13   2   7   81.99   51.29 
  13  -2  -7   42.70   45.20 
  13  -2   8   60.49   68.19 
  13  -2   8   14.00   37.40 
  13   2   8   14.40   38.30 
 -14   2   0   10.00   14.90 
  14  -2   0    0.00   35.60 
  14   2   0    0.00   26.40 
  14   2   0   32.00   18.60 
  14   2   0   24.00   19.00 
 -14   2   0   26.80   18.70 
  14  -2   0   46.30   31.00 
  14  -2   0   39.90   21.30 
  14  -2   0   17.10   22.40 
  14   2  -1  184.38   31.50 
  14  -2   1  171.98   45.30 
 -14  -2  -1  179.18   34.40 
  14  -2   1  218.28   38.60 
  14   2  -1  166.98   31.60 
 -14   2   1  190.88   32.10 
  14  -2   1  268.27   57.09 
 -14   2   1  210.58   30.80 
 -14  -2  -1  178.48   30.40 
  14   2   1  201.48   44.40 
 -14   2  -1  192.38   34.50 
 -14   2  -1  115.19   47.40 
  14  -2  -1  172.68   34.30 
 -14   2  -1  205.78   37.70 
  14   2   1  184.88   46.50 
 -14   2  -1  154.18   40.50 
  14  -2  -1  180.38   35.40 
  14   2   1  196.58   36.10 
  14  -2  -1  186.28   43.50 
 -14  -2  -2   33.90   18.60 
  14  -2   2    3.50   24.20 
 -14  -2  -2   51.99   25.10 
  14  -2   2   21.50   36.40 
  14  -2   2   61.59   48.40 
  14   2   2    3.40   37.70 
  14   2   2   21.10   40.50 
 -14   2  -2   34.50   43.00 
  14  -2  -2   57.09   21.00 
 -14   2  -2   34.70   29.60 
 -14   2  -2   44.80   26.90 
 -14   2  -2    0.00   18.70 
  14   2   2   73.59   33.20 
  14   2   2   60.09   24.40 
  14  -2  -2   27.90   20.20 
 -14  -2  -3   82.09   38.10 
  14  -2   3  143.29   55.89 
 -14  -2  -3  145.59   31.70 
  14  -2   3   71.79   46.60 
 -14   2   3  134.99   35.80 
  14   2  -3  122.69   44.70 
 -14  -2  -3   89.69   49.80 
 -14  -2  -3  185.58   37.30 
  14  -2   3  187.98   39.50 
  14   2  -3   69.49   55.79 
 -14   2  -3  187.98   35.70 
 -14   2  -3  145.19   44.60 
 -14   2  -3  173.38   55.49 
  14  -2  -3  165.88   29.90 
  14   2   3  158.28   50.69 
  14   2   3  100.39   43.70 
  14   2   3  150.88   54.09 
  14  -2  -3  118.99   25.90 
 -14   2  -3   97.19   34.90 
  14  -2  -3  138.19   41.10 
  14   2   3  112.49   34.00 
 -14  -2  -4    0.00   47.30 
  14  -2   4   83.09   53.39 
 -14  -2  -4   55.99   31.10 
  14  -2   4   91.39   36.60 
 -14  -2  -4   71.89   28.40 
  14   2  -4  101.09   55.19 
 -14  -2  -4  182.58   39.20 
  14   2  -4  142.89   48.60 
  14  -2   4  181.68   57.89 
  14   2  -4  122.39   35.40 
  14  -2   4  120.69   49.70 
 -14   2  -4  154.68   46.40 
  14   2   4  114.69   48.20 
 -14   2  -4  100.99   36.50 
  14   2   4  140.79   36.80 
  14  -2  -4   79.19   40.00 
  14   2   4   95.79   53.49 
 -14   2  -4   75.49   28.10 
  14   2   4   81.69   42.10 
 -14   2  -4   87.29   55.19 
  14   2  -5   70.49   54.29 
  14   2  -5   41.00   30.60 
  14  -2   5  100.39   58.89 
  14   2  -5   24.40   41.30 
 -14  -2  -5   23.10   23.90 
  14  -2   5   25.70   50.49 
 -14  -2  -5   16.90   30.60 
  14  -2   5   64.49   37.20 
  14  -2   5    0.00   42.20 
  14  -2  -5   41.30   63.59 
  14   2   5   53.79   46.10 
 -14   2  -5   30.70   25.60 
 -14   2  -5   29.40   32.00 
 -14   2  -5    7.80   22.00 
 -14   2  -5    0.00   55.39 
  14  -2  -5   18.30   35.50 
  14   2   5   29.30   40.70 
  14   2   5    2.70   48.20 
  14   2   5   37.20   29.30 
  14  -2   6   43.80   36.60 
  14  -2   6    1.90   61.59 
  14   2  -6   44.30   39.30 
  14  -2   6    2.20   46.50 
 -14  -2  -6    0.00   31.00 
  14   2  -6   30.50   58.79 
  14  -2   6   21.10   52.49 
  14   2   6    0.00   54.99 
  14   2   6   60.69   38.80 
 -14   2  -6    8.70   29.70 
  14   2   6    0.00   46.00 
 -14   2  -6   47.20   29.90 
 -14   2  -6    0.00   29.00 
  14  -2  -6   42.80   36.60 
  14  -2   7   67.09   69.09 
  14   2  -7    6.50   37.00 
 -14  -2  -7   57.79   38.60 
  14  -2   7    5.00   36.30 
  14  -2   7   19.60   50.39 
  14   2   7   39.40   46.80 
  14   2   7   55.79   41.10 
 -14   2  -7    0.00   33.70 
  14   2   7    0.00   53.79 
  14  -2  -7    0.00   44.00 
 -15   2   0    5.40   14.20 
  15  -2   0    0.00   37.60 
  15   2   0    0.00   27.40 
  15  -2   0    0.00   18.70 
 -15   2   0    4.70   14.60 
  15  -2   0    0.00   29.60 
  15   2   0    5.40   17.80 
 -15   2   1   25.70   15.30 
  15  -2   1   17.50   42.40 
 -15  -2  -1   25.70   19.70 
  15   2  -1   38.90   19.80 
  15  -2   1   37.40   24.40 
 -15  -2  -1   12.10    6.80 
  15  -2   1   17.60   35.10 
 -15   2   1   21.90   18.20 
  15   2  -1   39.00   19.50 
 -15   2  -1   30.70   19.40 
  15   2   1   14.10   19.70 
  15  -2  -1   13.60   20.00 
  15   2   1   51.09   38.50 
  15   2   1   87.79   36.60 
  15  -2  -1   64.49   39.00 
 -15   2  -1   26.00   22.00 
  15  -2  -1   42.30   34.70 
  15  -2   2   76.19   42.00 
 -15  -2  -2   70.19   28.70 
 -15  -2  -2   83.79   23.90 
 -15  -2  -2  112.49   35.80 
  15  -2   2  108.39   31.10 
  15  -2   2   72.19   46.40 
  15   2   2   46.50   26.80 
 -15   2  -2   57.59   24.50 
  15  -2  -2   83.49   22.90 
 -15   2  -2  167.08   40.90 
  15   2   2  140.89   51.49 
  15   2   2  147.09   49.90 
 -15   2  -2   87.39   30.20 
  15   2   2   93.29   37.50 
 -15   2  -2   20.00   46.60 
 -15  -2  -3   72.89   25.30 
  15   2  -3   49.70   54.49 
  15   2  -3   18.40   39.30 
 -15  -2  -3   19.20   45.00 
 -15  -2  -3  136.69   32.20 
  15  -2   3   90.49   47.50 
  15  -2   3   63.89   32.70 
 -15  -2  -3   76.09   37.40 
  15  -2   3  134.69   55.09 
  15  -2  -3  124.79   38.80 
  15  -2  -3   97.99   22.90 
  15   2   3  113.49   49.10 
 -15   2  -3   52.79   28.50 
 -15   2  -3  101.79   36.80 
 -15   2  -3  100.19   27.40 
  15   2   3  126.19   33.50 
  15   2   3   89.59   42.90 
 -15   2  -3  130.89   49.80 
  15   2   3   62.49   49.20 
  15  -2   4   10.60   32.10 
  15  -2   4    9.70   47.30 
  15   2  -4   62.39   43.80 
  15  -2   4  141.29   56.39 
  15   2  -4    4.40   49.20 
  15  -2   4   54.69   45.00 
 -15  -2  -4    0.00   24.50 
  15   2  -4   29.40   29.10 
  15   2   4   55.09   54.99 
 -15   2  -4    0.00   20.20 
 -15   2  -4    0.00   25.50 
  15  -2  -4   35.00   32.70 
  15   2   4    0.00   40.00 
  15   2   4   21.20   28.00 
  15   2  -5    0.00   30.90 
  15  -2   5    1.70   58.19 
  15   2  -5    0.00   38.60 
 -15  -2  -5   67.19   36.00 
  15  -2   5    0.00   33.00 
  15   2  -5   66.29   56.89 
  15  -2   5    0.00   48.80 
  15  -2  -5   36.40   60.19 
  15   2   5   34.00   32.90 
 -15   2  -5    0.00   28.90 
  15   2   5    0.00   43.20 
  15  -2  -5   27.90   36.10 
  15  -2   6   42.90   39.10 
  15  -2   6    0.00   47.10 
 -15  -2  -6   37.80   36.40 
  15   2  -6   43.20   38.30 
  15   2  -6    2.10   62.09 
 -15   2  -6    0.00   30.40 
  15  -2  -6    0.00   39.40 
  15   2   6   18.20   35.50 
  15   2   6   53.89   51.49 
  16  -2   0   52.09   25.10 
 -16   2   0   77.19   22.80 
  16  -2   0  100.29   48.20 
  16   2   0   35.00   22.80 
  16  -2   0   58.79   40.10 
 -16  -2  -1   65.09   24.30 
  16  -2   1   56.69   28.50 
  16  -2   1  102.09   47.40 
  16  -2   1   66.79   41.10 
 -16   2  -1   73.29   27.30 
  16   2   1  117.89   43.70 
  16   2   1   10.50   33.30 
  16   2   1   64.49   26.30 
  16  -2  -1   79.49   26.20 
 -16  -2  -2  138.69   32.90 
  16  -2   2  101.39   52.49 
  16  -2   2   51.39   31.70 
 -16   2  -2   58.99   30.50 
  16   2   2   79.59   30.30 
  16   2   2   61.79   45.10 
 -16  -2  -3   72.59   31.30 
  16   2  -3    0.00   48.10 
  16   2  -3    0.00   37.20 
  16  -2   3   12.20   28.60 
  16  -2  -3   60.09   36.80 
  16   2   3   35.00   48.00 
 -16   2  -3   40.60   30.30 
  16   2   3   68.99   30.50 
  16  -2   4    0.00   49.00 
  16   2  -4    7.80   46.80 
  16  -2   4    0.00   28.90 
 -16  -2  -4   67.29   34.00 
  16   2  -4    0.30   44.70 
  16   2   4   74.99   35.00 
  16  -2  -4   23.30   34.10 
  16   2   4    0.00   39.70 
 -16   2  -4   32.90   28.60 
 -16  -2  -5   14.20   30.20 
  16  -2   5    5.30   53.39 
  16  -2   5    0.00   33.90 
  16   2  -5   18.80   47.90 
  16   2   5   50.49   36.90 
 -16   2  -5   57.19   36.90 
  16  -2  -5   43.10   39.20 
  16   2   5   26.00   48.60 
 -17   2   0  145.29   32.10 
 -17  -2  -1    9.00   20.30 
 -17   2  -1   23.40   23.10 
 -17  -2  -2   37.00   23.50 
 -17   2  -2   34.40   26.10 
  17   2   2   38.80   49.00 
 -17  -2  -3   35.60   29.10 
  17  -2   3    2.40   28.50 
  17   2  -3    0.00   47.10 
  17   2   3   92.59   51.09 
 -17   2  -3   15.80   27.50 
  17  -2   4    0.00   53.09 
 -17  -2  -4   47.20   30.80 
  17  -2   4   58.09   38.80 
  17   2  -4   26.00   52.59 
 -17   2  -4   38.10   32.00 
  17   2   4    0.00   42.70 
 -18   2   0    0.00   17.30 
 -18  -2  -1   21.60   20.20 
 -18   2  -1   49.40   25.10 
 -18  -2  -2   51.49   25.60 
 -18   2  -2   35.80   27.30 
  18   2   2   68.09   54.79 
  18   2  -3   56.69   61.49 
 -18  -2  -3   43.10   28.80 
 -18   2  -3    2.70   28.60 
  18   2   3   30.00   50.99 
   0   3   0    3.20   15.90 
   0  -3   0    4.20   17.00 
   0   3   0    0.00   10.10 
   0  -3   0    0.00   15.40 
   0  -3   0    3.60   10.70 
   0  -3   0    0.00    9.00 
   0  -3   0    7.10   18.90 
   0   3   0   18.30   19.80 
   0   3   0    0.00   15.60 
   0   3   0    7.50   11.00 
   0   3   1  192.78   28.10 
   0   3  -1  215.38   31.50 
   0  -3   1  228.08   28.20 
   0  -3  -1  202.08   26.60 
   0   3  -1  168.58   25.40 
   0  -3  -1  151.88   33.60 
   0  -3  -1   85.29   31.00 
   0   3  -1  218.28   26.50 
   0  -3  -1  173.28   27.30 
   0  -3   1  196.28   24.50 
   0   3  -1  204.68   32.10 
   0  -3   1  176.58   28.60 
   0  -3  -1  161.08   31.50 
   0   3   1  122.79   31.50 
   0   3   1  155.28   31.70 
   0   3   1  207.28   26.30 
   0   3   1  147.29   31.80 
   0   3   2    4.80   16.10 
   0  -3  -2   37.00   23.50 
   0  -3   2   47.80   20.10 
   0  -3  -2   25.60   20.40 
   0  -3   2    9.00   13.80 
   0   3  -2   69.29   24.70 
   0  -3   2    0.00   10.90 
   0   3  -2    5.90   14.40 
   0   3  -2    5.30   11.40 
   0   3   2   19.60   13.20 
   0   3  -2   13.20   19.60 
   0  -3  -2   42.60   22.10 
   0  -3  -2   17.00   13.60 
   0  -3  -2   34.50   16.70 
   0   3   2   81.89   24.50 
   0  -3   2   28.00   19.50 
   0   3   2   43.90   21.20 
   0  -3  -2   43.20   23.60 
   0   3   2   38.40   20.30 
   0   3   2   63.69   25.10 
   0  -3  -2   44.10   21.30 
   0   3   3  169.58   35.10 
   0   3   3  226.98   38.70 
   0  -3  -3  255.07   37.70 
   0  -3   3  205.58   35.00 
   0   3  -3  199.58   35.20 
   0  -3  -3  455.45   58.69 
   0   3  -3  302.17   42.30 
   0  -3  -3  272.07   39.00 
   0  -3   3  203.88   36.20 
   0   3   3  342.47   47.60 
   0  -3  -3  458.35   50.79 
   0  -3   3  378.76   50.39 
   0   3  -3  405.56   54.09 
   0   3   3  375.96   47.20 
   0  -3  -3  417.26   52.89 
   0   3   3  359.56   53.79 
   0   3  -3  376.86   46.30 
   0   3   3  389.56   52.29 
   0   3   3  358.66   48.50 
   0  -3  -3  343.67   49.20 
   0   3  -3  191.18   36.00 
   0  -3   3  314.67   42.30 
   0  -3  -3  356.66   47.50 
   0   3   4  143.09   31.80 
   0  -3  -4  172.68   28.70 
   0   3  -4  208.68   35.90 
   0  -3   4  197.88   38.50 
   0   3  -4  261.07   44.80 
   0  -3   4  194.38   35.70 
   0   3   4  109.89   26.60 
   0  -3  -4  191.78   37.30 
   0   3   4  256.87   46.60 
   0  -3  -4  140.29   31.40 
   0   3  -4  112.29   25.30 
   0  -3  -4  190.88   41.60 
   0  -3   4  271.87   48.80 
   0  -3   4  110.39   25.10 
   0   3  -4  164.78   29.30 
   0  -3   4  150.28   28.50 
   0   3   5   93.49   35.70 
   0   3   5   97.79   44.50 
   0  -3  -5   73.19   37.60 
   0   3   5   80.99   35.10 
   0  -3   5   76.29   20.50 
   0   3  -5   56.49   23.80 
   0  -3  -5  147.39   26.70 
   0   3  -5  164.58   41.50 
   0  -3  -5   69.79   31.90 
   0  -3  -5  106.09   36.20 
   0  -3   5   62.99   31.30 
   0   3   5   83.79   22.70 
   0   3  -5  106.09   37.60 
   0  -3  -5   97.99   28.30 
   0   3  -5  116.29   24.10 
   0  -3  -5  120.39   40.30 
   0   3   5   90.79   26.80 
   0   3   5   76.29   33.50 
   0   3  -5   80.69   32.50 
   0  -3   5   85.19   39.60 
   0  -3  -5  106.09   38.20 
   0  -3   5   88.49   24.80 
   0  -3   5  127.39   33.10 
   0   3   5  123.99   37.80 
   0  -3   6    0.00   16.60 
   0  -3   6   17.30   28.80 
   0  -3  -6   99.39   35.10 
   0   3  -6   75.59   32.40 
   0  -3  -6  107.09   42.10 
   0   3   6   87.59   33.80 
   0  -3  -6   50.59   25.30 
   0   3  -6  142.89   42.80 
   0   3   6   73.49   33.40 
   0  -3  -6   81.29   43.80 
   0   3   6   71.19   35.90 
   0  -3  -6   72.49   32.20 
   0   3   6    0.00   16.80 
   0  -3   6   26.30   21.80 
   0   3   6   26.90   23.30 
   0  -3   6  108.79   42.80 
   0   3  -6   13.30   21.30 
   0  -3  -6    0.70   18.20 
   0   3  -6    4.30   17.50 
   0   3   6   47.40   29.60 
   0  -3  -6   65.59   32.60 
   0   3   6  193.78   48.00 
   0  -3   6  107.29   34.20 
   0   3  -6   92.99   39.30 
   0   3  -7    0.00   27.20 
   0   3  -7    0.00   18.10 
   0  -3   7    4.00   33.30 
   0  -3   7   42.60   47.80 
   0  -3   7   19.90    9.70 
   0  -3  -7   11.10   20.20 
   0   3  -7   20.20   42.70 
   0   3   7   10.10   40.00 
   0  -3  -7   55.19   47.60 
   0  -3  -7   39.80   35.30 
   0   3  -7   42.50   43.90 
   0  -3   7   27.00   19.60 
   0   3   7   21.20   24.40 
   0  -3   7    1.90   32.30 
   0  -3   7   11.30   24.50 
   0  -3  -7   13.70   39.40 
   0   3  -7    4.10   24.30 
   0   3   7   79.49   38.10 
   0  -3  -7   49.60   43.90 
   0   3  -7   41.40   36.80 
   0   3   7   68.89   51.09 
   0   3   7   11.70   35.80 
   0   3   7    3.40   19.70 
   0  -3  -7   18.50   33.00 
   0  -3  -7    1.70   25.80 
   0   3   8   38.30   40.30 
   0   3  -8   12.40   30.10 
   0  -3   8   25.30   37.40 
   0   3  -8   43.50   37.50 
   0   3  -8   10.70   51.79 
   0   3   8   64.19   46.40 
   0  -3  -8   89.99   49.60 
   0   3   8   35.60   30.40 
   0   3   8    9.30   21.80 
   0  -3  -8   28.20   45.50 
   0   3   8   75.39   46.00 
   0  -3   8   65.59   25.70 
   0  -3  -8   43.60   38.00 
   0  -3   8    0.40   21.30 
   0   3   8   15.10   51.89 
   0  -3   8   39.80   53.29 
   0  -3  -8    1.20   29.50 
   0  -3   8    8.80   26.20 
   0   3  -8   10.20   41.00 
   0  -3   8    0.00   34.60 
   0  -3  -8   94.99   52.89 
   0   3  -9  145.69   63.49 
   0   3  -9   21.30   32.30 
   0  -3  -9   42.10   48.30 
   0   3  -9   65.19   47.40 
   0   3   9  107.09   67.19 
   0   3   9   82.39   53.09 
   0  -3   9   40.50   30.10 
   0   3  -9   26.80   40.90 
   0  -3   9   10.60   42.80 
   0  -3  -9   65.69   39.60 
   0   3   9   88.19   51.19 
   0  -3   9   42.70   64.29 
   0   3   9    0.00   23.10 
   0  -3  -9  117.19   62.69 
   0  -3  -9   52.89   43.50 
   0  -3   9    9.90   22.30 
   0   3   9   27.00   46.30 
   0  -3   9  109.89   52.69 
   0   3   9    0.00   29.20 
   0  -3   9   35.50   41.40 
   0   3  10    0.00   43.70 
   0  -3 -10    0.00   42.00 
   0   3  10   12.10   25.50 
   0   3 -10    0.00   32.70 
   0  -3 -10   30.20   35.70 
   0   3 -10   85.49   49.00 
   0  -3  10    2.50   41.20 
   0  -3  10    0.00   21.00 
   0  -3  11   12.00   26.30 
   1  -3   0  241.48   29.00 
   1  -3   0  215.08   27.90 
  -1   3   0  256.37   28.60 
   1   3   0  210.98   28.00 
   1   3   0  130.29   29.40 
  -1   3   0  132.49   32.60 
  -1  -3   0  217.48   28.00 
   1   3   0  185.08   30.80 
   1   3   0  209.98   33.30 
  -1   3   0  237.38   33.60 
   1  -3   0  228.48   32.20 
  -1  -3   0  186.98   31.30 
   1  -3   0  178.88   34.10 
  -1  -3   0  229.58   28.10 
  -1   3   0  164.18   34.00 
  -1   3   0  226.58   28.50 
  -1   3   1 4866.91  519.75 
   1  -3   1 4549.54  519.85 
  -1  -3  -1 5453.65  549.15 
   1   3  -1 4571.44  497.75 
   1  -3   1 4740.63  499.15 
   1  -3   1 4550.94  520.35 
  -1   3   1 5017.00  520.45 
   1   3  -1 4607.74  519.45 
  -1   3   1 4815.22  498.75 
  -1   3   1 5051.89  520.45 
   1   3  -1 4355.16  518.65 
   1  -3   1 4359.86  498.45 
   1   3  -1 4507.55  497.85 
  -1  -3  -1 5233.38  598.44 
  -1  -3  -1 4704.43  498.65 
  -1   3   1 4643.54  498.65 
  -1   3   1 5494.75  549.85 
  -1  -3  -1 4964.70  520.25 
  -1  -3  -1 5208.38  520.35 
  -1  -3  -1 4965.60  499.05 
  -1  -3  -1 5481.75  557.54 
  -1   3  -1 4609.04  498.75 
   1   3   1 5332.67  520.65 
  -1  -3   1 4661.93  556.94 
   1  -3  -1 5031.10  520.35 
  -1   3  -1 4563.54  519.95 
   1   3   1 5308.37  548.85 
   1  -3  -1 5333.37  549.85 
  -1   3  -1 4475.05  520.35 
   1  -3  -1 4716.03  498.75 
   1   3   1 4448.55  498.45 
   1  -3  -1 5013.50  520.45 
  -1  -3   1 4566.14  497.85 
  -1  -3   1 4406.56  497.65 
  -1  -3   1 4385.06  518.45 
   1   3   1 4945.60  499.15 
  -1   3  -1 4393.86  498.75 
   1   3   1 5029.20  520.25 
  -1  -3  -2  823.52  114.99 
   1   3  -2  847.22  114.99 
  -1  -3  -2  894.61  109.79 
   1  -3   2  740.23  109.39 
  -1   3   2  859.11  108.79 
  -1   3   2 1100.39  102.09 
  -1  -3  -2 1088.59  103.69 
   1   3  -2 1091.49  100.79 
   1   3  -2 1080.99  101.49 
  -1   3   2 1088.99  103.79 
  -1  -3  -2  826.52  113.29 
   1  -3   2 1013.90  102.89 
   1  -3   2  728.43  116.49 
   1   3  -2  912.71  106.19 
  -1  -3  -2  975.40  109.89 
  -1  -3  -2  916.51  123.59 
   1  -3   2  985.10  108.69 
  -1   3   2  896.11  108.69 
  -1  -3  -2 1123.99  102.79 
   1   3  -2  857.11  107.89 
  -1   3   2  851.71  113.99 
   1  -3  -2  978.90  102.99 
  -1  -3   2  858.21  106.79 
   1  -3  -2  831.92  108.69 
  -1  -3   2  806.32  114.49 
   1   3   2  852.01  123.29 
   1   3   2  944.71  109.09 
  -1   3  -2 1043.40  103.19 
   1   3   2 1072.79  103.79 
  -1  -3   2  887.21  105.59 
  -1   3  -2  949.60  110.79 
   1  -3  -2 1091.39  102.49 
  -1  -3   2 1084.69  100.59 
  -1  -3   2 1025.20  100.99 
  -1  -3   2  802.02  123.99 
   1   3   2  864.61  114.89 
   1   3   2  943.51  109.69 
   1  -3  -2  858.11  108.89 
   1  -3  -2  826.62  116.49 
  -1   3  -2  924.01  108.49 
   1  -3  -2  846.52  114.39 
   1  -3  -2  801.92  124.59 
  -1   3  -2 1082.09  102.09 
   1   3   2  931.31  113.59 
   1   3   2 1161.28  102.79 
  -1   3   3 1130.29  124.29 
   1   3  -3 1342.37  134.39 
  -1  -3  -3 1161.88  126.19 
  -1  -3  -3 1192.38  143.59 
   1   3  -3 1220.78  124.29 
  -1  -3  -3  971.70  118.39 
  -1   3   3 1241.58  132.29 
  -1  -3  -3  897.31  116.59 
  -1   3   3 1144.79  133.69 
  -1   3   3 1209.98  125.89 
  -1  -3  -3 1016.30  125.39 
  -1  -3  -3 1176.98  133.39 
   1  -3   3 1145.69  126.59 
   1   3  -3 1048.90  122.09 
   1  -3   3 1063.19  123.89 
  -1  -3  -3 1135.49  131.19 
   1   3  -3  908.41  115.69 
   1  -3   3 1164.38  133.99 
   1  -3   3  884.11  116.99 
  -1   3   3  991.30  117.89 
   1  -3  -3 1266.67  132.79 
   1   3   3 1239.78  131.29 
  -1   3  -3 1053.19  123.89 
  -1   3  -3 1371.56  137.59 
   1   3   3 1176.78  143.29 
   1  -3  -3  889.91  115.99 
  -1  -3   3  962.50  115.69 
   1   3   3 1121.09  124.89 
  -1  -3   3 1196.78  122.79 
   1  -3  -3 1152.88  125.59 
   1  -3  -3  913.91  117.59 
   1   3   3 1115.49  133.49 
  -1  -3   3 1231.48  133.29 
   1   3   3 1166.98  126.49 
  -1   3  -3 1198.78  126.99 
  -1  -3   3 1277.17  144.29 
  -1  -3   3 1042.60  121.49 
  -1   3  -3  876.61  117.09 
   1   3   3  899.01  116.59 
   1  -3  -3 1164.38  144.39 
   1   3   3  973.70  118.39 
   1  -3  -3 1198.88  134.99 
  -1  -3   3  838.62  114.69 
   1  -3  -3 1094.89  124.89 
  -1   3   4 1185.48  150.68 
  -1  -3  -4 1341.37  143.49 
  -1  -3  -4 1256.07  172.78 
  -1  -3  -4 1274.47  152.58 
  -1   3   4 1280.87  175.38 
  -1  -3  -4 1288.57  141.79 
   1   3  -4 1342.37  162.08 
   1  -3   4 1318.97  140.99 
   1   3  -4 1188.08  140.59 
   1   3  -4 1328.37  150.28 
  -1   3   4 1415.46  143.19 
  -1  -3  -4 1324.37  151.98 
  -1   3   4 1435.66  159.38 
  -1   3   4 1292.87  162.58 
   1  -3   4 1247.28  150.68 
  -1  -3  -4 1279.27  158.08 
   1  -3   4 1210.68  162.08 
  -1  -3  -4 1284.77  162.08 
   1   3  -4 1312.87  148.49 
   1   3  -4 1354.76  139.89 
   1  -3   4 1326.87  149.69 
  -1   3   4 1378.56  149.99 
  -1   3   4 1335.27  141.09 
   1  -3   4 1218.28  175.38 
   1  -3   4 1350.96  142.69 
  -1  -3   4 1252.57  173.98 
   1  -3  -4 1396.06  143.09 
   1   3   4 1343.67  150.68 
  -1  -3   4 1212.98  160.48 
  -1   3  -4 1270.17  140.89 
  -1  -3   4 1277.67  139.29 
   1   3   4 1387.26  158.28 
   1   3   4 1272.47  161.38 
   1  -3  -4 1317.17  175.08 
  -1  -3   4 1283.87  147.19 
   1  -3  -4 1351.36  151.38 
  -1   3  -4 1333.67  150.28 
  -1  -3   4 1345.17  148.49 
   1  -3  -4 1288.07  141.29 
   1  -3  -4 1398.76  159.68 
  -1  -3   4 1355.56  140.69 
  -1   3  -4 1232.28  141.99 
   1  -3  -4 1410.56  151.88 
  -1   3  -4 1210.08  163.48 
   1   3   4 1284.47  174.28 
   1   3   4 1385.46  143.99 
   1   3   4 1274.97  152.18 
   1  -3  -4 1257.97  162.28 
  -1   3  -4 1360.16  152.68 
  -1   3   5   95.09   26.40 
  -1   3   5   71.59   31.30 
  -1   3   5  119.99   32.20 
   1   3  -5   56.49   21.40 
   1  -3   5  113.39   34.70 
  -1  -3  -5  166.58   42.70 
   1   3  -5   79.59   19.50 
  -1   3   5   81.69   22.30 
   1  -3   5   68.79   30.90 
   1  -3   5   64.39   24.00 
   1   3  -5  116.09   31.10 
   1   3  -5  105.59   34.20 
  -1  -3  -5   44.90   34.80 
   1   3  -5   99.49   36.20 
  -1  -3  -5   38.20   36.90 
   1  -3   5  145.29   44.40 
  -1   3   5  104.39   35.00 
  -1   3   5  104.89   44.20 
   1  -3   5   64.19   20.20 
  -1  -3  -5  118.49   36.80 
   1  -3   5   80.89   34.20 
  -1  -3  -5   71.19   26.40 
  -1   3   5   54.29   31.10 
  -1  -3  -5   57.79   22.40 
  -1  -3  -5   51.39   29.80 
  -1   3  -5   95.69   38.30 
  -1  -3   5  111.39   32.70 
  -1   3  -5   80.99   33.40 
   1   3   5   40.30   26.30 
  -1   3  -5   29.70   23.20 
   1   3   5   29.70   19.90 
   1   3   5  115.49   35.00 
   1  -3  -5   81.39   38.10 
   1   3   5  124.79   37.90 
   1  -3  -5   91.09   36.00 
   1  -3  -5   35.60   22.70 
  -1   3  -5   55.59   19.80 
   1  -3  -5   38.50   27.10 
   1   3   5  118.99   32.60 
  -1  -3   5   57.89   18.30 
   1  -3  -5   78.59   20.80 
  -1   3  -5  118.29   39.20 
  -1  -3   5   88.39   29.40 
   1   3   5  171.68   43.50 
   1  -3  -5  105.49   40.60 
   1   3   5   96.39   34.80 
  -1  -3   5  117.89   34.30 
   1  -3  -5   45.80   30.50 
  -1  -3   5  179.58   44.40 
  -1  -3   5   90.29   23.10 
  -1   3   6  149.79   49.10 
   1   3  -6  228.58   32.60 
  -1  -3  -6  131.79   48.00 
   1  -3   6  167.38   41.80 
   1   3  -6  169.58   46.70 
   1  -3   6  154.88   34.90 
   1   3  -6  107.29   42.40 
  -1  -3  -6  168.08   37.10 
  -1  -3  -6  149.69   42.90 
  -1   3   6  137.69   43.30 
  -1   3   6  183.18   36.00 
   1   3  -6  140.49   32.30 
   1  -3   6  179.08   31.90 
  -1   3   6  165.78   43.90 
  -1  -3  -6  175.68   45.30 
  -1  -3  -6  195.78   48.10 
  -1   3   6  180.08   32.00 
   1   3  -6  182.18   42.30 
   1  -3   6  205.38   54.99 
   1  -3   6   99.99   40.00 
  -1   3   6  173.98   42.30 
  -1   3   6  218.58   60.69 
   1  -3   6   72.09   39.60 
  -1  -3  -6  168.28   31.80 
  -1  -3  -6  185.38   54.19 
   1  -3  -6  147.39   48.00 
   1   3   6  232.78   46.10 
  -1  -3   6  174.38   32.10 
   1  -3  -6  146.99   30.70 
  -1  -3   6  220.58   55.09 
   1  -3  -6  140.99   40.00 
   1  -3  -6  181.88   51.09 
  -1   3  -6  130.79   47.40 
   1   3   6  183.88   49.40 
  -1   3  -6  217.78   43.40 
   1   3   6  123.69   43.30 
  -1  -3   6  158.48   40.40 
  -1  -3   6  188.78   38.20 
   1  -3  -6  194.68   46.00 
   1  -3  -6  214.18   37.20 
  -1  -3   6  187.48   45.50 
  -1   3  -6  268.07   57.29 
  -1  -3   6  143.09   28.10 
  -1   3  -6  234.98   35.00 
   1  -3  -6  152.78   45.80 
   1   3   6  169.18   32.80 
   1   3   6  206.28   55.69 
   1   3   6  227.88   38.10 
  -1   3  -6  194.08   36.50 
   1  -3   7    0.20   24.00 
  -1   3   7    0.00   19.20 
  -1   3   7   83.59   49.99 
   1  -3   7   12.10   19.70 
  -1  -3  -7   65.69   29.90 
  -1  -3  -7    0.00   41.60 
   1  -3   7   35.50   38.80 
   1  -3   7   52.69   44.80 
  -1  -3  -7   26.60   34.80 
   1   3  -7    9.60   35.20 
  -1   3   7    0.00   24.40 
   1   3  -7   36.50   25.20 
  -1  -3  -7   86.29   41.60 
  -1   3   7   21.90   35.70 
  -1   3   7   34.60   38.40 
  -1   3   7    0.00   31.90 
  -1  -3  -7    0.00   33.60 
   1   3  -7   15.30   18.30 
   1   3  -7   52.69   34.20 
   1  -3   7   45.80   35.40 
   1  -3   7    0.00   32.00 
   1   3  -7    0.00   34.10 
   1   3  -7   84.49   45.90 
  -1  -3  -7   10.70   20.10 
   1  -3  -7   10.30   46.30 
   1  -3  -7   36.10   38.40 
  -1  -3   7   28.60   33.80 
  -1  -3   7   88.19   50.39 
  -1   3  -7   98.09   40.10 
   1   3   7   28.20   37.00 
  -1  -3   7   12.20   16.80 
   1   3   7   15.70   19.10 
   1   3   7   59.99   39.10 
   1   3   7  114.99   45.60 
  -1   3  -7    0.00   24.50 
   1   3   7   55.19   43.90 
   1   3   7    0.00   27.50 
  -1   3  -7   25.40   31.90 
   1  -3  -7    0.00   18.50 
  -1  -3   7   68.39   36.30 
   1  -3  -7    0.00   36.70 
  -1   3  -7    0.00   18.40 
  -1  -3   7   15.70   22.60 
  -1   3  -7   14.80   40.90 
   1  -3  -7    0.00   26.90 
  -1   3  -7    2.20   46.50 
   1  -3  -7   68.89   35.60 
  -1  -3   7    0.00   30.50 
   1  -3  -7  126.59   42.10 
  -1  -3  -8    0.00   36.70 
  -1  -3  -8  109.19   49.20 
   1  -3   8   63.99   45.90 
  -1   3   8   14.70   38.40 
  -1  -3  -8   91.89   56.89 
  -1   3   8  135.49   62.29 
   1   3  -8   12.30   27.50 
   1  -3   8    0.00   40.20 
   1  -3   8   47.30   30.70 
   1   3  -8   41.10   35.40 
   1   3  -8   62.29   55.19 
  -1  -3  -8   21.90   31.30 
  -1   3   8   50.59   42.50 
  -1   3   8   37.40   24.50 
  -1   3   8   73.59   46.00 
   1   3  -8   50.29   41.20 
   1  -3   8    7.60   21.80 
   1  -3   8   61.39   39.90 
  -1   3   8   57.39   32.80 
   1  -3   8   78.19   57.19 
   1  -3  -8   19.70   48.80 
  -1  -3   8   29.50   21.90 
   1   3   8   42.80   33.00 
  -1   3  -8   52.49   45.50 
  -1   3  -8    0.00   28.90 
  -1  -3   8    0.00   54.39 
   1   3   8   70.89   44.30 
  -1  -3   8   25.80   24.40 
  -1   3  -8   33.00   53.19 
  -1  -3   8   50.99   40.90 
   1  -3  -8  127.29   56.49 
   1   3   8   61.49   57.39 
  -1  -3   8   98.69   41.50 
   1   3   8   60.29   49.60 
   1  -3  -8   43.60   46.50 
  -1  -3   8   29.90   36.40 
   1   3   8   13.40   38.60 
   1  -3  -8   93.19   42.30 
  -1   3  -8   85.19   41.00 
   1   3   8   42.70   25.30 
   1  -3  -8   25.40   30.60 
  -1  -3  -9    0.00   41.10 
  -1   3   9   79.99   45.10 
   1  -3   9   16.20   58.89 
   1  -3   9    0.00   27.80 
  -1  -3  -9    0.00   46.40 
  -1  -3  -9   64.99   60.79 
  -1   3   9    0.00   39.70 
  -1   3   9   30.20   25.80 
  -1   3   9  107.49   65.19 
  -1   3   9    0.00   27.70 
   1  -3   9    6.60   24.60 
   1   3  -9   52.89   51.69 
   1   3  -9   12.10   36.10 
   1   3  -9    0.00   41.60 
   1  -3   9   29.20   44.30 
   1   3  -9    0.00   30.20 
  -1   3   9    0.00   46.90 
  -1  -3  -9    0.00   34.20 
   1  -3   9   53.79   45.50 
   1  -3   9    0.00   42.20 
  -1   3  -9   19.40   38.90 
  -1  -3   9   18.10   22.30 
  -1  -3   9   21.90   39.40 
  -1  -3   9   24.20   26.90 
  -1   3  -9   41.00   36.10 
   1  -3  -9   43.90   45.50 
  -1   3  -9   22.40   59.09 
   1  -3  -9    0.00   42.50 
   1   3   9   69.49   66.49 
  -1  -3   9   48.90   60.99 
   1  -3  -9    0.00   32.30 
  -1   3  -9   96.49   48.80 
   1  -3  -9    0.00   50.99 
   1   3   9    0.00   47.00 
  -1  -3   9   69.49   44.30 
   1   3   9    0.00   33.50 
   1  -3  -9   40.30   60.79 
   1   3   9   29.80   28.40 
  -1  -3   9   36.10   39.90 
   1   3   9    1.70   47.40 
   1   3   9    0.00   30.60 
  -1   3  10    0.00   21.40 
   1   3 -10    0.00   33.00 
   1   3 -10    0.00   43.70 
   1  -3  10   25.40   26.60 
  -1   3  10   21.90   42.40 
  -1  -3 -10   29.20   35.20 
   1  -3  10   33.90   51.19 
  -1  -3 -10    0.60   42.80 
   1  -3 -10    0.00   40.60 
   1  -3 -10   17.70   36.40 
   1   3  10   68.19   49.70 
   1   3  10    0.00   24.70 
  -1   3 -10    0.00   36.30 
  -1  -3  10   11.60   45.00 
  -1   3 -10   10.00   46.90 
  -1  -3  10   28.80   25.30 
   1  -3  11    0.00   28.70 
  -1   3  11    0.00   24.30 
  -1  -3  11    0.00   23.70 
  -2   3   0  889.11   90.09 
   2   3   0  887.51   87.19 
   2  -3   0  938.81   88.19 
  -2   3   0  586.14   78.29 
   2  -3   0  610.04   79.19 
  -2  -3   0  671.43   77.79 
   2   3   0  701.83   78.59 
   2  -3   0  619.04   78.19 
   2   3   0  839.62   84.19 
  -2   3   0  856.21   85.09 
   2   3   0  796.32   84.19 
  -2  -3   0  597.24   77.29 
   2   3   0  580.74   77.39 
  -2  -3   0  818.02   83.19 
   2  -3   0  796.42   84.59 
  -2   3   0  606.64   78.89 
  -2   3   0  835.22   86.39 
  -2  -3  -1 2097.19  232.98 
   2  -3   1 2211.08  234.48 
  -2  -3  -1 1940.61  244.58 
  -2  -3  -1 1937.41  232.48 
   2  -3   1 2083.19  223.28 
  -2  -3  -1 2099.19  265.07 
  -2   3   1 2368.66  222.38 
  -2   3   1 1946.21  245.58 
   2   3  -1 2099.09  220.78 
  -2  -3  -1 2068.89  221.98 
  -2  -3  -1 2172.48  222.68 
   2   3  -1 2232.88  247.08 
   2  -3   1 2157.98  233.08 
   2  -3   1 2126.69  222.58 
  -2   3   1 2092.79  232.08 
   2   3  -1 2133.29  220.68 
  -2  -3  -1 2188.48  247.48 
  -2   3   1 1893.81  232.78 
  -2   3   1 2100.39  222.18 
   2   3   1 2124.89  247.48 
   2   3   1 2212.18  222.78 
   2  -3  -1 2317.67  222.28 
   2  -3  -1 2197.58  222.38 
   2   3   1 2055.29  232.78 
  -2  -3   1 2168.28  246.78 
  -2   3  -1 2167.48  223.08 
   2   3   1 2048.99  232.68 
  -2   3  -1 2314.17  222.78 
   2   3   1 2220.68  222.18 
   2   3   1 2008.50  265.07 
  -2   3  -1 2269.67  233.98 
   2  -3  -1 2003.80  245.98 
  -2   3  -1 2309.77  233.38 
   2  -3  -1 2097.59  231.98 
   2   3   1 1954.90  244.18 
   2  -3  -1 1983.60  233.28 
  -2  -3   1 2167.58  265.77 
  -2   3   2 4873.11  522.25 
   2   3  -2 4480.45  499.25 
  -2  -3  -2 4824.02  501.85 
  -2  -3  -2 4910.41  601.54 
  -2  -3  -2 4536.75  500.95 
   2   3  -2 5207.18  560.24 
   2   3  -2 4483.65  499.45 
   2  -3   2 4289.47  501.35 
  -2   3   2 4860.91  522.45 
  -2  -3  -2 5278.47  560.94 
  -2  -3  -2 4924.31  523.15 
   2  -3   2 4882.61  522.65 
   2  -3   2 4459.45  501.05 
  -2  -3  -2 4878.81  523.05 
  -2   3   2 5406.26  552.84 
   2  -3   2 4830.72  523.45 
  -2   3   2 4374.46  500.25 
  -2  -3  -2 5185.78  551.34 
  -2   3  -2 5113.09  523.95 
  -2   3  -2 4345.87  500.85 
   2  -3  -2 4431.56  500.55 
   2  -3  -2 4868.31  522.65 
  -2   3  -2 4792.02  522.75 
   2  -3  -2 5231.68  552.74 
   2  -3  -2 4853.21  522.55 
   2  -3  -2 4501.65  501.05 
  -2  -3   2 5222.58  560.14 
  -2  -3   2 4182.08  498.85 
   2   3   2 4553.34  500.85 
   2   3   2 4971.00  501.95 
   2   3   2 5168.48  560.84 
  -2  -3   2 5090.09  602.24 
   2   3   2 5376.96  551.34 
   2   3   2 5058.19  523.05 
   2   3   2 5242.78  602.04 
  -2   3  -2 4429.86  501.55 
   2   3   2 5040.60  523.55 
   2   3  -3 1111.39  125.89 
  -2  -3  -3 1156.78  129.39 
  -2   3   3 1204.28  128.59 
  -2   3   3 1175.78  134.79 
   2  -3   3 1147.69  128.89 
  -2  -3  -3 1104.89  137.39 
  -2  -3  -3 1142.89  144.69 
   2   3  -3 1249.47  132.49 
  -2  -3  -3 1127.19  154.98 
   2   3  -3 1122.99  125.29 
   2   3  -3 1292.77  144.99 
  -2   3   3 1106.39  126.99 
  -2  -3  -3 1101.59  128.19 
  -2   3   3 1152.58  142.99 
  -2  -3  -3 1203.58  142.29 
  -2   3   3 1196.68  134.89 
   2   3  -3 1302.77  133.99 
  -2  -3  -3 1162.48  136.89 
   2  -3   3 1119.59  127.79 
   2  -3   3 1127.89  146.49 
   2  -3   3 1189.98  135.99 
   2  -3   3 1393.06  138.99 
   2   3   3 1201.68  145.39 
   2   3   3 1136.79  128.29 
  -2   3  -3 1257.37  138.19 
  -2   3  -3 1196.38  127.99 
  -2  -3   3 1320.37  144.89 
   2  -3  -3 1134.39  127.99 
  -2  -3   3 1110.29  124.99 
   2  -3  -3 1149.69  156.88 
   2  -3  -3 1151.28  135.59 
  -2   3  -3 1214.78  136.19 
   2  -3  -3 1181.08  127.39 
  -2   3  -3 1134.89  128.99 
   2  -3  -3 1186.58  146.39 
   2   3   3 1239.18  156.08 
   2   3   3 1215.28  141.89 
   2   3   3 1289.77  138.49 
   2   3   3 1246.88  129.99 
   2  -3  -3 1243.38  143.99 
  -2  -3   3 1355.86  156.78 
   2   3   3 1151.38  136.19 
   2  -3  -3 1225.78  135.99 
   2  -3   4  929.51  114.49 
   2   3  -4 1019.10  113.69 
  -2   3   4  788.92  119.69 
   2   3  -4 1072.99  122.69 
  -2   3   4 1150.68  122.59 
  -2  -3  -4 1152.08  127.19 
   2  -3   4 1085.99  134.09 
   2  -3   4 1039.00  123.59 
  -2  -3  -4 1110.59  132.69 
  -2  -3  -4 1142.79  142.79 
  -2   3   4 1133.29  116.19 
  -2  -3  -4 1017.60  115.49 
  -2  -3  -4 1071.69  128.99 
  -2   3   4  980.40  113.59 
   2  -3   4 1059.29  116.89 
   2   3  -4 1073.79  120.09 
  -2   3   4 1211.98  130.79 
   2  -3   4 1066.09  125.49 
   2   3  -4 1108.09  131.99 
  -2  -3  -4 1110.49  125.89 
  -2  -3  -4 1019.90  117.29 
   2   3  -4 1005.60  112.49 
   2  -3  -4 1028.40  130.39 
   2   3   4 1072.09  143.09 
  -2   3  -4  995.20  116.39 
  -2   3  -4 1144.39  136.59 
   2  -3  -4 1063.19  144.09 
   2  -3  -4 1003.40  115.79 
  -2   3  -4 1001.70  114.69 
   2  -3  -4 1078.59  124.49 
   2  -3  -4 1047.30  132.89 
  -2   3  -4 1037.50  124.49 
  -2  -3   4  957.10  111.99 
  -2  -3   4 1019.30  142.49 
   2  -3  -4 1077.79  123.99 
   2   3   4 1063.89  124.09 
  -2  -3   4 1069.59  131.59 
   2  -3  -4  997.10  113.89 
   2   3   4 1081.29  129.09 
   2   3   4 1134.09  127.29 
   2   3   4  977.90  115.29 
  -2   3  -4 1064.79  127.39 
   2   3   4 1084.59  117.79 
   2   3   4 1133.59  133.39 
  -2  -3  -5  691.23   92.89 
  -2   3   5  613.04   91.29 
  -2  -3  -5  569.94  100.09 
  -2  -3  -5  701.63   90.69 
   2  -3   5  637.54   94.59 
   2   3  -5  594.24   86.29 
   2   3  -5  674.93   82.49 
   2  -3   5  709.13   80.49 
  -2  -3  -5  601.04   88.39 
   2  -3   5  700.33   90.19 
   2   3  -5  691.73   75.39 
  -2   3   5  761.82   79.49 
  -2   3   5  632.54   89.39 
  -2   3   5  587.84   83.89 
   2   3  -5  632.94   91.69 
   2  -3   5  615.64  101.89 
   2   3  -5  667.73   76.89 
   2  -3   5  711.33   78.09 
  -2  -3  -5  693.43   81.39 
  -2  -3  -5  695.63   79.09 
  -2  -3  -5  668.23   92.19 
  -2   3   5  729.03   76.79 
   2  -3   5  735.33   86.99 
  -2   3  -5  616.24   87.49 
   2   3   5  604.34   77.89 
  -2  -3   5  608.34  100.79 
   2   3   5  736.83   88.79 
   2   3   5  735.73  102.89 
   2   3   5  676.93   81.49 
  -2  -3   5  672.33   83.49 
   2  -3  -5  578.84   89.79 
   2  -3  -5  672.73   79.39 
   2   3   5  671.23   89.69 
   2   3   5  727.63   92.59 
  -2  -3   5  639.34   74.09 
  -2  -3   5  712.83   75.99 
   2   3   5  633.64   91.39 
  -2   3  -5  636.04   95.19 
   2  -3  -5  624.14   93.99 
   2  -3  -5  631.64   87.89 
   2  -3  -5  585.84  101.19 
   2  -3  -5  632.24   76.49 
   2  -3  -5  665.83   89.39 
  -2   3  -5  707.73   78.19 
  -2   3  -5  680.63   92.99 
  -2  -3   5  627.54   91.39 
  -2   3  -5  635.94   80.39 
  -2   3   6    1.00   17.70 
  -2   3   6   96.69   35.30 
  -2  -3  -6   79.99   37.50 
  -2  -3  -6   62.39   27.80 
   2  -3   6  126.29   49.20 
   2  -3   6  105.89   37.10 
  -2   3   6   34.30   24.70 
  -2   3   6  148.39   39.40 
   2   3  -6   52.99   30.80 
   2   3  -6   50.89   22.40 
  -2  -3  -6   97.59   44.60 
   2   3  -6  155.58   40.80 
   2  -3   6   79.69   35.60 
   2  -3   6   54.69   24.00 
  -2   3   6  120.79   48.70 
  -2  -3  -6   91.09   34.90 
  -2  -3  -6   51.69   21.90 
   2   3  -6   46.40   18.30 
   2   3  -6   65.79   32.30 
   2  -3   6   25.20   20.10 
   2   3  -6  126.69   40.00 
  -2   3   6  111.99   39.90 
   2  -3   6  125.39   41.30 
  -2  -3  -6  108.29   41.80 
  -2   3  -6  101.49   37.90 
  -2  -3   6   33.30   16.70 
   2   3   6   44.30   32.80 
  -2  -3   6   94.49   23.00 
   2  -3  -6   33.80   19.80 
  -2  -3   6  200.38   53.79 
   2  -3  -6   70.09   37.20 
  -2  -3   6   33.50   34.40 
  -2   3  -6   19.20   19.80 
  -2   3  -6  178.38   47.70 
   2  -3  -6  120.19   38.20 
   2   3   6   23.50   34.30 
  -2   3  -6   45.40   25.40 
  -2   3  -6   96.39   42.20 
   2  -3  -6   86.69   26.70 
   2   3   6   70.49   41.90 
   2   3   6   52.79   22.90 
   2   3   6   52.59   28.00 
   2   3   6  118.39   46.60 
   2  -3  -6  107.19   43.20 
   2  -3  -6  101.49   36.80 
   2  -3  -6   58.29   39.60 
   2  -3   7  113.79   48.60 
   2   3  -7  156.58   49.10 
   2  -3   7   92.29   29.10 
  -2  -3  -7  162.38   53.09 
   2  -3   7  129.79   34.30 
  -2   3   7  118.39   44.80 
   2   3  -7  126.19   28.40 
  -2  -3  -7   46.20   43.10 
   2  -3   7  222.78   61.99 
   2   3  -7  160.98   46.30 
  -2  -3  -7   87.79   52.99 
  -2  -3  -7  150.88   37.90 
  -2   3   7  132.69   30.10 
   2  -3   7  137.59   45.00 
  -2  -3  -7  131.69   32.50 
  -2   3   7  187.98   36.20 
  -2   3   7  197.68   66.99 
  -2  -3  -7  186.98   46.20 
   2   3  -7  104.49   31.20 
   2   3  -7  219.38   46.10 
  -2   3   7  145.49   43.50 
   2  -3   7  109.89   44.00 
   2   3  -7   50.39   43.40 
   2  -3  -7  146.19   45.80 
  -2   3  -7  102.79   41.50 
  -2  -3   7  107.79   57.49 
  -2  -3   7  150.78   31.20 
  -2   3  -7  148.49   53.79 
   2  -3  -7  231.48   54.59 
  -2  -3   7  140.69   38.50 
   2   3   7  163.58   48.30 
   2   3   7  114.89   36.40 
   2   3   7  160.58   33.30 
  -2   3  -7  146.29   36.90 
   2  -3  -7  140.49   47.70 
   2  -3  -7  113.49   34.30 
   2  -3  -7   89.59   27.90 
  -2   3  -7  109.89   29.20 
   2  -3  -7  227.08   52.19 
  -2  -3   7  139.99   47.00 
  -2   3  -7  272.47   64.39 
   2   3   7  170.18   45.70 
   2   3   7  243.28   65.09 
   2   3   7  135.79   50.39 
  -2  -3   7  122.19   25.90 
   2  -3  -7  160.28   53.29 
  -2   3  -7  126.39   45.90 
  -2  -3  -8   78.39   34.40 
   2  -3   8   50.19   57.69 
  -2   3   8   10.80   37.90 
   2   3  -8   35.80   41.30 
  -2   3   8    0.00    9.80 
   2  -3   8   53.69   44.60 
  -2   3   8   36.70   27.60 
   2   3  -8    0.00   45.80 
  -2   3   8   38.60   57.49 
  -2   3   8   41.30   22.80 
   2   3  -8   34.30   36.40 
   2  -3   8   47.70   40.30 
   2  -3   8   26.70   25.00 
  -2   3   8   21.80   40.50 
  -2  -3  -8   69.49   55.39 
   2   3  -8   50.69   27.80 
   2  -3   8   71.39   32.60 
   2  -3   8   95.59   45.00 
  -2  -3  -8   59.29   50.09 
  -2  -3  -8   34.60   40.50 
  -2   3  -8   51.69   58.29 
  -2   3  -8   26.60   31.60 
   2  -3  -8    7.10   39.10 
   2  -3  -8   58.89   44.60 
  -2  -3   8   33.70   51.39 
  -2  -3   8   81.49   35.80 
   2   3   8   42.40   55.49 
  -2   3  -8   22.30   45.90 
   2  -3  -8   30.30   52.49 
   2   3   8   39.10   43.00 
  -2  -3   8   32.10   22.40 
  -2   3  -8    0.00   30.10 
   2   3   8   44.70   27.30 
   2  -3  -8   27.10   30.60 
   2   3   8   56.99   50.19 
  -2  -3   8   18.40   37.40 
   2   3   8   70.89   34.80 
  -2  -3   8    0.00   36.30 
  -2  -3   8   57.99   21.20 
   2   3   8   34.10   38.90 
   2  -3  -8   84.79   53.09 
   2   3  -9   31.80   29.40 
   2  -3   9   47.70   47.00 
   2  -3   9   72.99   52.29 
  -2  -3  -9   49.99   59.89 
   2  -3   9    0.00   30.60 
  -2   3   9    1.60   21.40 
  -2  -3  -9   89.59   47.30 
   2  -3   9   24.60   58.99 
   2  -3   9   78.29   48.20 
  -2   3   9   18.50   43.50 
   2  -3   9    0.00   20.40 
  -2  -3  -9   18.20   50.09 
  -2   3   9   71.29   45.10 
   2   3  -9   56.89   42.40 
   2   3  -9  106.99   46.20 
  -2   3   9    0.00   39.10 
  -2   3   9   45.60   32.70 
  -2  -3  -9   33.70   35.40 
   2   3  -9  105.29   58.89 
  -2   3  -9   35.20   43.30 
  -2  -3   9   25.30   25.70 
   2  -3  -9   51.39   45.80 
   2  -3  -9  110.79   57.99 
   2   3   9   22.20   47.30 
   2  -3  -9   49.50   36.10 
   2   3   9    5.60   26.00 
  -2  -3   9    0.00   58.19 
  -2   3  -9   26.60   46.70 
   2  -3  -9   20.50   46.00 
  -2  -3   9    0.00   39.30 
   2   3   9   79.89   62.69 
  -2   3  -9   27.00   34.80 
  -2  -3   9    7.50   19.90 
   2   3   9   25.30   52.49 
   2   3   9    1.80   31.90 
   2   3   9   28.70   45.40 
  -2  -3   9   50.99   40.10 
   2  -3  -9  148.39   61.09 
  -2   3  -9   65.89   65.09 
  -2   3  10   17.30   45.90 
  -2   3  10   32.20   23.30 
  -2  -3 -10   70.49   50.39 
   2   3 -10   39.80   47.40 
  -2  -3 -10    0.00   51.19 
   2  -3  10   48.10   49.50 
   2  -3  10   43.70   29.10 
  -2  -3 -10  100.59   44.70 
  -2  -3  10    0.00   21.70 
   2  -3 -10    0.00   49.10 
  -2  -3  10   15.80   46.00 
   2  -3 -10   77.89   41.30 
  -2   3 -10    2.60   44.70 
  -2   3 -10    0.00   36.50 
   2   3  10    0.00   25.50 
   2   3  10    0.00   43.00 
  -3   3   0 2605.74  287.17 
  -3   3   0 2852.61  275.07 
  -3  -3   0 2249.68  273.17 
   3   3   0 2306.77  285.57 
   3  -3   0 2550.14  288.37 
   3   3   0 2784.52  273.67 
   3   3   0 2823.62  274.07 
   3   3   0 2491.05  285.77 
   3  -3   0 2503.55  286.77 
  -3  -3   0 2424.06  285.57 
   3  -3   0 3004.10  275.07 
  -3  -3   0 2838.42  273.97 
  -3   3   0 2827.62  275.17 
  -3   3   0 2487.65  287.67 
   3  -3   0 2825.42  275.37 
  -3   3   0 2603.54  303.27 
  -3   3   1  863.71   89.09 
  -3   3   1  964.00   95.69 
  -3   3   1  626.44   82.99 
   3   3  -1  843.92   90.99 
  -3   3   1  893.21   90.59 
   3  -3   1  847.22   94.19 
   3   3  -1  886.41   98.89 
  -3  -3  -1  932.61   90.39 
  -3  -3  -1  637.84   83.99 
   3  -3   1  603.34   85.09 
   3  -3   1  621.84   84.09 
   3  -3   1  733.83   90.59 
   3   3   1  911.41   92.09 
   3  -3  -1  698.43   88.29 
   3  -3  -1  975.80   91.99 
  -3   3  -1  659.53   83.99 
   3   3   1  733.93   84.59 
   3  -3  -1  934.21   95.99 
  -3   3  -1  550.14   84.19 
  -3   3  -1  862.61   92.09 
  -3  -3   1  803.92   91.09 
   3  -3  -1  645.54   82.99 
   3  -3  -1  649.14   83.49 
  -3   3  -1  876.91   93.39 
  -3  -3   1  852.91   99.39 
   3   3   1  606.34   82.99 
  -3   3   2   67.59   18.80 
  -3   3   2   93.69   20.20 
  -3  -3  -2  211.38   31.90 
  -3   3   2  108.09   27.90 
  -3  -3  -2  149.29   30.50 
  -3  -3  -2  102.49   22.60 
   3  -3   2   68.59   21.80 
   3  -3   2  139.59   30.00 
  -3  -3  -2  118.79   24.90 
  -3  -3  -2  215.18   29.50 
   3  -3   2  183.48   34.50 
  -3  -3  -2   77.19   20.30 
   3  -3   2   85.99   21.70 
  -3   3   2  172.78   28.70 
   3  -3  -2  107.89   21.00 
  -3   3  -2  217.48   33.30 
  -3   3  -2   93.59   21.20 
   3  -3  -2  123.29   26.00 
   3   3   2  120.19   24.50 
   3   3   2   84.49   21.90 
  -3   3  -2   69.79   22.10 
   3   3   2  174.68   27.50 
   3  -3  -2  113.59   28.30 
   3   3   2  241.08   33.40 
   3   3   2  175.28   29.40 
  -3   3  -2  212.08   36.60 
  -3  -3  -3  380.56   59.39 
   3  -3   3  300.67   57.19 
  -3  -3  -3  380.16   57.79 
  -3  -3  -3  442.26   61.89 
   3   3  -3  414.16   58.69 
   3  -3   3  359.76   61.49 
  -3   3   3  407.26   60.29 
   3  -3   3  404.46   64.09 
  -3   3   3  414.86   56.29 
  -3  -3  -3  414.56   60.49 
   3   3  -3  438.96   65.59 
  -3   3  -3  372.96   58.49 
   3   3   3  391.16   58.69 
   3  -3  -3  461.35   65.99 
   3  -3  -3  440.46   59.29 
   3  -3  -3  378.16   60.29 
  -3   3  -3  430.76   63.19 
  -3  -3   3  427.46   58.89 
   3   3   3  452.25   64.69 
   3   3   3  446.76   62.59 
   3   3   3  406.76   57.69 
   3  -3  -3  517.15   76.39 
   3   3   3  433.36   60.29 
   3  -3  -3  369.86   56.99 
  -3  -3   3  436.46   66.19 
  -3   3   4   36.40   15.90 
  -3  -3  -4   66.49   30.80 
   3  -3   4   10.80   17.20 
   3  -3   4   62.29   34.20 
  -3  -3  -4   79.89   27.20 
   3   3  -4   73.99   30.30 
   3   3  -4   86.79   34.00 
   3  -3   4   48.30   26.80 
  -3   3   4    8.60   17.00 
   3   3  -4   20.40   13.90 
  -3   3   4   62.89   21.30 
  -3   3   4  116.99   32.20 
  -3  -3  -4   64.99   33.20 
   3   3  -4   21.00   15.90 
   3  -3   4   25.60   21.10 
  -3  -3  -4   34.00   21.40 
   3  -3   4   10.80   30.00 
  -3  -3  -4    5.60   16.10 
  -3  -3  -4  100.09   35.60 
  -3   3   4   68.99   28.50 
   3  -3  -4   71.89   30.90 
  -3   3  -4   61.59   36.50 
  -3  -3   4  124.19   37.80 
   3   3   4  123.79   33.20 
   3  -3  -4  139.19   38.20 
   3  -3  -4  102.99   32.50 
  -3  -3   4   32.40   12.60 
   3   3   4   76.89   33.80 
   3  -3  -4   42.00   30.00 
  -3   3  -4   86.19   34.80 
   3  -3  -4   44.70   20.20 
  -3   3  -4   34.80   18.60 
   3  -3  -4  126.99   35.00 
  -3  -3   4   37.20   14.70 
   3   3   4  167.98   41.20 
   3   3   4   87.59   28.10 
   3  -3  -4   54.19   17.80 
  -3   3  -4   28.40   22.50 
  -3  -3   4   84.19   29.60 
   3   3   4   27.70   22.00 
   3   3   4   94.79   32.30 
   3   3   4   14.90   17.80 
  -3  -3  -5  294.97   54.09 
  -3  -3  -5  235.58   45.30 
  -3  -3  -5  331.67   51.99 
  -3   3   5  272.47   48.20 
   3   3  -5  284.27   49.90 
  -3   3   5  367.86   46.00 
   3  -3   5  356.96   52.59 
  -3  -3  -5  251.27   48.50 
   3   3  -5  394.36   62.89 
   3  -3   5  272.47   46.60 
  -3   3   5  155.68   34.40 
  -3   3   5  267.37   42.30 
   3  -3   5  260.87   49.80 
   3   3  -5  280.77   43.30 
   3   3  -5  144.19   30.60 
   3  -3   5  119.99   35.00 
   3   3  -5  140.99   29.50 
  -3   3  -5  380.86   54.99 
   3  -3  -5  260.47   51.09 
   3   3   5  247.58   49.20 
   3   3   5  174.38   38.30 
   3  -3  -5  363.46   63.89 
  -3   3  -5  140.89   33.20 
  -3   3  -5  107.69   34.50 
   3   3   5  250.47   46.20 
   3  -3  -5  306.67   49.00 
   3  -3  -5  240.58   45.20 
   3   3   5  343.17   61.19 
  -3  -3   5  405.96   60.19 
   3  -3  -5  267.77   48.20 
  -3   3  -5  212.08   45.70 
   3   3   5  146.49   33.50 
   3   3   5  287.47   52.49 
   3  -3  -5  140.39   33.40 
   3  -3  -5  136.19   31.60 
  -3  -3   5  278.37   49.00 
  -3   3   6    0.00   14.50 
   3  -3   6   77.09   46.60 
   3   3  -6    0.00   13.80 
  -3   3   6   44.30   31.10 
   3  -3   6   86.59   40.50 
  -3  -3  -6   69.99   44.80 
   3   3  -6   25.20   18.60 
  -3  -3  -6   42.80   32.30 
  -3   3   6   10.50   21.20 
  -3  -3  -6   46.20   29.90 
   3  -3   6   27.80   34.00 
   3   3  -6   44.20   33.60 
  -3   3   6   52.29   31.50 
   3  -3   6    0.00   18.30 
   3   3  -6   78.19   29.50 
  -3  -3  -6    5.70   17.80 
   3  -3   6    0.00   21.80 
  -3  -3  -6    0.00   35.80 
   3   3  -6   45.90   34.90 
   3  -3   6   20.90   31.40 
   3   3  -6   37.80   30.30 
  -3   3   6   26.40   33.40 
  -3  -3  -6    0.00   22.90 
  -3   3  -6   36.60   42.00 
  -3  -3   6   53.69   41.50 
  -3   3  -6    0.00   21.90 
  -3  -3   6    7.20   13.90 
  -3   3  -6    0.00   16.10 
   3   3   6   37.10   25.50 
  -3   3  -6    0.00   32.40 
   3  -3  -6   97.79   35.60 
   3   3   6    0.00   18.20 
   3   3   6   32.10   35.50 
   3  -3  -6   27.90   22.70 
   3  -3  -6   53.69   38.20 
   3   3   6   76.39   41.40 
   3   3   6   36.00   32.00 
   3  -3  -6   55.29   36.90 
  -3   3  -6   45.10   35.60 
  -3  -3   6   10.30   30.90 
   3  -3  -6   15.00   32.20 
   3   3   6   65.89   41.50 
   3  -3  -6   99.69   36.10 
   3  -3  -6    0.00   14.40 
  -3   3   7   71.09   35.20 
   3   3  -7    6.60   18.30 
  -3  -3  -7   29.00   41.20 
  -3  -3  -7   19.90   35.90 
   3   3  -7   64.89   36.70 
   3  -3   7   49.60   34.50 
   3   3  -7  147.69   45.30 
  -3  -3  -7   53.19   38.00 
   3  -3   7  117.89   45.40 
   3  -3   7   25.50   37.70 
  -3   3   7   92.69   39.10 
   3   3  -7    0.00   19.60 
  -3   3   7   35.00   20.10 
   3  -3   7  162.98   54.59 
  -3   3   7   19.60   22.60 
   3   3  -7  118.79   38.80 
   3  -3   7    0.00   23.60 
   3   3  -7  172.38   46.20 
   3  -3   7    1.20   20.80 
  -3  -3  -7   33.30   22.80 
  -3  -3  -7    0.00   24.20 
  -3  -3  -7   77.39   49.99 
   3  -3  -7   18.10   24.50 
   3   3   7   33.20   27.90 
  -3   3  -7   38.90   39.30 
  -3  -3   7  117.19   50.29 
   3   3   7   65.19   37.00 
   3  -3  -7   65.59   37.00 
   3   3   7   16.70   38.10 
  -3   3  -7   23.80   29.50 
   3  -3  -7   46.80   39.60 
   3  -3  -7   66.19   38.70 
  -3  -3   7   95.89   37.70 
  -3   3  -7   68.89   49.30 
   3   3   7    0.00   19.70 
   3  -3  -7   15.80   20.50 
   3   3   7  212.08   59.29 
   3  -3  -7  147.09   48.90 
  -3   3  -7    3.50   20.20 
   3   3   7   89.59   42.80 
  -3  -3   7   15.20   14.90 
   3  -3  -7  100.79   46.80 
  -3   3  -7  102.29   42.00 
  -3  -3   7    7.80   11.90 
  -3  -3  -8    0.90   54.99 
  -3  -3  -8   37.40   38.20 
  -3   3   8   23.00   25.50 
   3   3  -8   22.00   38.40 
   3  -3   8    0.00   45.80 
  -3  -3  -8   29.50   46.20 
  -3   3   8   17.50   20.70 
  -3   3   8   51.39   39.30 
   3  -3   8   53.89   56.99 
   3  -3   8   77.99   30.60 
   3   3  -8   17.40   26.40 
  -3  -3  -8   40.30   32.80 
   3  -3   8   74.49   43.20 
   3  -3   8   51.69   38.00 
   3   3  -8  104.59   43.50 
   3   3  -8   58.59   49.10 
  -3   3   8   58.99   41.70 
   3  -3   8    3.60   22.70 
  -3   3  -8   14.30   37.90 
   3  -3  -8  115.49   50.99 
   3  -3  -8   75.19   45.30 
   3  -3  -8   80.69   51.29 
  -3   3  -8   32.10   30.30 
   3   3   8   10.40   36.50 
  -3  -3   8   73.89   43.50 
   3   3   8   54.89   52.59 
  -3  -3   8   21.20   22.40 
   3  -3  -8   30.30   37.50 
   3   3   8    0.00   23.70 
   3  -3  -8   21.00   31.60 
   3   3   8   83.99   46.70 
  -3   3  -8   90.99   57.79 
   3   3   8    0.00   29.20 
   3   3   8    0.00   46.30 
  -3   3  -8   65.29   45.80 
  -3  -3   8    0.00   15.40 
  -3  -3   8   49.60   50.99 
   3  -3   9   36.80   32.10 
  -3   3   9   32.70   24.30 
  -3  -3  -9    2.20   45.30 
   3  -3   9   34.80   41.80 
  -3   3   9    0.00   43.80 
   3  -3   9   26.30   52.59 
  -3   3   9    0.00   26.70 
   3   3  -9   18.40   42.60 
  -3  -3  -9    0.00   32.70 
   3   3  -9   12.60   42.30 
  -3  -3  -9    0.00   39.90 
   3   3  -9   64.19   31.30 
   3  -3   9    0.00   44.40 
   3   3  -9   40.50   54.89 
   3  -3   9    0.00   25.30 
  -3   3   9    0.00   41.30 
  -3  -3  -9   48.40   62.29 
   3  -3   9  111.59   60.49 
  -3   3  -9  123.29   48.20 
  -3  -3   9   15.70   18.50 
   3  -3  -9    0.00   41.70 
   3  -3  -9   10.10   48.10 
  -3   3  -9   75.99   43.30 
   3   3   9   98.29   65.49 
  -3  -3   9    0.00   21.40 
  -3  -3   9   21.90   44.60 
   3  -3  -9    8.90   32.10 
  -3   3  -9   53.69   62.19 
   3  -3  -9    0.00   50.89 
   3  -3  -9   82.19   64.79 
   3   3   9   49.60   53.99 
   3   3   9   21.10   27.80 
   3   3   9   50.59   50.09 
  -3  -3   9   64.79   60.29 
  -3   3  -9   54.59   36.90 
   3   3   9   26.50   36.30 
   3   3   9    0.00   37.30 
   3  -3  10   38.80   29.70 
  -3  -3 -10   74.39   55.79 
  -3  -3 -10    0.00   43.60 
  -3  -3 -10    0.00   38.60 
  -3   3  10   23.20   23.70 
   3   3 -10   36.20   47.60 
   3  -3  10    0.90   43.30 
   3  -3 -10    0.00   40.30 
  -3   3 -10   77.79   42.80 
   3   3  10    0.00   27.50 
   3  -3 -10   58.99   39.80 
  -3  -3  10    0.00   19.10 
   3   3  10   46.00   46.70 
  -3  -3  10    4.30   40.80 
  -3   3 -10    0.00   40.60 
  -4  -3   0 3145.09  301.37 
  -4   3   0 2826.52  333.67 
  -4   3   0 3063.99  302.77 
   4  -3   0 3047.99  303.17 
  -4   3   0 2929.61  315.97 
   4   3   0 3082.39  301.27 
   4   3   0 2854.41  301.37 
   4   3   0 2651.53  314.27 
   4  -3   0 2783.12  315.77 
  -4   3   0 2897.11  302.77 
   4  -3   0 2924.21  302.67 
   4   3   0 2760.82  314.17 
  -4   3   0 2727.73  316.47 
   4  -3   1  609.44   60.69 
  -4   3   1  615.44   59.39 
   4  -3   1  509.65   70.69 
   4   3  -1  435.86   68.79 
  -4  -3  -1  542.25   59.69 
  -4  -3  -1  462.85   63.39 
  -4  -3  -1  617.24   59.19 
   4  -3   1  591.64   62.09 
   4  -3   1  558.34   66.99 
  -4   3   1  482.65   66.29 
   4   3  -1  454.65   62.49 
  -4   3   1  409.36   67.19 
  -4  -3  -1  468.95   64.89 
   4   3   1  543.95   59.89 
   4   3   1  410.76   62.19 
  -4   3  -1  555.84   67.39 
   4  -3  -1  524.05   63.39 
   4   3   1  454.25   64.89 
  -4   3  -1  479.55   68.69 
   4  -3  -1  571.74   59.59 
   4   3   1  478.55   64.49 
   4  -3  -1  432.56   66.39 
   4   3   1  578.94   58.89 
  -4   3  -1  645.24   60.49 
   4  -3  -1  475.05   68.09 
  -4   3  -1  539.45   60.79 
   4  -3  -1  664.33   59.09 
   4   3   1  434.26   63.79 
  -4  -3  -2 1018.70  121.09 
   4   3  -2  816.72  121.79 
  -4  -3  -2 1137.99  119.59 
  -4  -3  -2 1247.18  112.79 
  -4   3   2  933.71  116.39 
  -4  -3  -2 1248.58  111.69 
  -4  -3  -2 1033.20  118.59 
   4  -3   2 1047.30  119.19 
   4  -3   2 1155.88  113.19 
   4  -3   2 1233.08  112.39 
  -4   3   2 1212.18  109.99 
  -4  -3  -2 1066.09  124.89 
   4   3  -2  878.81  131.99 
   4  -3   2  890.91  120.99 
  -4   3   2  989.70  123.89 
  -4   3   2 1152.08  110.19 
   4  -3  -2 1162.78  110.59 
   4   3   2 1123.09  112.79 
   4  -3  -2  974.60  115.59 
   4  -3  -2  992.90  117.89 
   4  -3  -2  955.60  117.09 
  -4   3  -2  878.11  118.79 
   4   3   2 1092.39  111.09 
   4   3   2  920.61  118.79 
  -4   3  -2  944.01  121.59 
  -4   3  -2 1135.19  113.09 
  -4  -3   2  865.01  133.29 
   4   3   2  924.81  132.09 
  -4   3  -2 1106.49  111.59 
   4   3   2  984.90  123.79 
  -4  -3   2  882.41  122.59 
   4  -3  -2  942.01  124.29 
   4   3   2  936.91  120.29 
   4   3   2  947.71  117.99 
   4   3  -3  506.85   66.09 
   4  -3   3  366.36   58.19 
   4  -3   3  538.65   74.39 
   4  -3   3  383.96   60.69 
   4  -3   3  501.65   68.49 
  -4  -3  -3  420.26   61.29 
  -4   3   3  372.26   55.39 
  -4   3   3  497.35   63.39 
  -4  -3  -3  519.85   69.89 
  -4   3   3  415.36   60.99 
   4   3  -3  486.85   72.59 
  -4  -3  -3  562.34   69.49 
  -4  -3  -3  560.84   68.79 
  -4   3   3  391.96   54.69 
  -4  -3  -3  369.96   57.49 
   4  -3   3  581.24   72.89 
  -4   3   3  538.75   68.19 
  -4  -3  -3  565.44   65.29 
   4   3   3  507.55   67.99 
  -4  -3   3  537.05   67.09 
   4   3   3  663.73   73.09 
   4   3   3  439.96   60.69 
   4  -3  -3  554.44   66.89 
   4  -3  -3  413.96   57.79 
   4  -3  -3  581.34   69.59 
  -4   3  -3  460.25   61.49 
   4  -3  -3  538.55   65.29 
   4   3   3  548.85   64.69 
   4  -3  -3  488.95   70.19 
  -4   3  -3  744.73   77.29 
   4  -3  -3  418.26   56.49 
  -4   3  -3  467.55   67.19 
   4   3   3  503.95   72.59 
  -4  -3   3  599.34   74.99 
   4   3   3  554.84   68.19 
  -4   3  -3  423.66   58.19 
   4   3   3  416.36   58.29 
  -4  -3  -4  330.87   45.40 
  -4  -3  -4  310.87   52.29 
   4  -3   4  278.97   53.29 
  -4   3   4  488.55   53.99 
  -4   3   4  365.16   50.29 
  -4  -3  -4  352.46   55.99 
   4   3  -4  266.97   57.19 
  -4  -3  -4  279.37   45.30 
   4  -3   4  223.68   42.90 
   4   3  -4  249.28   37.60 
   4   3  -4  247.58   38.90 
   4  -3   4  223.48   53.49 
   4  -3   4  351.26   48.80 
  -4   3   4  361.16   54.69 
   4   3  -4  331.57   53.79 
  -4   3   4  261.77   39.80 
  -4   3   4  396.56   48.80 
  -4  -3  -4  391.06   58.09 
  -4  -3  -4  339.77   55.09 
   4  -3   4  304.17   55.89 
   4  -3  -4  312.97   56.09 
  -4   3  -4  319.07   54.79 
  -4   3  -4  296.57   44.30 
  -4  -3   4  411.76   65.09 
   4   3   4  380.06   55.29 
   4  -3  -4  385.16   60.79 
   4   3   4  402.96   54.39 
   4  -3  -4  331.27   42.60 
   4   3   4  375.66   46.30 
   4  -3  -4  239.18   57.89 
   4  -3  -4  390.26   53.69 
   4   3   4  399.96   57.39 
  -4  -3   4  303.77   54.19 
   4   3   4  383.46   58.39 
   4  -3  -4  404.36   53.59 
  -4   3  -4  274.87   46.20 
   4   3   4  445.56   64.29 
  -4   3  -4  276.37   57.79 
   4   3   4  261.37   45.60 
   4  -3  -4  300.07   43.30 
   4  -3   5  592.04   81.69 
   4   3  -5  605.54   66.09 
  -4  -3  -5  544.95   79.39 
   4  -3   5  475.55   87.09 
   4   3  -5  483.25   92.69 
   4   3  -5  569.24   86.49 
  -4  -3  -5  498.15   72.49 
  -4   3   5  494.55   75.19 
  -4  -3  -5  625.24   70.99 
   4  -3   5  556.84   73.89 
  -4   3   5  626.94   74.89 
  -4  -3  -5  551.04   87.09 
  -4  -3  -5  645.14   83.19 
  -4   3   5  581.34   66.29 
   4   3  -5  570.24   64.69 
  -4  -3  -5  557.34   85.79 
   4  -3   5  575.44   83.89 
   4   3  -5  496.45   79.09 
  -4   3   5  533.25   80.19 
  -4  -3   5  497.75   80.49 
  -4   3  -5  542.45   72.59 
   4   3   5  615.84   82.69 
   4  -3  -5  585.34   78.59 
   4  -3  -5  666.23   82.49 
  -4   3  -5  597.34   86.89 
   4  -3  -5  609.14   70.49 
   4  -3  -5  541.05   97.29 
   4  -3  -5  524.45   86.89 
  -4   3  -5  597.34   82.59 
   4  -3  -5  510.05   82.29 
   4   3   5  612.14   85.29 
  -4   3  -5  592.44   70.29 
   4  -3  -5  584.54   67.59 
   4   3   5  576.64   89.09 
  -4  -3   5  570.34   63.09 
  -4  -3   5  635.04   98.59 
   4   3   5  606.34   71.49 
   4   3   5  593.14   95.89 
   4   3   5  655.23   74.79 
   4   3  -6  126.49   45.50 
   4  -3   6   63.09   28.70 
   4   3  -6   22.10   15.80 
  -4   3   6  136.19   34.80 
  -4   3   6   65.09   19.80 
  -4  -3  -6   64.69   29.40 
  -4  -3  -6  111.59   35.40 
  -4   3   6   30.70   31.80 
   4   3  -6   53.89   37.70 
   4  -3   6   29.40   35.90 
  -4  -3  -6   77.59   42.60 
   4   3  -6   53.89   31.70 
   4  -3   6   97.39   42.30 
  -4  -3  -6   54.69   23.00 
   4  -3   6  111.49   39.70 
  -4  -3  -6   53.79   35.00 
  -4  -3  -6   52.49   44.10 
  -4   3   6  129.09   34.90 
   4   3  -6   32.80   20.10 
  -4   3   6   21.70   21.60 
   4  -3   6   90.69   48.40 
   4  -3   6   41.90   23.20 
  -4   3  -6  106.49   47.20 
   4  -3  -6  136.29   36.50 
   4   3   6   60.89   37.60 
  -4  -3   6   45.80   14.80 
   4  -3  -6  161.98   42.30 
  -4   3  -6   29.40   20.90 
   4   3   6   97.49   44.70 
  -4  -3   6  130.89   47.20 
   4  -3  -6   31.00   33.90 
   4  -3  -6   30.30   19.50 
  -4  -3   6   43.20   17.40 
  -4   3  -6  114.49   40.50 
   4   3   6  125.99   40.00 
   4  -3  -6   91.29   39.30 
   4   3   6   75.29   43.20 
   4  -3  -6   85.49   44.50 
   4  -3  -6   58.29   24.80 
   4   3   6   46.00   24.60 
   4   3   6   47.40   27.40 
  -4   3  -6   61.49   28.70 
  -4  -3   6  111.19   39.20 
  -4  -3  -7   38.40   48.30 
   4  -3   7   80.69   53.89 
  -4  -3  -7  107.59   29.30 
  -4  -3  -7  146.59   48.10 
  -4   3   7   72.89   39.50 
  -4  -3  -7   93.19   35.10 
   4   3  -7   15.30   37.40 
  -4   3   7   86.49   36.20 
   4   3  -7   80.99   22.50 
  -4   3   7  125.49   30.90 
  -4   3   7   77.79   23.50 
   4  -3   7   78.09   43.50 
   4   3  -7   37.50   34.50 
   4   3  -7   29.00   23.20 
   4  -3   7  111.59   30.50 
   4  -3   7   46.30   30.40 
  -4  -3  -7   70.59   40.00 
  -4  -3  -7  100.19   46.30 
   4  -3   7    0.00   41.70 
   4  -3   7   24.80   35.70 
   4  -3  -7   80.89   42.20 
  -4   3  -7   32.20   30.80 
  -4  -3   7   72.69   48.60 
  -4   3  -7   69.89   42.70 
   4   3   7   76.29   51.69 
  -4  -3   7   75.99   22.30 
  -4   3  -7  120.49   55.69 
   4  -3  -7   56.09   29.40 
  -4  -3   7   66.99   18.20 
  -4  -3   7   79.89   43.20 
   4  -3  -7  138.79   50.29 
   4   3   7   81.49   59.99 
   4   3   7  114.19   43.80 
   4   3   7   86.09   30.30 
   4  -3  -7   80.89   43.50 
   4  -3  -7   26.80   42.80 
   4   3   7   53.59   33.00 
   4   3   7   46.80   38.70 
   4  -3  -7  143.19   45.30 
  -4   3  -7  108.99   28.50 
   4  -3  -7   83.59   25.00 
   4  -3   8   21.70   36.70 
   4  -3   8   47.30   60.69 
  -4   3   8   65.19   37.70 
  -4   3   8   13.00   19.70 
  -4  -3  -8   10.80   48.80 
  -4  -3  -8    0.00   34.60 
   4   3  -8   79.49   26.30 
  -4   3   8   56.89   41.80 
   4  -3   8    0.00   25.90 
   4  -3   8   47.20   34.40 
   4  -3   8   26.00   43.80 
  -4  -3  -8   64.79   37.40 
   4   3  -8   51.79   46.50 
  -4   3   8    3.90   23.10 
   4   3  -8   86.59   39.90 
   4  -3   8   43.10   50.79 
  -4  -3  -8   14.60   57.69 
   4   3  -8   38.30   36.40 
   4  -3  -8   67.99   45.50 
  -4  -3   8    8.00   19.00 
   4   3   8  175.68   67.59 
   4   3   8   35.30   29.50 
  -4   3  -8    4.40   44.70 
   4  -3  -8   99.69   45.70 
  -4   3  -8   33.40   40.30 
   4  -3  -8   23.50   49.00 
  -4  -3   8   58.09   42.80 
   4  -3  -8   16.20   29.60 
  -4  -3   8   19.80   16.90 
   4   3   8   61.79   33.90 
  -4   3  -8   12.70   32.70 
   4   3   8   84.89   48.40 
   4   3   8   64.09   54.89 
   4  -3  -8   31.20   53.19 
  -4   3  -8  143.09   60.89 
  -4  -3   8    0.00   48.70 
   4   3   8   96.99   46.80 
  -4  -3  -9    0.00   51.79 
   4   3  -9   19.80   29.40 
   4  -3   9    0.00   54.09 
  -4  -3  -9    0.00   44.20 
   4  -3   9    0.00   48.80 
  -4  -3  -9    0.00   34.30 
   4  -3   9    0.00   42.10 
   4   3  -9   31.30   52.99 
   4  -3   9    0.00   57.29 
   4  -3   9    0.00   24.20 
  -4   3   9   16.10   20.50 
  -4  -3  -9   20.70   43.40 
   4   3  -9    0.00   36.00 
   4  -3   9   10.50   36.10 
   4  -3  -9   17.10   42.60 
  -4  -3   9   19.00   59.39 
   4   3   9   35.00   34.50 
  -4   3  -9  116.09   51.39 
  -4  -3   9   42.20   42.30 
   4   3   9    0.00   25.60 
   4   3   9   75.99   52.89 
   4  -3  -9    0.00   29.50 
  -4  -3   9   25.70   21.70 
  -4  -3   9    8.30   16.80 
   4  -3  -9   11.60   43.90 
   4  -3  -9   32.00   54.89 
  -4   3  -9    0.00   36.10 
   4   3   9   17.10   54.79 
  -4   3  -9   10.00   61.89 
  -4   3  -9   20.50   37.30 
   4   3   9    0.00   35.20 
   4   3   9    0.00   56.29 
  -4  -3 -10   66.49   56.89 
   4  -3  10   75.09   54.19 
  -4   3  10    0.00   20.50 
   4   3 -10    0.00   39.00 
  -4  -3 -10    0.00   45.80 
  -4  -3 -10    0.00   38.60 
   4  -3  10    6.00   28.70 
   4   3  10   34.40   30.70 
   4   3  10    0.00   43.40 
   4  -3 -10   49.20   50.09 
  -4   3 -10   40.80   39.80 
  -4   3 -10    0.00   45.90 
  -4  -3  10    0.00   43.90 
  -4  -3  10   22.40   17.90 
   5  -3   0  734.23   81.49 
  -5   3   0  754.22   84.99 
  -5   3   0  675.23   83.69 
  -5   3   0  653.43   81.29 
   5  -3   0  621.64   75.19 
   5   3   0  633.34   72.49 
   5  -3   0  703.63   84.29 
  -5   3   0  632.14   74.39 
  -5   3   0  653.33   75.39 
  -5  -3   0  695.33   73.29 
   5  -3   0  623.24   74.69 
   5   3   0  695.63   73.79 
   5  -3   1 2185.28  256.47 
   5   3  -1 2053.09  269.07 
   5   3  -1 2092.69  290.07 
  -5  -3  -1 2491.55  243.08 
  -5  -3  -1 2184.08  253.67 
  -5  -3  -1 2404.66  242.38 
   5  -3   1 2156.28  254.57 
  -5   3   1 2244.38  268.07 
  -5   3   1 2272.17  254.27 
  -5   3   1 2367.66  242.58 
   5  -3   1 2304.57  243.78 
  -5   3   1 2325.67  242.38 
   5  -3   1 2450.65  244.58 
   5   3   1 2335.17  253.67 
   5  -3  -1 2231.58  253.27 
   5  -3  -1 2524.35  243.38 
   5   3   1 2208.38  254.07 
   5   3   1 2446.66  242.58 
  -5   3  -1 2363.06  255.17 
  -5   3  -1 2272.07  243.88 
   5  -3  -1 2435.56  268.97 
  -5   3  -1 2457.25  243.58 
   5   3   1 2515.75  243.48 
   5  -3  -1 2344.97  255.07 
  -5   3  -1 2080.79  255.27 
   5  -3  -1 2518.85  242.88 
   5   3   1 2300.07  270.17 
  -5   3   2 1178.78  149.59 
  -5  -3  -2 1418.06  134.89 
  -5   3   2 1247.08  140.19 
  -5  -3  -2 1128.39  143.09 
   5   3  -2 1306.47  149.09 
  -5  -3  -2 1161.28  145.79 
   5   3  -2 1211.68  161.08 
  -5  -3  -2 1113.29  142.19 
  -5   3   2 1102.39  140.59 
   5  -3   2 1256.57  144.09 
   5  -3   2 1293.47  136.49 
   5  -3   2 1354.36  135.49 
  -5   3   2 1312.17  132.99 
   5  -3   2 1242.38  146.09 
  -5   3   2 1242.78  132.89 
  -5  -3  -2 1248.58  135.39 
   5  -3  -2 1181.28  139.59 
   5   3   2 1148.29  143.69 
  -5   3  -2 1365.96  137.29 
   5   3   2 1143.39  141.69 
  -5   3  -2 1319.87  147.29 
   5  -3  -2 1141.99  149.69 
   5  -3  -2 1182.38  142.09 
  -5   3  -2 1239.28  143.69 
   5   3   2 1165.18  150.48 
   5   3   2 1147.59  145.39 
  -5   3  -2 1316.27  135.29 
   5  -3  -2 1391.06  133.29 
   5  -3  -2 1306.47  133.79 
   5   3   2 1335.07  135.89 
   5   3   2 1474.65  135.29 
   5  -3   3  444.06   66.39 
  -5   3   3  452.35   62.89 
  -5  -3  -3  356.26   53.09 
   5  -3   3  414.56   63.39 
  -5  -3  -3  415.26   55.39 
  -5  -3  -3  531.85   66.09 
   5   3  -3  378.66   58.79 
   5  -3   3  367.36   55.59 
  -5   3   3  405.96   49.40 
   5   3  -3  448.36   70.39 
  -5   3   3  410.66   57.69 
  -5  -3  -3  517.65   65.29 
  -5   3   3  363.16   49.40 
   5  -3   3  386.16   54.09 
  -5  -3  -3  501.05   64.19 
  -5  -3  -3  413.46   57.79 
  -5   3   3  421.26   55.59 
   5  -3   3  415.86   67.89 
   5   3   3  409.66   61.49 
   5  -3  -3  515.25   61.19 
   5  -3  -3  448.26   63.59 
   5   3   3  526.25   65.19 
   5   3   3  388.46   55.99 
   5  -3  -3  355.16   52.29 
   5  -3  -3  361.26   50.79 
   5   3   3  632.04   69.99 
   5   3   3  375.96   53.69 
  -5   3  -3  432.06   57.49 
   5   3   3  438.26   57.99 
  -5   3  -3  462.35   63.79 
   5  -3  -3  514.65   60.99 
  -5   3  -3  517.85   70.69 
   5   3   3  387.16   65.69 
  -5   3  -3  377.86   53.09 
  -5   3   4  835.32   92.19 
   5   3  -4  809.82  117.79 
   5  -3   4  858.81   96.69 
  -5   3   4  840.52  107.59 
  -5  -3  -4  826.02   95.69 
   5  -3   4  664.03  110.79 
  -5  -3  -4  890.31  111.39 
  -5  -3  -4  893.31  105.79 
   5  -3   4  712.23  104.59 
  -5  -3  -4  832.52   97.69 
   5  -3   4  822.52   98.09 
   5   3  -4  771.72  105.99 
  -5   3   4  880.01   92.29 
   5   3  -4  830.22  108.59 
  -5   3   4  911.11   99.99 
  -5  -3  -4  865.71  105.99 
   5  -3   4  724.23  107.89 
  -5  -3  -4  895.11  108.89 
   5  -3  -4  865.01   93.39 
  -5   3  -4  750.92  109.49 
  -5   3  -4  782.22  106.59 
   5  -3  -4  934.01  124.19 
   5  -3  -4  829.02   94.69 
   5   3   4  862.21  117.79 
   5  -3  -4  842.42  108.59 
   5  -3  -4  856.81  102.19 
  -5   3  -4  845.32   98.59 
   5   3   4  876.61  108.49 
  -5   3  -4  876.51   96.49 
  -5  -3   4  840.62  119.49 
   5   3   4  792.82  108.99 
   5   3   4  877.51   96.89 
   5   3   4  902.81   99.19 
  -5  -3   4  849.91  108.39 
   5  -3  -4  866.31  102.49 
   5   3   4  890.81  104.59 
   5  -3  -4  829.42  112.09 
   5  -3   5   38.80   31.30 
  -5  -3  -5   61.19   37.20 
  -5  -3  -5  146.99   43.40 
  -5  -3  -5   61.49   28.80 
  -5   3   5   78.29   28.30 
  -5   3   5   58.29   16.80 
   5   3  -5   80.19   17.80 
   5  -3   5    3.60   37.60 
  -5  -3  -5  100.69   28.50 
   5   3  -5   46.20   35.20 
   5  -3   5   39.10   23.40 
  -5  -3  -5   64.39   22.60 
   5  -3   5   13.90   24.40 
   5  -3   5   49.20   35.70 
  -5   3   5   69.39   30.30 
  -5   3   5   65.69   18.00 
  -5  -3  -5   52.29   32.70 
   5   3  -5   39.80   30.00 
   5   3  -5   60.19   29.90 
  -5   3  -5   90.39   24.80 
   5  -3  -5   42.60   22.20 
   5   3   5  100.69   40.00 
   5   3   5   55.89   35.50 
   5  -3  -5   96.49   21.30 
   5   3   5   95.39   40.20 
  -5   3  -5   47.90   37.20 
   5   3   5   60.29   26.00 
   5  -3  -5   99.79   35.70 
  -5  -3   5   99.79   43.20 
  -5  -3   5  102.09   34.90 
   5  -3  -5  113.29   41.60 
   5  -3  -5   58.49   32.90 
  -5   3  -5   55.69   26.20 
   5  -3  -5   92.69   35.80 
   5   3   5  129.79   36.30 
   5   3   5   36.10   24.00 
   5  -3  -5  131.29   40.10 
  -5   3  -5   76.89   43.20 
  -5  -3  -6  178.98   40.90 
   5  -3   6  230.38   50.09 
  -5  -3  -6  179.28   35.50 
   5  -3   6  133.39   48.90 
  -5  -3  -6  180.78   52.79 
   5   3  -6  137.69   52.39 
  -5  -3  -6  109.39   47.80 
   5  -3   6   86.89   44.20 
   5  -3   6  210.38   39.80 
   5   3  -6  206.88   27.80 
   5  -3   6  189.48   36.40 
   5   3  -6  149.99   41.40 
  -5  -3  -6   74.79   42.90 
  -5   3   6  182.48   28.80 
  -5   3   6  159.78   43.50 
  -5   3   6  229.98   42.40 
  -5  -3  -6  246.48   46.90 
   5   3  -6   93.09   41.30 
   5   3  -6  165.88   29.20 
   5   3   6  132.19   52.09 
  -5   3  -6  187.88   34.90 
  -5   3  -6  117.89   47.40 
   5   3   6  201.28   37.90 
  -5  -3   6  216.78   48.80 
  -5   3  -6  134.19   53.49 
   5  -3  -6  106.19   42.20 
   5   3   6  198.98   40.80 
   5  -3  -6  156.68   57.69 
   5  -3  -6  217.48   46.20 
   5  -3  -6  110.89   45.00 
   5  -3  -6  221.88   33.30 
   5   3   6  102.99   43.40 
   5  -3  -6  182.78   48.70 
  -5  -3   6  116.59   52.69 
   5  -3  -6  195.18   35.70 
  -5   3  -6  214.48   41.00 
   5   3   6  203.38   49.99 
   5   3   6  158.38   53.19 
  -5   3   7   47.80   34.70 
   5  -3   7   33.00   40.30 
  -5  -3  -7   17.40   40.00 
   5  -3   7   71.49   39.60 
   5   3  -7    0.00   30.30 
  -5  -3  -7    0.00   36.70 
   5   3  -7   12.50   18.10 
   5  -3   7   32.70   45.80 
  -5  -3  -7   20.70   35.10
[truncated: 1,354,302 more chars]
