# Supplementary material for: New palladium–oxazoline complexes: Synthesis and evaluation of the optical properties and the catalytic power during the oxidation of textile dyes
Source: Beilstein J Org Chem. 2015 Jul 15;11:1175–86. doi: 10.3762/bjoc.11.132 (PMC4578361; doi:10.3762/bjoc.11.132)
Supplement: File 2 — CIF file for complex 9. [file Beilstein_J_Org_Chem-11-1175-s002.cif]

Supporting Information File 2
for
New palladium-oxazoline complexes: Synthesis and evaluation of the optical properties and the catalytic power during the oxidation of textile dyes
Rym Hassani,a Mahjoub Jabli,aYakdhane Kacema, J�rome Marrotb, Damien Primb and B�chir Ben Hassinea*

aLaboratoire de Synth�se Organique, Asym�trique et Catalyse Homog�ne (11URES56). Facult� des sciences de Monastir, Avenue de l�Environnement, 5019 Monastir, Tunisia.
b University of Versailles Saint-Quentin-en-Yvelines, Institut Lavoisier de Versailles, UMR CNRS 8180, 45, avenue des Etats-Unis, 78035 Versailles, France.

Corresponding author* Email: bechirbenhassine@yahoo.fr


Cif file for complex 9

#1. submission details

data_global
_journal_name_full               

_publ_contact_author
;
      Pr B. Ben Hassine
      Laboratoire de Synth\`ese Organique, Asym\'etrique et Catalyse 
      Homog\`ene (11URES56)
      Facult\'e des sciences de Monastir
      Avenue de l Environnement
      5019 Monastir
      Tunisia
;
_publ_contact_author_phone        '0021673500279'
_publ_contact_author_fax          '0021673500278'
_publ_contact_author_email        bechirbenhassine@yahoo.fr

_publ_requested_coeditor_name     ?

_publ_contact_letter
;
;

#====================================================================

# 2. processing summary (iucr office use only) 

_journal_date_recd_electronic     ?

_journal_date_to_coeditor         ?
_journal_date_from_coeditor       ?
_journal_date_accepted            ?

_journal_date_printers_first      ?
_journal_date_printers_final      ?
_journal_date_proofs_out          ?
_journal_date_proofs_in           ?

_journal_coeditor_name            ?
_journal_coeditor_code            ?
_journal_coeditor_notes
; 
;

_journal_techeditor_code          ?
_journal_techeditor_notes
; 
;

_journal_coden_ASTM               ?
_journal_year                     ?
_journal_volume                   ?
_journal_issue                    ?
_journal_page_first               ?
_journal_page_last                ?

_journal_suppl_publ_number        ?
_journal_suppl_publ_pages         ?

#====================================================================

# 3. title and author list 

_publ_section_title
;
Synthesis of new palladacycles derived from oxazolines and 
application to the decolourisation of textile dyes solutions
;

# The loop structure below should contain the names and addresses of all
# authors, in the required order of publication. Repeat as necessary.

loop_
        _publ_author_name
        _publ_author_address

     'Hassani, Rym'
;     Laboratoire de Synth\`ese Organique, Asym\'etrique et Catalyse 
      Homog\`ene (11URES56)
      Facult\'e des sciences de Monastir
      Avenue de l Environnement
      5019 Monastir
      Tunisia
;
     'Jabli, Mahjoub'
;     Laboratoire de Synth\`ese Organique, Asym\'etrique et Catalyse 
      Homog\`ene (11URES56)
      Facult\'e des sciences de Monastir
      Avenue de l Environnement
      5019 Monastir
      Tunisia
;
     'Kacem, Yakdhane'
;     Laboratoire de Synth\`ese Organique, Asym\'etrique et Catalyse 
      Homog\`ene (11URES56)
      Facult\'e des sciences de Monastir
      Avenue de l Environnement
      5019 Monastir
      Tunisia
;     
     'Marrot, Jerome'
;     Institut Lavoisier de Versailles, UMR CNRS 8180
      Universit\'e de Versailles Saint-Quentin en Yvelines
      45 Avenue des Etats Unis
      78035 Versailles Cedex
      France
;
     'Prim, Damien'
;     Institut Lavoisier de Versailles, UMR CNRS 8180
      Universit\'e de Versailles Saint-Quentin en Yvelines
      45 Avenue des Etats Unis
      78035 Versailles Cedex
      France
;
     'Ben Hassine, Bechir'
;     Laboratoire de Synth\`ese Organique, Asym\'etrique et Catalyse 
      Homog\`ene (11URES56)
      Facult\'e des sciences de Monastir
      Avenue de l Environnement
      5019 Monastir
      Tunisia
;
#====================================================================
        
data_Complex 9
  
_audit_creation_method            'SHELXL-2014/7' 
_shelx_SHELXL_version_number      '2014/7' 
_chemical_name_systematic         ? 
_chemical_name_common             ? 
_chemical_melting_point           ? 
_chemical_formula_moiety          ? 
_chemical_formula_sum 
 'C32 H34 Cl2 N2 O2 Pd' 
_chemical_formula_weight          655.91 
  
loop_ 
 _atom_type_symbol 
 _atom_type_description 
 _atom_type_scat_dispersion_real 
 _atom_type_scat_dispersion_imag 
 _atom_type_scat_source 
 'C'  'C'   0.0033   0.0016 
 'International Tables Vol C Tables 4.2.6.8 and 6.1.1.4' 
 'H'  'H'   0.0000   0.0000 
 'International Tables Vol C Tables 4.2.6.8 and 6.1.1.4' 
 'N'  'N'   0.0061   0.0033 
 'International Tables Vol C Tables 4.2.6.8 and 6.1.1.4' 
 'O'  'O'   0.0106   0.0060 
 'International Tables Vol C Tables 4.2.6.8 and 6.1.1.4' 
 'Cl'  'Cl'   0.1484   0.1585 
 'International Tables Vol C Tables 4.2.6.8 and 6.1.1.4' 
 'Pd'  'Pd'  -0.9988   1.0072 
 'International Tables Vol C Tables 4.2.6.8 and 6.1.1.4' 
  
_space_group_crystal_system       monoclinic 
_space_group_IT_number            4 
_space_group_name_H-M_alt         'P 21' 
_space_group_name_Hall            'P 2yb' 
  
_shelx_space_group_comment 
; 
The symmetry employed for this shelxl refinement is uniquely defined 
by the following loop, which should always be used as a source of 
symmetry information in preference to the above space-group names. 
They are only intended as comments. 
; 
  
loop_ 
 _space_group_symop_operation_xyz 
 'x, y, z' 
 '-x, y+1/2, -z' 
  
_cell_length_a                    11.6543(4) 
_cell_length_b                    7.3766(4) 
_cell_length_c                    18.2633(8) 
_cell_angle_alpha                 90 
_cell_angle_beta                  99.3140(10) 
_cell_angle_gamma                 90 
_cell_volume                      1549.38(12) 
_cell_formula_units_Z             2 
_cell_measurement_temperature     296(2) 
_cell_measurement_reflns_used     5634 
_cell_measurement_theta_min       2.26 
_cell_measurement_theta_max       24.70 
  
_exptl_crystal_description        parallelepiped 
_exptl_crystal_colour             yellow
_exptl_crystal_density_meas       ? 
_exptl_crystal_density_method     ? 
_exptl_crystal_density_diffrn     1.406 
_exptl_crystal_F_000              672 
_exptl_transmission_factor_min    0.6560 
_exptl_transmission_factor_max    0.7460 
_exptl_crystal_size_max           0.300 
_exptl_crystal_size_mid           0.080 
_exptl_crystal_size_min           0.040 
_exptl_absorpt_coefficient_mu     0.802 
_shelx_estimated_absorpt_T_min    0.795 
_shelx_estimated_absorpt_T_max    0.969 
_exptl_absorpt_correction_type    multi-scan
_exptl_absorpt_correction_T_min   ? 
_exptl_absorpt_correction_T_max   ? 
_exptl_absorpt_process_details    'SADABS (Sheldrick, V2.10)' 
_exptl_absorpt_special_details    'Blessing, Acta Cryst. (1995) A51, 33-38' 
_diffrn_ambient_temperature       296(2) 
_diffrn_radiation_wavelength      0.71073 
_diffrn_radiation_type            MoK\a 
_diffrn_source                    'fine-focus sealed tube'   
_diffrn_measurement_device_type   'Bruker APEX-II CCD' 
_diffrn_measurement_method        '\f and \w scans' 
_diffrn_detector_area_resol_mean  ? 
_diffrn_reflns_number             21373 
_diffrn_reflns_av_unetI/netI      0.0700 
_diffrn_reflns_av_R_equivalents   0.0392 
_diffrn_reflns_limit_h_min        -16 
_diffrn_reflns_limit_h_max        9 
_diffrn_reflns_limit_k_min        -10 
_diffrn_reflns_limit_k_max        10 
_diffrn_reflns_limit_l_min        -25 
_diffrn_reflns_limit_l_max        25 
_diffrn_reflns_theta_min          1.130 
_diffrn_reflns_theta_max          30.092 
_diffrn_reflns_theta_full         25.242 
_diffrn_measured_fraction_theta_max   0.989 
_diffrn_measured_fraction_theta_full  0.990 
_diffrn_reflns_Laue_measured_fraction_max    0.989 
_diffrn_reflns_Laue_measured_fraction_full   0.990 
_diffrn_reflns_point_group_measured_fraction_max   0.985 
_diffrn_reflns_point_group_measured_fraction_full  0.992 
_reflns_number_total              9018 
_reflns_number_gt                 6087 
_reflns_threshold_expression      'I > 2\s(I)' 
_reflns_Friedel_coverage          0.859 
_reflns_Friedel_fraction_max      0.981 
_reflns_Friedel_fraction_full     0.995 
  
_reflns_special_details 
; 
 Reflections were merged by SHELXL according to the crystal 
 class for the calculation of statistics and refinement. 
  
 _reflns_Friedel_fraction is defined as the number of unique 
 Friedel pairs measured divided by the number that would be 
 possible theoretically, ignoring centric projections and 
 systematic absences. 
; 
  
_computing_data_collection        'Bruker APEX2' 
_computing_cell_refinement        'Bruker SAINT' 
_computing_data_reduction         'Bruker SAINT' 
_computing_structure_solution     'SHELXS-97 (Sheldrick 2008)' 
_computing_structure_refinement 'SHELXL-2014/7 (Sheldrick, 2014)' 
_computing_molecular_graphics     'Bruker SHELXTL' 
_computing_publication_material   'Bruker SHELXTL' 
_refine_special_details           ? 
_refine_ls_structure_factor_coef  Fsqd 
_refine_ls_matrix_type            full 
_refine_ls_weighting_scheme       calc 
_refine_ls_weighting_details 
'w=1/[\s^2^(Fo^2^)+(0.0343P)^2^] where P=(Fo^2^+2Fc^2^)/3' 
_atom_sites_solution_primary      ? 
_atom_sites_solution_secondary    ? 
_atom_sites_solution_hydrogens    geom 
_refine_ls_hydrogen_treatment     constr 
_refine_ls_extinction_method      none 
_refine_ls_extinction_coef        . 
_refine_ls_abs_structure_details 
; 
 Flack x determined using 2099 quotients [(I+)-(I-)]/[(I+)+(I-)] 
 (Parsons, Flack and Wagner, Acta Cryst. B69 (2013) 249-259). 
; 
_refine_ls_abs_structure_Flack    -0.014(17) 
_chemical_absolute_configuration  ? 
_refine_ls_number_reflns          9018 
_refine_ls_number_parameters      356 
_refine_ls_number_restraints      1 
_refine_ls_R_factor_all           0.0825 
_refine_ls_R_factor_gt            0.0442 
_refine_ls_wR_factor_ref          0.0876 
_refine_ls_wR_factor_gt           0.0744 
_refine_ls_goodness_of_fit_ref    0.985 
_refine_ls_restrained_S_all       0.984 
_refine_ls_shift/su_max           0.001 
_refine_ls_shift/su_mean          0.000 
  
loop_ 
 _atom_site_label 
 _atom_site_type_symbol 
 _atom_site_fract_x 
 _atom_site_fract_y 
 _atom_site_fract_z 
 _atom_site_U_iso_or_equiv 
 _atom_site_adp_type 
 _atom_site_occupancy 
 _atom_site_site_symmetry_order 
 _atom_site_calc_flag 
 _atom_site_refinement_flags_posn 
 _atom_site_refinement_flags_adp 
 _atom_site_refinement_flags_occupancy 
 _atom_site_disorder_assembly 
 _atom_site_disorder_group 
Pd1 Pd 0.73795(2) 0.47102(8) 0.25887(2) 0.04153(11) Uani 1 1 d . . . . . 
Cl1 Cl 0.60320(12) 0.2850(2) 0.29805(8) 0.0648(4) Uani 1 1 d . . . . . 
Cl2 Cl 0.86406(12) 0.6757(2) 0.21958(8) 0.0676(5) Uani 1 1 d . . . . . 
O1 O 0.5325(3) 0.3577(6) 0.05558(19) 0.0578(10) Uani 1 1 d . . . . . 
O2 O 0.9441(3) 0.5096(7) 0.4662(2) 0.0742(15) Uani 1 1 d . . . . . 
N1 N 0.6683(3) 0.4037(5) 0.1537(2) 0.0421(11) Uani 1 1 d . . . . . 
N2 N 0.8094(3) 0.5141(7) 0.3649(2) 0.0495(14) Uani 1 1 d . . . . . 
C1 C 0.5697(4) 0.4500(13) 0.1183(2) 0.0427(14) Uani 1 1 d . . . . . 
C2 C 0.6167(5) 0.2153(9) 0.0503(3) 0.0649(17) Uani 1 1 d . . . . . 
H2A H 0.6454 0.2219 0.0034 0.078 Uiso 1 1 calc R U . . . 
H2B H 0.5824 0.0967 0.0547 0.078 Uiso 1 1 calc R U . . . 
C3 C 0.7155(4) 0.2513(9) 0.1159(3) 0.0549(15) Uani 1 1 d . . . . . 
H3 H 0.7240 0.1456 0.1488 0.066 Uiso 1 1 calc R U . . . 
C4 C 0.8328(5) 0.2940(12) 0.0931(4) 0.083(2) Uani 1 1 d . . . . . 
H4 H 0.8859 0.3290 0.1381 0.100 Uiso 1 1 calc R U . . . 
C5 C 0.8274(6) 0.4521(16) 0.0388(4) 0.114(3) Uani 1 1 d . . . . . 
H5A H 0.9049 0.4869 0.0332 0.171 Uiso 1 1 calc R U . . . 
H5B H 0.7889 0.5529 0.0575 0.171 Uiso 1 1 calc R U . . . 
H5C H 0.7852 0.4159 -0.0085 0.171 Uiso 1 1 calc R U . . . 
C6 C 0.8814(6) 0.1211(14) 0.0635(4) 0.121(4) Uani 1 1 d . . . . . 
H6A H 0.8330 0.0856 0.0181 0.182 Uiso 1 1 calc R U . . . 
H6B H 0.8827 0.0260 0.0995 0.182 Uiso 1 1 calc R U . . . 
H6C H 0.9589 0.1432 0.0542 0.182 Uiso 1 1 calc R U . . . 
C7 C 0.4946(4) 0.5969(8) 0.1389(3) 0.0436(13) Uani 1 1 d . . . . . 
C8 C 0.5456(5) 0.7586(9) 0.1578(3) 0.0601(16) Uani 1 1 d . . . . . 
H8 H 0.6247 0.7730 0.1570 0.072 Uiso 1 1 calc R U . . . 
C9 C 0.4809(6) 0.9053(9) 0.1786(4) 0.075(2) Uani 1 1 d . . . . . 
H9 H 0.5164 1.0158 0.1924 0.090 Uiso 1 1 calc R U . . . 
C10 C 0.3634(6) 0.8810(10) 0.1779(4) 0.077(2) Uani 1 1 d . . . . . 
H10 H 0.3191 0.9784 0.1898 0.092 Uiso 1 1 calc R U . . . 
C11 C 0.3090(5) 0.7148(10) 0.1600(3) 0.0589(16) Uani 1 1 d . . . . . 
C12 C 0.1873(6) 0.6861(14) 0.1633(4) 0.085(2) Uani 1 1 d . . . . . 
H12 H 0.1424 0.7820 0.1759 0.102 Uiso 1 1 calc R U . . . 
C13 C 0.1385(6) 0.5235(14) 0.1486(4) 0.092(4) Uani 1 1 d . . . . . 
H13 H 0.0605 0.5071 0.1524 0.110 Uiso 1 1 calc R U . . . 
C14 C 0.2016(6) 0.3792(12) 0.1279(4) 0.077(2) Uani 1 1 d . . . . . 
H14 H 0.1654 0.2678 0.1172 0.092 Uiso 1 1 calc R U . . . 
C15 C 0.3176(5) 0.3987(10) 0.1228(3) 0.0609(18) Uani 1 1 d . . . . . 
H15 H 0.3593 0.3011 0.1083 0.073 Uiso 1 1 calc R U . . . 
C16 C 0.3735(5) 0.5682(9) 0.1397(3) 0.0452(14) Uani 1 1 d . . . . . 
C17 C 0.9143(4) 0.4720(15) 0.3936(2) 0.0530(12) Uani 1 1 d . . . . . 
C18 C 0.8460(6) 0.5906(11) 0.4908(3) 0.080(2) Uani 1 1 d . . . . . 
H18A H 0.8627 0.7151 0.5060 0.095 Uiso 1 1 calc R U . . . 
H18B H 0.8250 0.5238 0.5325 0.095 Uiso 1 1 calc R U . . . 
C19 C 0.7465(5) 0.5829(9) 0.4237(3) 0.0576(16) Uani 1 1 d . . . . . 
H19 H 0.6890 0.4929 0.4334 0.069 Uiso 1 1 calc R U . . . 
C20 C 0.6866(6) 0.7585(12) 0.4024(3) 0.083(2) Uani 1 1 d . . . . . 
H20 H 0.6345 0.7403 0.3552 0.100 Uiso 1 1 calc R U . . . 
C21 C 0.7718(9) 0.9072(12) 0.3913(5) 0.131(4) Uani 1 1 d . . . . . 
H21A H 0.8206 0.9332 0.4377 0.197 Uiso 1 1 calc R U . . . 
H21B H 0.7298 1.0145 0.3734 0.197 Uiso 1 1 calc R U . . . 
H21C H 0.8191 0.8683 0.3558 0.197 Uiso 1 1 calc R U . . . 
C22 C 0.6118(7) 0.8155(16) 0.4612(4) 0.133(4) Uani 1 1 d . . . . . 
H22A H 0.6617 0.8509 0.5060 0.199 Uiso 1 1 calc R U . . . 
H22B H 0.5642 0.7154 0.4713 0.199 Uiso 1 1 calc R U . . . 
H22C H 0.5630 0.9158 0.4426 0.199 Uiso 1 1 calc R U . . . 
C23 C 1.0010(5) 0.3754(9) 0.3573(3) 0.0545(15) Uani 1 1 d . . . . . 
C24 C 0.9686(5) 0.2113(9) 0.3259(3) 0.0639(17) Uani 1 1 d . . . . . 
H24 H 0.8922 0.1720 0.3236 0.077 Uiso 1 1 calc R U . . . 
C25 C 1.0484(7) 0.1018(11) 0.2973(4) 0.085(2) Uani 1 1 d . . . . . 
H25 H 1.0258 -0.0108 0.2770 0.102 Uiso 1 1 calc R U . . . 
C26 C 1.1586(7) 0.1605(12) 0.2991(4) 0.085(2) Uani 1 1 d . . . . . 
H26 H 1.2121 0.0855 0.2814 0.101 Uiso 1 1 calc R U . . . 
C27 C 1.1942(5) 0.3325(11) 0.3273(3) 0.0681(19) Uani 1 1 d . . . . . 
C28 C 1.3059(7) 0.3955(17) 0.3257(5) 0.094(3) Uani 1 1 d . . . . . 
H28 H 1.3590 0.3218 0.3070 0.113 Uiso 1 1 calc R U . . . 
C29 C 1.3382(7) 0.5616(19) 0.3510(5) 0.107(4) Uani 1 1 d . . . . . 
H29 H 1.4136 0.6018 0.3499 0.128 Uiso 1 1 calc R U . . . 
C30 C 1.2588(7) 0.6755(14) 0.3791(5) 0.101(3) Uani 1 1 d . . . . . 
H30 H 1.2813 0.7920 0.3947 0.122 Uiso 1 1 calc R U . . . 
C31 C 1.1498(6) 0.6171(11) 0.3836(4) 0.080(2) Uani 1 1 d . . . . . 
H31 H 1.0988 0.6920 0.4038 0.096 Uiso 1 1 calc R U . . . 
C32 C 1.1139(4) 0.4419(11) 0.3576(3) 0.0567(17) Uani 1 1 d . . . . . 
  
loop_ 
 _atom_site_aniso_label 
 _atom_site_aniso_U_11 
 _atom_site_aniso_U_22 
 _atom_site_aniso_U_33 
 _atom_site_aniso_U_23 
 _atom_site_aniso_U_13 
 _atom_site_aniso_U_12 
Pd1 0.03204(14) 0.0578(2) 0.03271(17) -0.0079(3) -0.00086(11) -0.0038(2) 
Cl1 0.0589(8) 0.0767(11) 0.0571(9) 0.0006(8) 0.0039(7) -0.0221(8) 
Cl2 0.0556(8) 0.0951(13) 0.0518(9) -0.0032(9) 0.0077(6) -0.0280(8) 
O1 0.049(2) 0.080(3) 0.040(2) -0.017(2) -0.0076(16) -0.0009(19) 
O2 0.070(2) 0.105(4) 0.0400(19) -0.009(2) -0.0128(17) 0.003(3) 
N1 0.039(2) 0.054(3) 0.032(2) -0.0114(18) 0.0013(17) -0.0035(18) 
N2 0.043(2) 0.072(4) 0.031(2) -0.007(2) -0.0012(16) -0.011(2) 
C1 0.043(2) 0.052(4) 0.032(2) -0.003(3) 0.0014(18) -0.006(3) 
C2 0.058(3) 0.081(5) 0.054(4) -0.029(3) 0.002(3) -0.004(3) 
C3 0.049(3) 0.071(4) 0.043(3) -0.020(3) 0.003(2) -0.001(3) 
C4 0.046(3) 0.137(7) 0.068(5) -0.050(5) 0.015(3) -0.008(4) 
C5 0.108(5) 0.176(9) 0.065(4) -0.015(7) 0.036(4) -0.056(8) 
C6 0.076(5) 0.184(10) 0.107(7) -0.067(7) 0.027(4) 0.021(6) 
C7 0.042(3) 0.055(4) 0.031(3) 0.001(2) -0.001(2) 0.001(2) 
C8 0.060(3) 0.059(4) 0.059(4) -0.001(3) 0.004(3) 0.000(3) 
C9 0.085(5) 0.052(4) 0.086(5) -0.011(3) 0.008(4) -0.004(3) 
C10 0.089(5) 0.075(5) 0.069(5) -0.001(4) 0.023(4) 0.026(4) 
C11 0.055(3) 0.077(5) 0.044(3) 0.005(3) 0.008(3) 0.009(3) 
C12 0.066(4) 0.132(8) 0.061(5) 0.013(5) 0.021(4) 0.035(5) 
C13 0.041(3) 0.154(11) 0.079(5) 0.018(6) 0.007(3) -0.005(5) 
C14 0.049(4) 0.105(6) 0.074(5) 0.010(4) 0.002(3) -0.014(4) 
C15 0.051(3) 0.080(5) 0.048(4) 0.008(3) -0.003(3) -0.003(3) 
C16 0.046(3) 0.061(4) 0.027(3) 0.004(3) 0.003(2) 0.006(3) 
C17 0.053(2) 0.066(3) 0.035(2) 0.000(5) -0.007(2) -0.013(5) 
C18 0.093(5) 0.102(6) 0.037(3) -0.014(4) -0.006(3) 0.023(4) 
C19 0.052(3) 0.079(5) 0.042(3) -0.015(3) 0.008(2) -0.009(3) 
C20 0.061(4) 0.136(8) 0.048(4) -0.029(4) -0.003(3) 0.024(4) 
C21 0.177(10) 0.078(7) 0.148(9) 0.026(6) 0.055(7) 0.032(6) 
C22 0.101(6) 0.195(11) 0.100(7) -0.068(7) 0.015(5) 0.032(7) 
C23 0.051(3) 0.067(4) 0.041(3) 0.007(3) -0.004(3) 0.006(3) 
C24 0.063(4) 0.066(5) 0.058(4) -0.007(3) -0.004(3) 0.000(3) 
C25 0.102(6) 0.077(5) 0.071(5) -0.020(4) 0.001(4) 0.003(5) 
C26 0.092(5) 0.104(7) 0.057(4) -0.013(4) 0.011(4) 0.031(5) 
C27 0.055(4) 0.104(6) 0.045(4) 0.013(4) 0.007(3) 0.016(4) 
C28 0.067(5) 0.149(9) 0.066(6) 0.014(5) 0.010(4) 0.007(5) 
C29 0.053(4) 0.183(11) 0.085(7) 0.022(7) 0.010(4) -0.019(6) 
C30 0.078(5) 0.115(7) 0.106(7) 0.019(6) -0.002(5) -0.020(5) 
C31 0.065(4) 0.087(6) 0.082(5) 0.009(4) -0.008(4) -0.011(4) 
C32 0.054(3) 0.071(5) 0.042(3) 0.016(3) -0.003(2) 0.006(4) 
  
_geom_special_details 
; 
 All esds (except the esd in the dihedral angle between two l.s. planes) 
 are estimated using the full covariance matrix.  The cell esds are taken 
 into account individually in the estimation of esds in distances, angles 
 and torsion angles; correlations between esds in cell parameters are only 
 used when they are defined by crystal symmetry.  An approximate (isotropic) 
 treatment of cell esds is used for estimating esds involving l.s. planes. 
; 
  
loop_ 
 _geom_bond_atom_site_label_1 
 _geom_bond_atom_site_label_2 
 _geom_bond_distance 
 _geom_bond_site_symmetry_2 
 _geom_bond_publ_flag 
Pd1 N2 2.006(4) . ? 
Pd1 N1 2.022(4) . ? 
Pd1 Cl1 2.2857(14) . ? 
Pd1 Cl2 2.3015(15) . ? 
O1 C1 1.342(7) . ? 
O1 C2 1.451(7) . ? 
O2 C17 1.344(6) . ? 
O2 C18 1.426(7) . ? 
N1 C1 1.271(6) . ? 
N1 C3 1.472(7) . ? 
N2 C17 1.287(6) . ? 
N2 C19 1.485(7) . ? 
C1 C7 1.479(9) . ? 
C2 C3 1.545(7) . ? 
C2 H2A 0.9700 . ? 
C2 H2B 0.9700 . ? 
C3 C4 1.525(8) . ? 
C3 H3 0.9800 . ? 
C4 C5 1.525(12) . ? 
C4 C6 1.529(11) . ? 
C4 H4 0.9800 . ? 
C5 H5A 0.9600 . ? 
C5 H5B 0.9600 . ? 
C5 H5C 0.9600 . ? 
C6 H6A 0.9600 . ? 
C6 H6B 0.9600 . ? 
C6 H6C 0.9600 . ? 
C7 C8 1.352(8) . ? 
C7 C16 1.430(7) . ? 
C8 C9 1.406(9) . ? 
C8 H8 0.9300 . ? 
C9 C10 1.380(9) . ? 
C9 H9 0.9300 . ? 
C10 C11 1.395(9) . ? 
C10 H10 0.9300 . ? 
C11 C16 1.401(8) . ? 
C11 C12 1.445(9) . ? 
C12 C13 1.336(12) . ? 
C12 H12 0.9300 . ? 
C13 C14 1.381(11) . ? 
C13 H13 0.9300 . ? 
C14 C15 1.378(8) . ? 
C14 H14 0.9300 . ? 
C15 C16 1.420(8) . ? 
C15 H15 0.9300 . ? 
C17 C23 1.478(9) . ? 
C18 C19 1.545(8) . ? 
C18 H18A 0.9700 . ? 
C18 H18B 0.9700 . ? 
C19 C20 1.493(10) . ? 
C19 H19 0.9800 . ? 
C20 C21 1.515(12) . ? 
C20 C22 1.546(9) . ? 
C20 H20 0.9800 . ? 
C21 H21A 0.9600 . ? 
C21 H21B 0.9600 . ? 
C21 H21C 0.9600 . ? 
C22 H22A 0.9600 . ? 
C22 H22B 0.9600 . ? 
C22 H22C 0.9600 . ? 
C23 C24 1.366(8) . ? 
C23 C32 1.403(8) . ? 
C24 C25 1.396(9) . ? 
C24 H24 0.9300 . ? 
C25 C26 1.351(10) . ? 
C25 H25 0.9300 . ? 
C26 C27 1.406(10) . ? 
C26 H26 0.9300 . ? 
C27 C28 1.387(11) . ? 
C27 C32 1.415(9) . ? 
C28 C29 1.342(12) . ? 
C28 H28 0.9300 . ? 
C29 C30 1.407(14) . ? 
C29 H29 0.9300 . ? 
C30 C31 1.356(10) . ? 
C30 H30 0.9300 . ? 
C31 C32 1.416(11) . ? 
C31 H31 0.9300 . ? 
  
loop_ 
 _geom_angle_atom_site_label_1 
 _geom_angle_atom_site_label_2 
 _geom_angle_atom_site_label_3 
 _geom_angle 
 _geom_angle_site_symmetry_1 
 _geom_angle_site_symmetry_3 
 _geom_angle_publ_flag 
N2 Pd1 N1 174.9(2) . . ? 
N2 Pd1 Cl1 89.54(13) . . ? 
N1 Pd1 Cl1 87.65(12) . . ? 
N2 Pd1 Cl2 90.61(13) . . ? 
N1 Pd1 Cl2 92.51(12) . . ? 
Cl1 Pd1 Cl2 175.75(7) . . ? 
C1 O1 C2 107.2(4) . . ? 
C17 O2 C18 107.8(4) . . ? 
C1 N1 C3 110.0(5) . . ? 
C1 N1 Pd1 127.5(4) . . ? 
C3 N1 Pd1 120.7(3) . . ? 
C17 N2 C19 109.6(4) . . ? 
C17 N2 Pd1 125.0(4) . . ? 
C19 N2 Pd1 125.2(3) . . ? 
N1 C1 O1 116.0(6) . . ? 
N1 C1 C7 126.2(5) . . ? 
O1 C1 C7 117.8(4) . . ? 
O1 C2 C3 104.6(4) . . ? 
O1 C2 H2A 110.8 . . ? 
C3 C2 H2A 110.8 . . ? 
O1 C2 H2B 110.8 . . ? 
C3 C2 H2B 110.8 . . ? 
H2A C2 H2B 108.9 . . ? 
N1 C3 C4 113.0(5) . . ? 
N1 C3 C2 101.9(4) . . ? 
C4 C3 C2 114.4(5) . . ? 
N1 C3 H3 109.1 . . ? 
C4 C3 H3 109.1 . . ? 
C2 C3 H3 109.1 . . ? 
C3 C4 C5 113.0(6) . . ? 
C3 C4 C6 108.9(7) . . ? 
C5 C4 C6 112.7(6) . . ? 
C3 C4 H4 107.3 . . ? 
C5 C4 H4 107.3 . . ? 
C6 C4 H4 107.3 . . ? 
C4 C5 H5A 109.5 . . ? 
C4 C5 H5B 109.5 . . ? 
H5A C5 H5B 109.5 . . ? 
C4 C5 H5C 109.5 . . ? 
H5A C5 H5C 109.5 . . ? 
H5B C5 H5C 109.5 . . ? 
C4 C6 H6A 109.5 . . ? 
C4 C6 H6B 109.5 . . ? 
H6A C6 H6B 109.5 . . ? 
C4 C6 H6C 109.5 . . ? 
H6A C6 H6C 109.5 . . ? 
H6B C6 H6C 109.5 . . ? 
C8 C7 C16 121.5(6) . . ? 
C8 C7 C1 117.3(5) . . ? 
C16 C7 C1 121.2(5) . . ? 
C7 C8 C9 121.0(6) . . ? 
C7 C8 H8 119.5 . . ? 
C9 C8 H8 119.5 . . ? 
C10 C9 C8 118.2(6) . . ? 
C10 C9 H9 120.9 . . ? 
C8 C9 H9 120.9 . . ? 
C9 C10 C11 122.0(6) . . ? 
C9 C10 H10 119.0 . . ? 
C11 C10 H10 119.0 . . ? 
C10 C11 C16 119.8(6) . . ? 
C10 C11 C12 122.0(7) . . ? 
C16 C11 C12 118.1(7) . . ? 
C13 C12 C11 120.8(8) . . ? 
C13 C12 H12 119.6 . . ? 
C11 C12 H12 119.6 . . ? 
C12 C13 C14 121.2(7) . . ? 
C12 C13 H13 119.4 . . ? 
C14 C13 H13 119.4 . . ? 
C15 C14 C13 120.7(7) . . ? 
C15 C14 H14 119.7 . . ? 
C13 C14 H14 119.7 . . ? 
C14 C15 C16 119.8(6) . . ? 
C14 C15 H15 120.1 . . ? 
C16 C15 H15 120.1 . . ? 
C11 C16 C15 119.4(5) . . ? 
C11 C16 C7 117.4(6) . . ? 
C15 C16 C7 123.2(5) . . ? 
N2 C17 O2 115.4(5) . . ? 
N2 C17 C23 127.4(5) . . ? 
O2 C17 C23 117.1(5) . . ? 
O2 C18 C19 105.8(4) . . ? 
O2 C18 H18A 110.6 . . ? 
C19 C18 H18A 110.6 . . ? 
O2 C18 H18B 110.6 . . ? 
C19 C18 H18B 110.6 . . ? 
H18A C18 H18B 108.7 . . ? 
N2 C19 C20 111.9(5) . . ? 
N2 C19 C18 101.0(4) . . ? 
C20 C19 C18 115.7(6) . . ? 
N2 C19 H19 109.3 . . ? 
C20 C19 H19 109.3 . . ? 
C18 C19 H19 109.3 . . ? 
C19 C20 C21 112.0(6) . . ? 
C19 C20 C22 110.4(7) . . ? 
C21 C20 C22 110.5(7) . . ? 
C19 C20 H20 107.9 . . ? 
C21 C20 H20 107.9 . . ? 
C22 C20 H20 107.9 . . ? 
C20 C21 H21A 109.5 . . ? 
C20 C21 H21B 109.5 . . ? 
H21A C21 H21B 109.5 . . ? 
C20 C21 H21C 109.5 . . ? 
H21A C21 H21C 109.5 . . ? 
H21B C21 H21C 109.5 . . ? 
C20 C22 H22A 109.5 . . ? 
C20 C22 H22B 109.5 . . ? 
H22A C22 H22B 109.5 . . ? 
C20 C22 H22C 109.5 . . ? 
H22A C22 H22C 109.5 . . ? 
H22B C22 H22C 109.5 . . ? 
C24 C23 C32 120.5(6) . . ? 
C24 C23 C17 116.9(6) . . ? 
C32 C23 C17 122.6(6) . . ? 
C23 C24 C25 120.9(6) . . ? 
C23 C24 H24 119.5 . . ? 
C25 C24 H24 119.5 . . ? 
C26 C25 C24 119.6(7) . . ? 
C26 C25 H25 120.2 . . ? 
C24 C25 H25 120.2 . . ? 
C25 C26 C27 121.4(7) . . ? 
C25 C26 H26 119.3 . . ? 
C27 C26 H26 119.3 . . ? 
C28 C27 C26 121.2(8) . . ? 
C28 C27 C32 119.9(8) . . ? 
C26 C27 C32 118.9(6) . . ? 
C29 C28 C27 120.8(10) . . ? 
C29 C28 H28 119.6 . . ? 
C27 C28 H28 119.6 . . ? 
C28 C29 C30 120.4(9) . . ? 
C28 C29 H29 119.8 . . ? 
C30 C29 H29 119.8 . . ? 
C31 C30 C29 120.7(10) . . ? 
C31 C30 H30 119.6 . . ? 
C29 C30 H30 119.6 . . ? 
C30 C31 C32 119.8(8) . . ? 
C30 C31 H31 120.1 . . ? 
C32 C31 H31 120.1 . . ? 
C23 C32 C27 118.5(7) . . ? 
C23 C32 C31 123.1(6) . . ? 
C27 C32 C31 118.3(6) . . ? 
  
_refine_diff_density_max    0.665 
_refine_diff_density_min   -0.451 
_refine_diff_density_rms    0.065 
  
_shelx_res_file 
; 
  
    smc1_b.res created by SHELXL-2014/7 
  
  
TITL ../sylvain/smc1/smc1_b.res in P2(1) 
CELL  0.71073  11.6543   7.3766  18.2633   90.000   99.314   90.000 
ZERR    2.000   0.0004   0.0004   0.0008    0.000    0.001    0.000 
LATT -1 
SYMM -X, 1/2+Y, -Z 
SFAC C  H  N  O  Cl Pd 
UNIT 64  68  4  4  4  2 
L.S. 100 
BOND $H 
SIZE 0.30 0.08 0.04 
REM yellow 
FMAP 2 
PLAN 20 
ACTA 
TEMP 23.000 
WGHT    0.034300 
FVAR       0.53481 
PD1   6    0.737950    0.471019    0.258872    11.00000    0.03204    0.05783 = 
         0.03271   -0.00788   -0.00086   -0.00385 
CL1   5    0.603203    0.285005    0.298045    11.00000    0.05891    0.07668 = 
         0.05713    0.00056    0.00391   -0.02209 
CL2   5    0.864056    0.675749    0.219583    11.00000    0.05563    0.09506 = 
         0.05178   -0.00322    0.00769   -0.02802 
O1    4    0.532533    0.357704    0.055576    11.00000    0.04873    0.07978 = 
         0.04002   -0.01712   -0.00765   -0.00094 
O2    4    0.944123    0.509631    0.466185    11.00000    0.07035    0.10509 = 
         0.04000   -0.00926   -0.01284    0.00300 
N1    3    0.668274    0.403668    0.153745    11.00000    0.03902    0.05376 = 
         0.03192   -0.01139    0.00126   -0.00354 
N2    3    0.809434    0.514087    0.364901    11.00000    0.04317    0.07225 = 
         0.03067   -0.00661   -0.00120   -0.01071 
C1    1    0.569651    0.449954    0.118304    11.00000    0.04265    0.05226 = 
         0.03162   -0.00261    0.00139   -0.00560 
C2    1    0.616665    0.215278    0.050300    11.00000    0.05752    0.08084 = 
         0.05407   -0.02947    0.00194   -0.00388 
AFIX  23 
H2A   2    0.645366    0.221854    0.003393    11.00000   -1.20000 
H2B   2    0.582422    0.096729    0.054713    11.00000   -1.20000 
AFIX   0 
C3    1    0.715543    0.251278    0.115904    11.00000    0.04894    0.07125 = 
         0.04308   -0.02005    0.00316   -0.00054 
AFIX  13 
H3    2    0.723954    0.145571    0.148841    11.00000   -1.20000 
AFIX   0 
C4    1    0.832821    0.293982    0.093062    11.00000    0.04619    0.13717 = 
         0.06839   -0.04981    0.01513   -0.00804 
AFIX  13 
H4    2    0.885902    0.329039    0.138061    11.00000   -1.20000 
AFIX   0 
C5    1    0.827443    0.452074    0.038798    11.00000    0.10776    0.17559 = 
         0.06519   -0.01466    0.03617   -0.05610 
AFIX 137 
H5A   2    0.904921    0.486910    0.033209    11.00000   -1.50000 
H5B   2    0.788859    0.552876    0.057507    11.00000   -1.50000 
H5C   2    0.785165    0.415950   -0.008479    11.00000   -1.50000 
AFIX   0 
C6    1    0.881366    0.121122    0.063459    11.00000    0.07609    0.18399 = 
         0.10698   -0.06739    0.02673    0.02057 
AFIX 137 
H6A   2    0.832963    0.085599    0.018111    11.00000   -1.50000 
H6B   2    0.882687    0.025992    0.099456    11.00000   -1.50000 
H6C   2    0.958933    0.143231    0.054223    11.00000   -1.50000 
AFIX   0 
C7    1    0.494641    0.596946    0.138945    11.00000    0.04239    0.05493 = 
         0.03108    0.00071   -0.00149    0.00148 
C8    1    0.545592    0.758601    0.157807    11.00000    0.06041    0.05883 = 
         0.05909   -0.00071    0.00355    0.00045 
AFIX  43 
H8    2    0.624660    0.772981    0.157014    11.00000   -1.20000 
AFIX   0 
C9    1    0.480927    0.905348    0.178605    11.00000    0.08522    0.05249 = 
         0.08568   -0.01050    0.00838   -0.00365 
AFIX  43 
H9    2    0.516416    1.015798    0.192441    11.00000   -1.20000 
AFIX   0 
C10   1    0.363376    0.881016    0.177929    11.00000    0.08884    0.07531 = 
         0.06900   -0.00130    0.02314    0.02648 
AFIX  43 
H10   2    0.319093    0.978361    0.189773    11.00000   -1.20000 
AFIX   0 
C11   1    0.308962    0.714761    0.160009    11.00000    0.05518    0.07716 = 
         0.04437    0.00483    0.00779    0.00902 
C12   1    0.187288    0.686145    0.163350    11.00000    0.06560    0.13187 = 
         0.06119    0.01260    0.02150    0.03514 
AFIX  43 
H12   2    0.142409    0.782017    0.175887    11.00000   -1.20000 
AFIX   0 
C13   1    0.138485    0.523493    0.148631    11.00000    0.04085    0.15411 = 
         0.07940    0.01846    0.00676   -0.00482 
AFIX  43 
H13   2    0.060547    0.507126    0.152440    11.00000   -1.20000 
AFIX   0 
C14   1    0.201619    0.379198    0.127864    11.00000    0.04874    0.10539 = 
         0.07353    0.00954    0.00220   -0.01430 
AFIX  43 
H14   2    0.165433    0.267765    0.117196    11.00000   -1.20000 
AFIX   0 
C15   1    0.317642    0.398695    0.122795    11.00000    0.05118    0.08045 = 
         0.04757    0.00847   -0.00278   -0.00330 
AFIX  43 
H15   2    0.359290    0.301112    0.108342    11.00000   -1.20000 
AFIX   0 
C16   1    0.373466    0.568154    0.139693    11.00000    0.04649    0.06143 = 
         0.02658    0.00445    0.00272    0.00581 
C17   1    0.914306    0.472022    0.393610    11.00000    0.05279    0.06644 = 
         0.03536   -0.00001   -0.00651   -0.01287 
C18   1    0.845973    0.590569    0.490825    11.00000    0.09334    0.10235 = 
         0.03743   -0.01423   -0.00594    0.02257 
AFIX  23 
H18A  2    0.862749    0.715067    0.505999    11.00000   -1.20000 
H18B  2    0.825015    0.523833    0.532480    11.00000   -1.20000 
AFIX   0 
C19   1    0.746540    0.582942    0.423745    11.00000    0.05247    0.07870 = 
         0.04173   -0.01529    0.00828   -0.00889 
AFIX  13 
H19   2    0.688981    0.492862    0.433352    11.00000   -1.20000 
AFIX   0 
C20   1    0.686623    0.758470    0.402432    11.00000    0.06061    0.13597 = 
         0.04849   -0.02863   -0.00335    0.02385 
AFIX  13 
H20   2    0.634473    0.740289    0.355249    11.00000   -1.20000 
AFIX   0 
C21   1    0.771819    0.907245    0.391332    11.00000    0.17668    0.07845 = 
         0.14804    0.02585    0.05486    0.03201 
AFIX 137 
H21A  2    0.820578    0.933185    0.437726    11.00000   -1.50000 
H21B  2    0.729778    1.014521    0.373398    11.00000   -1.50000 
H21C  2    0.819071    0.868274    0.355840    11.00000   -1.50000 
AFIX   0 
C22   1    0.611783    0.815527    0.461161    11.00000    0.10125    0.19539 = 
         0.10043   -0.06772    0.01466    0.03197 
AFIX 137 
H22A  2    0.661674    0.850876    0.505964    11.00000   -1.50000 
H22B  2    0.564176    0.715369    0.471336    11.00000   -1.50000 
H22C  2    0.563037    0.915759    0.442643    11.00000   -1.50000 
AFIX   0 
C23   1    1.001043    0.375373    0.357349    11.00000    0.05101    0.06719 = 
         0.04133    0.00712   -0.00418    0.00644 
C24   1    0.968550    0.211302    0.325934    11.00000    0.06322    0.06621 = 
         0.05762   -0.00682   -0.00401    0.00029 
AFIX  43 
H24   2    0.892220    0.172020    0.323611    11.00000   -1.20000 
AFIX   0 
C25   1    1.048373    0.101830    0.297278    11.00000    0.10200    0.07657 = 
         0.07143   -0.01989    0.00115    0.00277 
AFIX  43 
H25   2    1.025799   -0.010812    0.277030    11.00000   -1.20000 
AFIX   0 
C26   1    1.158578    0.160519    0.299142    11.00000    0.09200    0.10426 = 
         0.05709   -0.01292    0.01147    0.03103 
AFIX  43 
H26   2    1.212088    0.085529    0.281426    11.00000   -1.20000 
AFIX   0 
C27   1    1.194169    0.332477    0.327274    11.00000    0.05468    0.10409 = 
         0.04532    0.01344    0.00740    0.01599 
C28   1    1.305907    0.395519    0.325727    11.00000    0.06731    0.14850 = 
         0.06610    0.01426    0.01016    0.00683 
AFIX  43 
H28   2    1.359015    0.321765    0.306979    11.00000   -1.20000 
AFIX   0 
C29   1    1.338233    0.561633    0.350962    11.00000    0.05296    0.18258 = 
         0.08451    0.02214    0.00980   -0.01887 
AFIX  43 
H29   2    1.413579    0.601780    0.349858    11.00000   -1.20000 
AFIX   0 
C30   1    1.258811    0.675480    0.379089    11.00000    0.07839    0.11476 = 
         0.10556    0.01903   -0.00167   -0.01973 
AFIX  43 
H30   2    1.281294    0.792004    0.394735    11.00000   -1.20000 
AFIX   0 
C31   1    1.149810    0.617129    0.383635    11.00000    0.06514    0.08708 = 
         0.08183    0.00883   -0.00805   -0.01135 
AFIX  43 
H31   2    1.098765    0.691980    0.403775    11.00000   -1.20000 
AFIX   0 
C32   1    1.113914    0.441936    0.357636    11.00000    0.05404    0.07076 = 
         0.04161    0.01616   -0.00298    0.00575 
HKLF 4 
  
REM  ../sylvain/smc1/smc1_b.res in P2(1) 
REM R1 =  0.0442 for    6087 Fo > 4sig(Fo)  and  0.0825 for all    9018 data 
REM    356 parameters refined using      1 restraints 
  
END 
  
WGHT      0.0342      0.0000 
  
REM Highest difference peak  0.665,  deepest hole -0.451,  1-sigma level  0.065 
Q1    1   0.7641  0.4717  0.2682  11.00000  0.05    0.66 
Q2    1   0.7393  0.5694  0.2190  11.00000  0.05    0.56 
Q3    1   0.6852  0.4747  0.2563  11.00000  0.05    0.52 
Q4    1   0.7407  0.3631  0.2228  11.00000  0.05    0.49 
Q5    1   0.7355  0.6154  0.2628  11.00000  0.05    0.42 
Q6    1   0.7442  0.3249  0.2615  11.00000  0.05    0.41 
Q7    1   0.7315  0.4001  0.3136  11.00000  0.05    0.39 
Q8    1   0.6585  0.5253  0.2673  11.00000  0.05    0.38 
Q9    1   0.7279  0.3580  0.2962  11.00000  0.05    0.38 
Q10   1   0.6605  0.2124  0.2923  11.00000  0.05    0.35 
Q11   1   0.7268  0.5481  0.3093  11.00000  0.05    0.35 
Q12   1   0.6558  0.4182  0.2698  11.00000  0.05    0.35 
Q13   1   0.8575  0.6881  0.1701  11.00000  0.05    0.33 
Q14   1   0.3630  0.4713  0.1557  11.00000  0.05    0.31 
Q15   1   0.8346  0.5577  0.2494  11.00000  0.05    0.31 
Q16   1   0.8892  0.2895  0.2232  11.00000  0.05    0.30 
Q17   1   0.8150  0.7341  0.2312  11.00000  0.05    0.29 
Q18   1   0.8641  0.7709  0.2509  11.00000  0.05    0.29 
Q19   1   0.7650  0.4908 -0.0073  11.00000  0.05    0.29 
Q20   1   0.8008  0.5568  0.3101  11.00000  0.05    0.29 
; 
_shelx_res_checksum   56098 
  
_shelx_hkl_file 
; 
   0   1   0   -1.10    1.40 
   0   1   0   -1.50    1.70 
   0  -1   0   -0.50    1.60 
   0  -1   0   -1.30    1.90 
   0   2   0  961.60   30.40 
   0   2   0  962.20   29.30 
   0  -2   0 1008.20   30.50 
   0  -2   0  984.70   29.30 
   0   3   0   -3.60    2.90 
   0   3   0   -3.90    3.70 
   0  -3   0   -0.90    2.90 
   0  -3   0    6.60    3.60 
   0  -3   0   -2.40    3.60 
   0   4   0  646.74   25.10 
   0   4   0  602.94   26.30 
   0  -4   0  663.83   24.40 
   0  -4   0  674.23   27.30 
   0  -4   0  682.23   25.50 
   0   5   0  -12.20    4.10 
   0  -5   0  -10.60    3.40 
   0  -5   0    1.70    3.90 
   0   6   0  100.49   14.10 
   0  -6   0   92.09   11.30 
   0  -6   0  107.39   13.00 
   0   7   0    4.70    8.30 
   0  -7   0   -5.60    4.70 
   0  -7   0    4.90    6.00 
   0   8   0   29.40   11.70 
   0  -8   0   20.70    9.70 
   0  -8   0   23.00    9.70 
   0   9   0    3.20    9.90 
   0  -9   0   -2.00    7.30 
   0  -9   0    7.40    8.30 
   0  10   0   19.50   14.00 
   0 -10   0    7.90   10.00 
   1 -10   0    1.30    8.30 
  -1  10   0   -3.10   10.70 
   1  -9   0   22.50    9.30 
  -1   9   0   11.50   11.40 
   1  -8   0    0.00    6.60 
   1  -8   0    5.50    6.50 
  -1   8   0   13.10    9.60 
   1  -7   0   54.09    9.80 
   1  -7   0   78.69   12.00 
  -1   7   0   70.89   13.10 
   1  -6   0   47.30    8.20 
   1  -6   0   60.79   10.20 
  -1   6   0   46.30   10.90 
   1  -5   0  588.84   25.10 
   1  -5   0  559.14   24.00 
  -1   5   0  584.64   27.20 
  -1   5   0  581.94   25.50 
   1  -4   0   78.19    9.00 
   1  -4   0   78.99    9.60 
   1  -4   0   84.79    8.90 
  -1   4   0   82.69    9.30 
  -1   4   0   69.79    9.10 
   1  -3   0 1168.58   36.40 
   1  -3   0 1161.58   38.00 
   1  -3   0 1137.49   36.10 
  -1   3   0 1197.88   38.20 
  -1   3   0 1219.28   36.80 
   1  -2   0 1326.87   39.10 
   1  -2   0 1317.97   38.10 
   1  -2   0 1370.16   38.20 
  -1   2   0 1326.07   38.10 
  -1   2   0 1336.37   39.30 
  -1   2   0 1304.57   38.30 
   1  -1   0 2287.67   59.49 
   1  -1   0 2307.77   58.89 
   1  -1   0 2299.37   59.59 
  -1   1   0 2170.28   59.49 
  -1   1   0 2211.28   59.49 
  -1   1   0 2260.67   58.99 
   1   1   0 2236.18   59.99 
   1   1   0 2323.57   60.59 
  -1  -1   0 2286.77   60.69 
  -1  -1   0 2340.57   60.09 
   1   2   0 1324.57   39.40 
   1   2   0 1308.07   38.20 
  -1  -2   0 1380.66   39.60 
  -1  -2   0 1326.47   38.50 
   1   3   0 1117.89   35.40 
   1   3   0 1173.28   37.30 
  -1  -3   0 1155.38   35.80 
  -1  -3   0 1115.09   37.20 
   1   4   0   71.09    9.90 
   1   4   0   75.49    8.50 
  -1  -4   0  102.49   10.40 
  -1  -4   0   72.39    9.90 
   1   5   0  590.34   27.40 
  -1  -5   0  596.44   26.00 
  -1  -5   0  611.94   24.70 
   1   6   0   46.20   10.10 
  -1  -6   0   46.80    9.30 
   1   7   0   61.39   13.00 
  -1  -7   0   59.09    9.90 
  -1  -7   0   75.79   13.20 
   1   8   0    8.30    9.40 
  -1  -8   0   -5.90    5.00 
   1   9   0   20.90   12.20 
  -1  -9   0    8.50   10.50 
  -1  -9   0   12.00    7.30 
   1  10   0    0.00   11.10 
  -1 -10   0   17.60   12.00 
  -2  10   0    3.00   11.50 
   2  -9   0    3.80    8.30 
  -2   9   0  -10.40    8.70 
   2  -8   0   23.80    9.20 
   2  -8   0   17.10    8.60 
  -2   8   0   32.30   11.40 
   2  -7   0   -0.20    6.00 
   2  -7   0    9.90    6.70 
  -2   7   0   -5.10    6.80 
   2  -6   0  112.99   12.10 
   2  -6   0  113.59   13.10 
  -2   6   0  132.49   15.80 
   2  -5   0   21.50    5.60 
   2  -5   0    7.20    5.00 
  -2   5   0   -0.70    5.30 
  -2   5   0   15.20    6.00 
   2  -4   0  668.83   25.40 
   2  -4   0  654.73   24.40 
   2  -4   0  669.33   30.00 
   2  -4   0  683.73   25.20 
  -2   4   0  666.43   27.20 
  -2   4   0  673.33   25.80 
   2  -3   0   85.39    8.60 
   2  -3   0   85.09    7.20 
   2  -3   0   97.59    8.90 
  -2   3   0   76.29    8.40 
  -2   3   0   66.09    7.70 
  -2   3   0   73.09    7.30 
   2  -2   0  874.91   27.20 
   2  -2   0  908.51   28.60 
   2  -2   0  924.21   28.50 
  -2   2   0  933.11   28.80 
  -2   2   0  923.61   29.00 
  -2   2   0  936.51   27.80 
   2  -1   0 1234.78   30.70 
   2  -1   0 1131.19   31.80 
   2  -1   0 1162.18   30.50 
  -2   1   0 1109.39   31.30 
  -2   1   0 1134.89   32.00 
  -2   0   0 5160.18  132.59 
  -2   0   0 5263.27  133.09 
   2   1   0 1139.29   31.80 
  -2  -1   0 1195.78   32.80 
  -2  -1   0 1191.78   32.20 
   2   2   0  866.91   28.40 
   2   2   0  933.61   27.50 
  -2  -2   0  931.01   28.90 
  -2  -2   0  895.31   27.70 
   2   3   0   88.39    9.50 
   2   3   0   65.39    6.90 
  -2  -3   0   90.19    8.60 
  -2  -3   0   82.59    8.90 
   2   4   0  667.83   27.00 
   2   4   0  681.83   27.00 
  -2  -4   0  604.14   24.90 
  -2  -4   0  651.53   27.30 
   2   5   0   10.90    6.30 
  -2  -5   0   16.90    6.30 
  -2  -5   0    7.20    6.30 
   2   6   0   98.29   13.30 
  -2  -6   0   93.19   12.50 
   2   7   0    4.40    7.60 
  -2  -7   0   13.10    7.80 
  -2  -7   0   -2.90    6.30 
   2   8   0   14.60    9.60 
  -2  -8   0   39.70   11.00 
  -2  -8   0   16.00    8.60 
   2   9   0    2.00    9.90 
  -2  -9   0   13.60    9.50 
  -2  -9   0   11.80    8.80 
   2  10   0   -2.30   12.40 
  -2 -10   0   12.60   10.00 
  -3  10   0    8.60   13.20 
   3  -9   0   29.30   11.20 
  -3   9   0   40.30   13.80 
   3  -8   0    7.30    7.00 
  -3   8   0    0.40    9.00 
   3  -7   0   79.09   12.10 
   3  -7   0   75.39   10.80 
  -3   7   0   55.39   12.40 
   3  -6   0    6.00    4.60 
   3  -6   0    3.90    5.60 
  -3   6   0   10.40    7.40 
   3  -5   0  104.29    9.70 
   3  -5   0  127.49   10.80 
  -3   5   0  110.39   12.60 
  -3   5   0  124.99   11.20 
   3  -4   0  100.99   10.70 
   3  -4   0   70.89    7.90 
   3  -4   0   97.89    9.30 
  -3   4   0   93.89    9.80 
  -3   4   0   92.69   10.70 
  -3   4   0   92.29   11.00 
   3  -3   0 1338.17   41.40 
   3  -3   0 1302.57   39.10 
  -3   3   0 1339.47   41.60 
  -3   3   0 1311.27   40.10 
  -3   3   0 1263.17   41.70 
   3  -2   0  298.57   11.30 
   3  -2   0  293.27   12.60 
   3  -2   0  309.57   10.90 
  -3   2   0  306.57   12.10 
  -3   2   0  273.87   12.60 
  -3   2   0  285.37   13.70 
   3  -1   0  626.14   17.80 
   3  -1   0  597.04   18.20 
  -3   1   0  619.04   18.00 
  -3   1   0  645.34   17.70 
  -3   1   0  630.94   18.70 
  -3   0   0   99.99    3.70 
  -3   0   0   97.69    3.60 
  -3   0   0  101.49    3.70 
   3   1   0  659.73   18.10 
   3   1   0  607.84   18.30 
  -3  -1   0  608.64   18.20 
  -3  -1   0  600.14   19.00 
   3   2   0  285.37   11.80 
   3   2   0  305.97   13.10 
  -3  -2   0  314.57   13.70 
  -3  -2   0  301.87   12.40 
   3   3   0 1292.87   41.30 
   3   3   0 1375.56   40.10 
  -3  -3   0 1306.97   42.10 
  -3  -3   0 1258.57   40.30 
   3   4   0  109.79   11.80 
  -3  -4   0   97.19   11.30 
  -3  -4   0  107.99   11.10 
   3   5   0  128.59   13.80 
  -3  -5   0  103.29   11.50 
  -3  -5   0  148.19   16.00 
   3   6   0    0.30    6.20 
  -3  -6   0   17.20    7.20 
   3   7   0   98.79   15.50 
  -3  -7   0   95.99   15.10 
  -3  -7   0   84.99   14.10 
   3   8   0   12.80    9.40 
  -3  -8   0   -1.00    6.70 
  -3  -8   0    0.90    6.50 
   3   9   0   14.50   11.70 
  -3  -9   0   18.70   10.40 
  -3  -9   0    9.00    7.90 
  -3 -10   0    4.10    7.80 
  -3 -10   0    5.90    8.70 
  -4  10   0   -7.40   10.30 
  -4   9   0   -1.80   10.00 
   4  -8   0   61.29   11.50 
  -4   8   0   42.90   12.90 
   4  -7   0    5.70    6.20 
  -4   7   0   21.30    9.40 
   4  -6   0   36.90    7.90 
   4  -6   0   49.60    8.90 
  -4   6   0   44.10   10.50 
   4  -5   0   23.80    5.50 
   4  -5   0   25.20    6.20 
  -4   5   0   20.80    7.20 
  -4   5   0   19.40    6.80 
  -4   5   0   17.90    6.10 
   4  -4   0  204.78   12.00 
  -4   4   0  219.08   13.40 
  -4   4   0  217.78   14.30 
  -4   4   0  241.28   15.40 
   4  -3   0  186.78   11.40 
   4  -3   0  166.08    9.50 
   4  -3   0  181.68    8.80 
  -4   3   0  206.08   12.20 
  -4   3   0  176.88   12.50 
  -4   3   0  185.58   10.70 
   4  -2   0 1783.12   48.00 
  -4   2   0 1658.83   50.59 
  -4   2   0 1681.93   47.50 
  -4   2   0 1665.73   48.50 
   4  -1   0   47.20    3.10 
   4  -1   0   43.60    2.90 
  -4   1   0   35.30    3.30 
  -4   1   0   44.60    4.00 
  -4   0   0    6.90    1.50 
  -4   0   0    5.10    1.30 
   4   1   0   37.50    3.30 
   4   1   0   34.80    3.30 
  -4  -1   0   43.30    4.30 
  -4  -1   0   42.10    3.70 
   4   2   0 1802.52   48.60 
  -4  -2   0 1772.12   50.59 
  -4  -2   0 1685.53   49.20 
   4   3   0  192.38   10.40 
   4   3   0  173.98   11.30 
  -4  -3   0  181.58   11.00 
  -4  -3   0  188.58   12.20 
   4   4   0  206.18   13.70 
  -4  -4   0  203.78   14.60 
  -4  -4   0  220.88   13.40 
   4   5   0   15.80    6.50 
  -4  -5   0   25.60    7.90 
  -4  -5   0   19.60    6.40 
   4   6   0   48.90   10.60 
  -4  -6   0   41.90    9.40 
   4   7   0   21.90    9.00 
  -4  -7   0    6.40    7.10 
  -4  -7   0   17.50    7.60 
   4   8   0   30.60   11.80 
  -4  -8   0   49.99   12.50 
  -4  -8   0   54.79   12.90 
  -4  -9   0   -1.90    7.20 
  -4  -9   0   -6.50    6.80 
  -4 -10   0   -0.70    9.40 
  -4 -10   0   12.20    9.40 
  -5   9   0   10.90   11.20 
  -5   8   0    7.30    9.00 
   5  -7   0  127.49   14.20 
  -5   7   0  116.49   16.30 
   5  -6   0   19.30    6.60 
  -5   6   0   29.00    9.20 
  -5   6   0   22.30    7.70 
   5  -5   0   73.39    8.30 
   5  -5   0   64.49    8.60 
  -5   5   0   71.89   12.00 
  -5   5   0   83.39   10.50 
  -5   5   0   59.09    9.90 
   5  -4   0  165.58    9.10 
   5  -4   0  156.18   10.10 
  -5   4   0  149.49   15.50 
  -5   4   0  176.58   11.90 
  -5   4   0  133.59   12.10 
   5  -3   0  936.01   32.50 
   5  -3   0  877.01   26.10 
  -5   3   0  887.91   31.20 
  -5   3   0  929.91   30.20 
  -5   3   0  894.41   33.20 
   5  -2   0  318.07   12.50 
   5  -2   0  333.97   12.00 
  -5   2   0  331.57   16.30 
  -5   2   0  327.87   12.80 
  -5   2   0  325.37   13.80 
  -5   1   0 1835.42   49.50 
  -5   1   0 1842.22   48.90 
  -5   0   0  111.59    5.00 
  -5   0   0  107.69    4.80 
   5   1   0 1953.40   48.00 
  -5  -1   0 1821.42   50.59 
  -5  -1   0 1807.42   49.90 
   5   2   0  347.07   12.80 
   5   2   0  349.07   13.40 
  -5  -2   0  321.17   14.40 
  -5  -2   0  309.87   13.30 
   5   3   0  924.31   31.10 
  -5  -3   0  913.81   32.40 
  -5  -3   0  951.80   31.30 
   5   4   0  139.29   11.70 
  -5  -4   0  141.19   12.70 
  -5  -4   0  151.38   11.50 
   5   5   0   58.49   10.00 
  -5  -5   0   62.39   10.80 
  -5  -5   0   65.49    9.80 
   5   6   0   12.20    7.20 
  -5  -6   0    6.10    6.70 
   5   7   0  143.79   17.40 
  -5  -7   0   89.69   12.50 
  -5  -7   0  129.49   15.80 
   5   8   0    6.10   13.00 
  -5  -8   0   10.40    8.40 
  -5  -8   0   -0.30    6.30 
  -5  -9   0   13.70    8.20 
  -5  -9   0   -5.10    7.00 
  -6   9   0  -12.30   10.00 
  -6   8   0   10.70   10.10 
  -6   7   0   11.30    8.00 
   6  -6   0  185.78   13.80 
  -6   6   0  215.68   18.40 
  -6   6   0  214.38   19.00 
   6  -5   0   26.50    5.40 
   6  -5   0   22.60    5.60 
  -6   5   0   16.70    6.60 
  -6   5   0   28.90    7.70 
  -6   5   0   36.50    9.80 
   6  -4   0  369.96   13.60 
   6  -4   0  363.56   15.90 
  -6   4   0  364.86   19.20 
  -6   4   0  373.16   21.50 
  -6   4   0  371.86   17.90 
   6  -3   0  166.58    8.80 
  -6   3   0  159.88   10.90 
  -6   3   0  150.98   10.00 
  -6   3   0  152.08   12.80 
   6  -2   0  519.15   16.20 
   6  -2   0  527.55   16.10 
  -6   2   0  496.55   17.60 
  -6   2   0  519.75   18.70 
  -6   1   0  152.68    6.70 
  -6   1   0  162.78    7.20 
  -6   0   0   46.30    3.50 
  -6   0   0   54.89    3.80 
  -6  -1   0  143.59    7.40 
  -6  -1   0  165.18    7.30 
   6   2   0  531.45   17.30 
   6   2   0  519.55   17.10 
  -6  -2   0  514.35   18.50 
  -6  -2   0  513.65   19.50 
  -6  -3   0  160.18   11.60 
  -6  -3   0  160.78   10.70 
   6   4   0  375.56   18.80 
  -6  -4   0  406.36   20.90 
  -6  -4   0  378.26   18.80 
   6   5   0   24.20    7.30 
  -6  -5   0   11.90    7.60 
  -6  -5   0   19.70    7.20 
   6   6   0  217.08   17.60 
  -6  -6   0  216.18   19.70 
  -6  -6   0  213.08   17.50 
   6   7   0   13.60    8.20 
  -6  -7   0   14.50    7.50 
  -6  -7   0    9.00    7.70 
  -6  -8   0   21.20    8.10 
  -6  -8   0   10.10    8.80 
  -6  -9   0   18.60   10.20 
  -6  -9   0    2.30    9.10 
  -7   9   0    8.30   12.10 
  -7   8   0   15.40    9.60 
  -7   7   0   31.50   11.10 
  -7   6   0   58.29   13.10 
  -7   6   0   40.60   10.70 
   7  -5   0  220.08   13.00 
  -7   5   0  180.48   14.40 
  -7   5   0  229.48   18.90 
  -7   5   0  192.48   16.00 
   7  -4   0  110.79    8.40 
  -7   4   0  106.39   11.80 
  -7   4   0  118.09   10.30 
  -7   4   0  132.69   16.20 
   7  -3   0   65.39    5.50 
  -7   3   0   83.79    9.00 
  -7   3   0   67.69    7.50 
  -7   3   0   67.79   10.60 
  -7   2   0    8.00    2.80 
  -7   2   0    5.80    2.90 
  -7   1   0  334.97   11.80 
  -7   1   0  353.26   12.30 
  -7   0   0  418.46   13.50 
  -7   0   0  399.46   13.50 
  -7  -1   0  362.86   13.20 
  -7  -1   0  367.16   12.90 
   7   2   0    9.10    2.20 
   7   2   0   11.00    2.30 
  -7  -2   0    5.70    3.20 
   7   3   0   76.99    6.90 
  -7  -3   0   78.19    8.60 
  -7  -3   0   87.19    9.80 
  -7  -4   0   94.09   11.80 
  -7  -4   0  105.09   11.30 
   7   5   0  202.48   15.10 
  -7  -5   0  189.88   16.40 
  -7  -5   0  207.48   16.00 
   7   6   0   50.29   10.00 
  -7  -6   0   34.20    9.60 
  -7  -7   0   31.90   10.30 
  -7  -7   0   17.10    8.30 
  -7  -8   0    0.00    7.60 
  -7  -8   0   11.50    8.60 
  -7  -9   0    9.00    8.40 
  -7  -9   0    1.40    8.60 
  -8   9   0   14.90   11.80 
  -8   8   0   17.10   10.10 
  -8   7   0    7.40    8.10 
  -8   7   0   -9.40    6.40 
  -8   6   0   46.70   12.00 
  -8   6   0   30.60    9.30 
  -8   5   0  103.19   13.20 
  -8   5   0   84.09   14.50 
   8  -4   0   70.99    7.20 
  -8   4   0   67.69    9.50 
  -8   4   0   80.39   13.00 
  -8   4   0   73.19    9.30 
   8  -3   0   21.50    3.10 
  -8   3   0   23.70    7.90 
  -8   3   0   31.30    5.90 
  -8   3   0   29.30    5.40 
  -8   2   0  132.29    8.40 
  -8   2   0  136.89    8.00 
  -8   1   0  216.88    9.30 
  -8   1   0  210.88    8.70 
  -8   0   0  446.96   14.70 
  -8   0   0  438.76   14.80 
  -8  -1   0  226.08    9.70 
  -8  -1   0  239.28   10.10 
  -8  -2   0  120.09    8.40 
  -8  -2   0  118.59    8.50 
   8   3   0   25.50    4.30 
  -8  -3   0   28.40    5.90 
  -8  -3   0   22.90    5.90 
   8   4   0   67.49    8.10 
  -8  -4   0   73.69   10.10 
  -8  -4   0   64.19    9.80 
   8   5   0   67.59    9.60 
  -8  -5   0  103.29   12.90 
  -8  -6   0   32.20    8.90 
  -8  -6   0   33.50    8.80 
  -8  -7   0   12.80    8.10 
  -8  -7   0   17.60    7.90 
  -8  -8   0    5.40    6.80 
  -8  -8   0   -7.30    6.80 
  -8  -9   0    5.10   10.30 
  -8  -9   0   11.80    8.90 
  -9   8   0   13.20   10.10 
  -9   7   0  -10.00    5.90 
  -9   7   0   19.50   10.50 
  -9   6   0   19.10    8.30 
  -9   6   0   32.10   11.60 
  -9   5   0   47.60   12.20 
  -9   5   0   37.60    8.70 
  -9   4   0   92.49   10.70 
  -9   4   0  104.69   11.40 
  -9   4   0   86.09   14.00 
  -9   3   0  102.29    9.30 
  -9   3   0   99.29   14.10 
  -9   3   0  114.99    9.30 
  -9   2   0   25.10    4.40 
  -9   2   0   33.50    5.10 
  -9   1   0  223.18   10.00 
  -9   1   0  221.48    9.20 
  -9   0   0  316.37   11.70 
  -9   0   0  307.77   11.80 
  -9  -1   0  223.68   10.10 
  -9  -1   0  211.98    9.60 
  -9  -2   0   22.20    4.70 
  -9  -2   0   33.50    5.30 
   9   3   0   99.49    4.90 
  -9  -3   0  122.69   10.30 
  -9  -3   0  117.19   10.10 
  -9  -4   0  112.39   12.80 
  -9  -4   0  108.49   12.00 
  -9  -5   0   29.20    7.90 
  -9  -5   0   42.50    9.10 
  -9  -6   0   46.20    9.60 
  -9  -6   0   30.90    8.80 
  -9  -7   0    0.80    7.00 
  -9  -7   0   11.70    7.80 
  -9  -8   0    6.00    6.70 
  -9  -8   0    9.40    9.30 
 -10   8   0    6.20    8.50 
 -10   7   0    4.00    7.10 
 -10   7   0   19.90   11.70 
 -10   6   0    5.70    6.60 
 -10   6   0   12.00   10.30 
 -10   5   0   31.70    7.70 
 -10   5   0   47.00   13.00 
 -10   4   0   79.09   10.10 
 -10   4   0   79.49   14.60 
 -10   3   0  132.19   10.30 
 -10   3   0  115.89   16.00 
 -10   3   0  134.99   10.10 
 -10   2   0  157.58    9.70 
 -10   2   0  158.38    9.20 
 -10   1   0  212.28    9.30 
 -10   1   0  221.68   10.30 
 -10   0   0  111.79    6.50 
 -10   0   0  116.49    6.60 
 -10  -1   0  218.28   10.50 
 -10  -1   0  223.18   10.20 
 -10  -2   0  143.29    9.70 
 -10  -2   0  132.89    9.40 
 -10  -2   0  172.48   10.30 
 -10  -3   0  139.39   10.90 
 -10  -3   0  132.29   10.90 
 -10  -3   0  123.99   10.80 
 -10  -4   0   89.19   11.30 
 -10  -4   0   73.09   10.50 
 -10  -5   0   30.40    8.60 
 -10  -5   0   24.20    8.20 
 -10  -6   0   18.80    9.10 
 -10  -6   0   17.70    7.70 
 -10  -7   0   14.00    9.30 
 -10  -7   0    3.50    6.30 
 -10  -8   0   21.30   10.10 
 -10  -8   0   -4.60    8.60 
 -11   7   0    5.50   11.50 
 -11   7   0   13.00    7.80 
 -11   6   0    5.20    6.60 
 -11   6   0   17.40   11.10 
 -11   5   0   24.20    7.20 
 -11   5   0   45.30   13.10 
 -11   4   0   63.49   14.20 
 -11   4   0   45.40    8.20 
 -11   3   0  130.39   18.30 
 -11   3   0  132.09   10.40 
 -11   2   0  147.89    9.80 
 -11   2   0  151.68   19.00 
 -11   2   0  136.09    8.90 
 -11   1   0  172.28    8.30 
 -11   1   0  173.98    9.20 
 -11   0   0   37.50    4.40 
 -11   0   0   43.70    4.50 
 -11  -1   0  168.68    9.40 
 -11  -1   0  159.48    8.80 
 -11  -2   0  151.18   10.30 
 -11  -2   0  156.28   10.20 
 -11  -2   0  144.59   10.40 
 -11  -3   0  114.09   11.50 
 -11  -3   0  132.39   11.40 
 -11  -4   0   62.79   11.00 
 -11  -4   0   43.40    8.50 
 -11  -5   0   14.50    7.90 
 -11  -5   0   15.70    7.00 
 -11  -6   0    9.20    7.30 
 -11  -6   0    7.70    8.20 
 -11  -7   0   32.10   10.30 
 -11  -7   0    3.40    8.60 
 -12   7   0   13.40   12.20 
 -12   6   0   23.80   13.20 
 -12   6   0    4.90    6.30 
 -12   5   0    5.00    9.70 
 -12   5   0    6.10    5.10 
 -12   4   0   26.10   12.00 
 -12   4   0   10.40    5.40 
 -12   3   0  130.99   19.80 
 -12   3   0  111.69   10.00 
 -12   3   0  109.09   10.00 
 -12   2   0  101.49    9.10 
 -12   2   0  105.99   17.50 
 -12   2   0   91.09    8.40 
 -12   1   0   82.09    5.80 
 -12   1   0   89.09    6.70 
 -12   0   0   40.10    4.40 
 -12   0   0   35.60    4.00 
 -12  -1   0   80.09    7.50 
 -12  -1   0   87.29    6.80 
 -12  -1   0   72.69    6.60 
 -12  -2   0   96.69    9.30 
 -12  -2   0   96.69    9.10 
 -12  -3   0  130.29   12.10 
 -12  -3   0  141.19   11.50 
 -12  -4   0   18.10    6.20 
 -12  -4   0   11.50    6.80 
 -12  -5   0   14.40    8.00 
 -12  -5   0   12.10    6.70 
 -12  -6   0   17.30    8.90 
 -12  -6   0   21.00    8.80 
 -12  -7   0   16.40    9.20 
 -12  -7   0    7.70    8.30 
 -13   6   0    0.20   11.50 
 -13   6   0   16.30    7.20 
 -13   5   0    3.20    5.20 
 -13   5   0    8.30   10.20 
 -13   4   0   20.80   11.30 
 -13   4   0    8.00    5.10 
 -13   3   0   29.00   12.70 
 -13   3   0   19.60    5.80 
 -13   2   0   99.49    8.70 
 -13   2   0  108.99   17.60 
 -13   1   0   76.69    6.50 
 -13   1   0   76.69    5.90 
 -13   0   0   53.49    4.60 
 -13   0   0   56.29    4.40 
 -13  -1   0   75.69    6.50 
 -13  -2   0  118.59   11.40 
 -13  -3   0   12.50    5.60 
 -13  -3   0    9.30    6.00 
 -13  -4   0   29.80    8.70 
 -13  -4   0   26.20    7.20 
 -13  -5   0    6.80    7.90 
 -13  -5   0    4.30    6.20 
 -13  -6   0   26.20   10.00 
 -13  -6   0   19.80    8.80 
 -14   5   0   20.90    7.10 
 -14   5   0   28.90   13.50 
 -14   4   0   10.80    5.40 
 -14   4   0   10.10    9.40 
 -14   3   0   11.10   11.70 
 -14   3   0   20.80    5.50 
 -14   2   0   13.40    3.90 
 -14   2   0   29.00   12.90 
 -14  -1   0   70.99    5.90 
 -14  -2   0   19.20    6.60 
 -14  -2   0   12.20    4.30 
 -14  -3   0   24.50    6.20 
 -14  -3   0   33.40    9.10 
 -14  -4   0   10.00    6.10 
 -14  -4   0   19.00    8.90 
 -14  -5   0   31.30   10.70 
 -14  -5   0   14.40    7.10 
 -15   3   0    5.50   10.90 
 -15   3   0    9.80    5.00 
 -15   2   0   30.90   13.70 
 -15   1   0    4.50    9.80 
 -15  -2   0   31.30    5.30 
 -15  -2   0   29.30    7.40 
 -15  -3   0    2.50    4.40 
 -15  -3   0    6.80    6.80 
 -16   1   0   15.00   12.90 
 -16   0   1   34.60   13.80 
 -16   1   1   26.60   13.20 
 -16   2   1   21.40   12.80 
 -15  -4   1    3.10    5.20 
 -15  -4   1    4.00    8.40 
 -15  -3   1   12.60    4.80 
 -15  -3   1   10.80    6.80 
 -15  -2   1    8.00    5.50 
 -15  -2   1   10.00    3.20 
 -15   1   1   68.19   16.60 
 -15   2   1    6.60    9.90 
 -15   3   1    9.10    4.30 
 -15   3   1    5.30   10.40 
 -15   4   1    3.20   11.20 
 -14  -5   1    5.50    8.10 
 -14  -5   1    6.90    6.90 
 -14  -4   1   21.90    7.00 
 -14  -4   1   11.80    7.50 
 -14  -3   1   11.50    5.10 
 -14  -3   1   19.90    7.40 
 -14  -2   1   62.09    9.20 
 -14  -2   1   44.50    6.00 
 -14   1   1    5.00   10.00 
 -14   2   1   52.59   15.20 
 -14   3   1   11.00   10.40 
 -14   3   1   12.10    4.70 
 -14   4   1   17.60    6.30 
 -14   4   1   36.70   13.30 
 -14   4   1   30.60    7.00 
 -14   5   1    3.20   10.20 
 -14   5   1    6.00    6.00 
 -13  -6   1    2.80    6.70 
 -13  -6   1   15.40    9.90 
 -13  -5   1   16.60    7.30 
 -13  -5   1   15.80    9.00 
 -13  -4   1    8.90    7.40 
 -13  -4   1    4.70    5.00 
 -13  -3   1   41.30    8.40 
 -13  -3   1   41.40    7.40 
 -13  -2   1   53.89    6.60 
 -13  -2   1   52.09    7.70 
 -13  -1   1   80.59    5.60 
 -13  -1   1   87.89    5.70 
 -13   2   1   47.50   12.90 
 -13   2   1   49.99    6.10 
 -13   3   1   40.90    6.80 
 -13   3   1   25.00   10.30 
 -13   4   1   20.30   10.80 
 -13   4   1   -1.30    3.90 
 -13   5   1   29.30    7.70 
 -13   5   1   64.59   16.50 
 -13   6   1   10.10   12.40 
 -13   6   1    5.70    6.20 
 -12  -7   1   27.90   10.60 
 -12  -7   1   25.90   11.20 
 -12  -6   1    4.30    7.20 
 -12  -6   1   16.40    8.80 
 -12  -5   1   13.20    7.00 
 -12  -5   1    3.30    6.90 
 -12  -4   1   43.70    9.40 
 -12  -4   1   32.90    7.50 
 -12  -3   1   35.40    6.90 
 -12  -3   1   65.69    9.90 
 -12  -2   1  130.59   10.50 
 -12  -2   1  171.68   10.70 
 -12  -2   1  137.19    9.30 
 -12  -1   1   77.69    5.90 
 -12  -1   1   81.19    6.20 
 -12   1   1   79.09    5.20 
 -12   2   1  129.79   17.80 
 -12   2   1  127.79    8.60 
 -12   2   1  132.89    8.20 
 -12   3   1   52.19   13.80 
 -12   3   1   42.30    6.70 
 -12   4   1   20.20    6.00 
 -12   4   1   38.60   13.10 
 -12   5   1    1.20    5.00 
 -12   5   1   12.50   10.00 
 -12   6   1    4.70    5.90 
 -12   6   1    5.50    9.00 
 -12   7   1   27.80    8.80 
 -12   7   1   28.20   14.20 
 -11  -7   1   13.10    9.50 
 -11  -7   1   10.20    8.70 
 -11  -6   1   12.30    7.60 
 -11  -6   1    8.50    7.70 
 -11  -5   1   10.70    6.40 
 -11  -5   1   19.30    7.80 
 -11  -4   1   41.70    8.00 
 -11  -3   1  145.49   11.10 
 -11  -2   1  104.49    8.60 
 -11  -2   1  117.29    8.70 
 -11  -1   1   98.59    6.40 
 -11  -1   1   91.49    6.40 
 -11   0   1   94.09    4.90 
 -11   1   1   79.79    5.10 
 -11   1   1   81.39    5.60 
 -11   2   1  109.79    7.60 
 -11   2   1  111.09   16.10 
 -11   2   1  121.69    8.20 
 -11   2   1  102.49    7.80 
 -11   3   1  123.19   10.80 
 -11   3   1  135.79   17.80 
 -11   3   1  138.19   10.50 
 -11   4   1   63.99   13.80 
 -11   4   1   43.60    7.80 
 -11   5   1   20.60   10.40 
 -11   5   1    7.10    5.50 
 -11   6   1   12.70    7.00 
 -11   6   1   19.10   11.60 
 -11   7   1   10.40   11.20 
 -11   7   1    9.70    7.30 
 -10  -8   1   14.30    9.30 
 -10  -8   1   12.50    9.90 
 -10  -7   1    9.80    8.60 
 -10  -7   1   11.40    9.20 
 -10  -6   1   12.20    7.50 
 -10  -6   1    8.10    6.80 
 -10  -5   1   12.00    6.60 
 -10  -4   1   70.09   10.10 
 -10  -3   1   96.99   10.10 
 -10  -3   1   98.09   10.60 
 -10  -2   1  128.39    8.80 
 -10  -2   1  137.49    9.10 
 -10  -1   1   57.19    5.40 
 -10  -1   1   55.59    5.00 
 -10   0   1   91.69    4.90 
 -10   0   1   92.29    4.90 
 -10   1   1   59.89    4.50 
 -10   1   1   58.59    5.00 
 -10   2   1  136.79   16.20 
 -10   2   1  130.49    8.30 
 -10   2   1  139.19    8.30 
 -10   3   1  108.19   15.70 
 -10   3   1  101.79    8.90 
 -10   3   1  102.89    9.20 
 -10   4   1   85.69   15.40 
 -10   4   1   73.29    9.90 
 -10   5   1   14.40    6.50 
 -10   5   1   18.70   10.20 
 -10   6   1   12.80    9.50 
 -10   6   1   14.20    7.20 
 -10   7   1   17.80    9.30 
 -10   7   1    4.30    9.80 
 -10   8   1   23.20   11.50 
  -9  -8   1   12.00    8.20 
  -9  -8   1    0.50    8.90 
  -9  -7   1   20.40    9.20 
  -9  -7   1   15.70    8.90 
  -9  -6   1    6.50    6.50 
  -9  -5   1   63.59   10.50 
  -9  -4   1  156.78   13.70 
  -9  -4   1  172.48   13.10 
  -9  -3   1  160.78   11.80 
  -9  -3   1  156.18   11.20 
  -9  -2   1   26.00    4.80 
  -9  -2   1   21.60    4.70 
  -9  -1   1   99.59    6.00 
  -9  -1   1   99.19    6.20 
  -9   0   1  214.08    7.90 
  -9   0   1  209.98    8.00 
  -9   1   1   91.69    5.80 
  -9   1   1   99.09    5.30 
  -9   1   1  100.79    5.80 
  -9   2   1   31.90    9.30 
  -9   2   1   25.50    4.40 
  -9   2   1   28.80    4.50 
  -9   3   1  170.18   11.40 
  -9   3   1  174.78   15.80 
  -9   3   1  169.88   10.70 
  -9   4   1  175.28   19.20 
  -9   4   1  163.88   12.20 
  -9   4   1  162.98   13.10 
   9  -4  -1  149.39    8.80 
  -9   5   1   61.79   13.70 
  -9   5   1   72.59   11.30 
  -9   6   1    4.50    6.50 
  -9   6   1   -1.00    7.30 
  -9   7   1   14.70    8.20 
  -9   7   1   15.60   11.30 
  -9   8   1   26.70   10.90 
  -8  -9   1   17.20    9.00 
  -8  -9   1   21.00   11.40 
  -8  -8   1    6.90    8.80 
  -8  -8   1    6.70    7.60 
  -8  -7   1   20.90    9.10 
  -8  -7   1   12.20    7.60 
  -8  -6   1   26.80    8.40 
  -8  -4   1  115.69   13.00 
  -8  -4   1  106.99   11.50 
   8   4  -1   95.89    8.80 
  -8  -3   1   71.79    9.10 
  -8  -3   1   94.19    9.30 
   8   3  -1   89.19    6.10 
  -8  -2   1  146.19    8.70 
  -8  -2   1  136.79    9.20 
  -8  -1   1  187.28    8.40 
  -8  -1   1  192.18    8.20 
  -8   0   1  472.15   14.00 
  -8   0   1  439.86   13.90 
  -8   1   1  186.98    7.80 
  -8   1   1  190.48    7.50 
  -8   2   1  124.29    8.00 
  -8   2   1  121.59   13.80 
  -8   2   1  113.79    7.20 
  -8   3   1   88.29   12.70 
  -8   3   1   86.89    7.80 
  -8   3   1   99.29    8.90 
  -8   4   1  121.79   11.90 
  -8   4   1  102.69   11.60 
  -8   4   1   90.39   13.60 
   8  -4  -1  111.09    7.80 
  -8   5   1  163.18   19.00 
  -8   5   1  174.38   15.60 
  -8   6   1   19.30    8.20 
  -8   6   1    5.80    8.40 
  -8   7   1    1.20    7.70 
  -8   8   1    6.40    9.40 
  -8   9   1   42.70   14.80 
  -7  -9   1   -3.10    7.90 
  -7  -9   1   -1.80    7.40 
  -7  -8   1   11.80    9.00 
  -7  -8   1    0.00    7.80 
  -7  -7   1   11.60    7.90 
  -7  -6   1  109.49   14.00 
   7   6  -1  106.39   13.20 
  -7  -5   1   74.29   11.00 
  -7  -5   1   78.89   12.50 
   7   5  -1   70.09   10.10 
  -7  -4   1  212.18   15.40 
  -7  -4   1  212.28   14.10 
  -7  -3   1   64.89    8.50 
  -7  -3   1   70.79    8.20 
   7   3  -1   67.89    6.60 
  -7  -2   1  224.88   10.80 
  -7  -2   1  236.98   11.90 
  -7  -1   1  423.06   14.40 
  -7  -1   1  411.16   13.80 
  -7   0   1 1100.79   29.60 
  -7   0   1 1097.49   29.70 
  -7   1   1  382.86   12.40 
  -7   1   1  402.76   13.00 
  -7   2   1  220.98   10.80 
  -7   2   1  219.98   14.70 
  -7   2   1  223.58   10.10 
  -7   3   1   58.99    7.00 
  -7   3   1   47.90    7.00 
  -7   3   1   57.69   10.00 
   7  -3  -1   67.59    5.20 
  -7   4   1  216.08   13.50 
  -7   4   1  232.38   17.90 
  -7   4   1  208.78   14.80 
   7  -4  -1  212.18   11.30 
  -7   5   1   63.99   13.30 
  -7   5   1   92.59   12.00 
  -7   5   1   69.49   10.10 
   7  -5  -1   57.09    7.80 
  -7   6   1  119.19   17.00 
  -7   6   1   93.39   13.90 
  -7   7   1    1.00    7.90 
  -7   8   1   17.70   10.10 
  -7   9   1   13.90   12.30 
  -6  -9   1    7.60    9.30 
  -6  -9   1   18.40    9.90 
  -6  -8   1    4.30    8.30 
  -6  -8   1   11.50    7.70 
  -6  -7   1   47.60   11.30 
   6   7  -1   51.29   11.20 
  -6  -6   1   26.60    9.40 
  -6  -6   1   31.00    9.10 
   6   6  -1   39.00    9.30 
  -6  -5   1  273.37   19.30 
  -6  -5   1  276.37   17.50 
   6   5  -1  316.37   18.30 
  -6  -4   1   39.90    8.50 
  -6  -4   1   43.50    7.40 
   6   4  -1   50.39    7.70 
  -6  -3   1  339.17   15.60 
  -6  -3   1  344.07   17.00 
  -6  -2   1   89.19    6.80 
  -6  -2   1  104.89    8.00 
   6   2  -1   94.69    5.60 
   6   2  -1   83.09    5.30 
  -6  -1   1  879.81   25.80 
  -6  -1   1  869.71   25.00 
  -6   1   1  831.62   23.90 
  -6   1   1  822.72   23.20 
  -6   2   1   96.99   11.20 
  -6   2   1   80.69    6.10 
  -6   2   1   89.09    7.00 
   6  -2  -1   96.99    4.60 
   6  -2  -1   94.09    4.50 
  -6   3   1  346.87   15.00 
  -6   3   1  335.97   16.20 
  -6   3   1  336.87   18.60 
   6  -3  -1  314.17   12.90 
  -6   4   1   52.79    7.80 
  -6   4   1   55.59   10.70 
  -6   4   1   46.80    8.10 
   6  -4  -1   51.29    5.20 
  -6   5   1  293.57   18.90 
  -6   5   1  293.57   17.40 
  -6   5   1  298.87   20.60 
   6  -5  -1  294.27   13.60 
   6  -5  -1  288.97   15.30 
  -6   6   1   11.70   10.80 
  -6   6   1    4.70    7.00 
   6  -6  -1   22.60    6.40 
  -6   7   1   37.10   10.70 
  -6   8   1   24.10   11.60 
  -6   9   1   15.90   11.70 
  -5  -9   1    6.70    9.00 
  -5  -9   1    3.90    8.20 
  -5  -8   1   33.90   10.30 
  -5  -8   1   20.90   10.10 
   5   8  -1   36.50   17.80 
  -5  -7   1   17.90    8.60 
   5   7  -1   17.10    8.50 
  -5  -6   1   65.69   11.00 
   5   6  -1   76.29   12.30 
  -5  -5   1   62.09   11.20 
  -5  -5   1   43.40    8.40 
   5   5  -1   53.69    9.30 
  -5  -4   1  119.99   10.50 
  -5  -4   1  139.69   12.40 
   5   4  -1  150.18   11.60 
  -5  -3   1  202.08   12.80 
  -5  -3   1  216.08   11.90 
   5   3  -1  207.98   11.60 
  -5  -2   1  984.60   30.70 
  -5  -2   1 1039.00   32.10 
   5   2  -1  996.70   29.90 
   5   2  -1 1034.40   29.50 
  -5  -1   1  400.66   13.20 
  -5  -1   1  439.16   14.20 
  -5   1   1  409.56   12.60 
  -5   1   1  416.16   13.40 
  -5   2   1 1016.50   30.00 
  -5   2   1  894.21   33.30 
  -5   2   1 1002.50   31.00 
   5  -2  -1 1001.00   28.80 
   5  -2  -1 1052.89   28.40 
  -5   3   1  222.48   13.20 
  -5   3   1  231.58   14.90 
  -5   3   1  214.38   11.70 
   5  -3  -1  215.38   11.80 
   5  -3  -1  235.18    8.80 
  -5   4   1  146.19   11.00 
  -5   4   1  113.79   13.10 
  -5   4   1  132.39   11.80 
   5  -4  -1  136.09    9.30 
   5  -4  -1  126.99    8.00 
  -5   5   1   42.40    8.90 
  -5   5   1   49.90   10.40 
  -5   5   1   58.29    8.90 
   5  -5  -1   53.99    7.80 
   5  -5  -1   66.39    7.70 
  -5   6   1   82.49   11.80 
  -5   6   1   79.09   13.10 
   5  -6  -1   75.69    9.80 
  -5   7   1   23.90    9.70 
   5  -7  -1    7.40    6.20 
  -5   8   1   29.10   11.00 
  -5   9   1    2.50   10.20 
  -4 -10   1   -6.00    8.20 
  -4 -10   1   -0.40    7.30 
  -4  -9   1    1.70    7.10 
  -4  -9   1   21.80   10.80 
  -4  -8   1   -0.80    7.30 
  -4  -8   1   -0.70    6.60 
   4   8  -1   12.80    9.10 
  -4  -7   1   73.19   13.10 
   4   7  -1   75.39   13.30 
  -4  -6   1    3.20    5.80 
   4   6  -1   19.20    7.90 
  -4  -5   1   54.39   10.60 
  -4  -5   1   53.59    9.10 
   4   5  -1   56.09    9.60 
  -4  -4   1  115.19   11.40 
  -4  -4   1  108.49   12.00 
   4   4  -1  115.19   11.70 
  -4  -3   1  529.95   22.20 
  -4  -3   1  546.95   20.90 
   4   3  -1  569.94   21.60 
   4   3  -1  567.84   20.40 
  -4  -2   1  168.18   10.00 
  -4  -2   1  179.68    9.20 
   4   2  -1  210.48    8.90 
  -4  -1   1  161.08    6.70 
  -4  -1   1  169.18    7.40 
   4   1  -1  169.88    5.80 
   4   1  -1  152.48    5.60 
  -4   1   1  154.78    6.00 
  -4   1   1  152.78    6.80 
  -4   2   1  202.78   11.60 
  -4   2   1  192.38    9.00 
  -4   2   1  183.88    9.90 
   4  -2  -1  164.48    7.70 
   4  -2  -1  183.18    9.00 
  -4   3   1  568.24   22.20 
  -4   3   1  550.94   23.30 
  -4   3   1  549.45   20.50 
   4  -3  -1  530.35   18.00 
   4  -3  -1  518.05   19.20 
   4  -3  -1  571.44   21.20 
  -4   4   1  101.99   11.60 
  -4   4   1  117.99   12.60 
  -4   4   1  110.39    9.60 
   4  -4  -1  107.49    8.80 
  -4   5   1   54.29    8.60 
  -4   5   1   47.20    9.10 
   4  -5  -1   54.49    8.00 
   4  -5  -1   60.59    7.70 
  -4   6   1   12.70    8.20 
  -4   6   1   -3.50    5.70 
   4  -6  -1    5.80    4.50 
   4  -6  -1   10.10    5.20 
  -4   7   1   69.69   13.80 
   4  -7  -1   63.09   10.60 
  -4   8   1  -10.00    7.30 
   4  -8  -1   12.90    7.50 
  -4   9   1   32.90   14.10 
  -4  10   1    5.10   12.00 
  -3 -10   1   -3.50    7.50 
  -3 -10   1    6.40    9.70 
  -3  -9   1   -2.00    7.50 
  -3  -9   1   -4.40    7.20 
   3   9  -1   -0.90    9.50 
  -3  -8   1   32.00   10.50 
  -3  -8   1   40.40   11.50 
   3   8  -1   29.90   11.30 
  -3  -7   1    1.00    6.10 
   3   7  -1   -2.80    6.80 
  -3  -6   1   63.19   10.40 
   3   6  -1   40.50    9.80 
  -3  -5   1   26.30    7.80 
  -3  -5   1   32.20    7.30 
   3   5  -1   30.40    7.20 
  -3  -4   1  297.97   17.30 
  -3  -4   1  308.87   16.00 
   3   4  -1  321.17   17.20 
  -3  -3   1  261.97   14.30 
  -3  -3   1  279.17   13.30 
   3   3  -1  245.18   13.70 
   3   3  -1  242.18   12.30 
  -3  -2   1 3270.27   89.59 
  -3  -2   1 3355.06   90.79 
   3   2  -1 3532.65   89.39 
   3   2  -1 3328.07   89.99 
  -3  -1   1  601.54   18.40 
  -3  -1   1  636.34   18.00 
   3   1  -1  612.44   17.40 
   3   1  -1  596.74   17.60 
  -3   1   1  590.04   20.50 
  -3   1   1  594.34   18.30 
  -3   1   1  605.54   16.90 
  -3   1   1  605.84   17.70 
   3  -1  -1  639.44   17.40 
   3  -1  -1  654.33   17.10 
  -3   2   1 3424.56   92.69 
  -3   2   1 3473.85   91.39 
  -3   2   1 3342.37   89.89 
   3  -2  -1 3383.66   88.19 
   3  -2  -1 3373.56   90.49 
  -3   3   1  248.28   14.40 
  -3   3   1  276.97   13.30 
  -3   3   1  244.28   13.90 
   3  -3  -1  282.27   14.10 
   3  -3  -1  285.57   12.70 
   3  -3  -1  279.97   13.90 
  -3   4   1  306.77   17.00 
  -3   4   1  296.57   17.20 
  -3   4   1  302.57   15.70 
   3  -4  -1  344.67   16.70 
   3  -4  -1  307.77   14.20 
   3  -4  -1  316.67   15.20 
  -3   5   1   42.90    8.00 
  -3   5   1   22.60    6.80 
   3  -5  -1   36.70    6.20 
   3  -5  -1   44.10    7.60 
  -3   6   1   54.59   11.10 
   3  -6  -1   53.79    8.40 
   3  -6  -1   58.79    9.30 
  -3   7   1    8.30    8.70 
   3  -7  -1    7.20    5.90 
   3  -7  -1    0.80    5.70 
  -3   8   1   51.59   13.60 
   3  -8  -1   15.80    8.00 
  -3   9   1   -1.20    9.70 
   3  -9  -1    2.80    9.40 
  -3  10   1   -0.50   11.70 
  -2 -10   1  -10.40    7.30 
   2  10  -1  -13.60   13.70 
  -2  -9   1   12.20    9.30 
  -2  -9   1    9.70    8.00 
   2   9  -1    0.30   10.10 
  -2  -8   1   -5.90    6.30 
  -2  -8   1   12.20    7.20 
   2   8  -1   -5.50    8.00 
  -2  -7   1   56.19   11.20 
   2   7  -1   59.59   13.00 
  -2  -6   1   81.19   11.30 
  -2  -6   1   93.19   10.90 
   2   6  -1   95.09   13.20 
  -2  -5   1  229.18   16.80 
  -2  -5   1  220.48   14.90 
   2   5  -1  212.58   15.90 
  -2  -4   1   68.89    8.80 
  -2  -4   1   63.69    9.50 
   2   4  -1   72.29    9.80 
   2   4  -1   83.09   10.60 
  -2  -3   1 1055.09   34.20 
  -2  -3   1 1115.09   36.10 
   2   3  -1 1070.49   35.30 
   2   3  -1 1090.89   34.00 
  -2  -2   1   98.79    6.70 
  -2  -2   1   96.29    7.30 
   2   2  -1   83.09    7.00 
   2   2  -1   86.59    6.20 
  -2  -1   1 5268.27  134.09 
  -2  -1   1 5249.37  133.59 
   2   1  -1 5155.58  133.29 
  -2   1   1 5272.97  138.49 
  -2   1   1 5360.16  139.19 
  -2   1   1 5565.24  140.69 
  -2   1   1 5511.45  138.09 
   2  -1  -1 5562.44  140.49 
   2  -1  -1 5281.07  137.49 
   2  -1  -1 5485.75  138.79 
  -2   2   1   92.19    7.30 
  -2   2   1   97.49    6.70 
  -2   2   1  107.29    8.10 
   2  -2  -1   99.99    7.20 
   2  -2  -1  100.19    7.40 
   2  -2  -1   97.59    6.50 
  -2   3   1 1040.10   35.20 
  -2   3   1 1085.19   35.10 
  -2   3   1 1069.99   33.90 
   2  -3  -1 1084.29   35.10 
   2  -3  -1 1060.39   33.60 
   2  -3  -1 1088.79   32.80 
   2  -3  -1 1068.79   34.50 
  -2   4   1   57.19    8.60 
  -2   4   1   73.39    8.90 
   2  -4  -1   66.29    8.30 
   2  -4  -1   73.19   13.90 
   2  -4  -1   66.19    8.50 
   2  -4  -1   58.59    7.10 
  -2   5   1  222.68   14.60 
  -2   5   1  206.98   16.00 
   2  -5  -1  202.88   14.00 
   2  -5  -1  195.18   12.80 
  -2   6   1   97.79   13.90 
   2  -6  -1   73.49    9.50 
   2  -6  -1   81.19   10.70 
  -2   7   1   36.40   11.10 
   2  -7  -1   53.19   10.60 
   2  -7  -1   57.49   11.00 
  -2   8   1  -10.40    6.90 
   2  -8  -1   -4.30    5.90 
   2  -8  -1    2.80    6.60 
  -2   9   1   19.90   11.50 
   2  -9  -1   10.60    9.10 
  -2  10   1   15.90   13.30 
  -1 -10   1   15.80   10.10 
   1  10  -1    9.40   13.10 
  -1  -9   1  -10.30    7.30 
  -1  -9   1   -6.00    6.00 
   1   9  -1   15.30   11.60 
  -1  -8   1   30.40    9.00 
  -1  -8   1   34.20   10.10 
   1   8  -1   30.10   11.40 
   1   7  -1   26.40   10.00 
  -1  -6   1  184.48   15.20 
   1   6  -1  179.08   16.50 
  -1  -5   1   26.70    7.00 
  -1  -5   1   32.50    6.40 
   1   5  -1   27.50    8.40 
  -1  -4   1 1019.60   34.60 
  -1  -4   1  983.30   32.50 
  -1  -4   1  997.50   36.30 
   1   4  -1 1021.00   34.50 
   1   4  -1  985.60   35.80 
  -1  -3   1  272.07   14.90 
  -1  -3   1  309.47   14.30 
   1   3  -1  322.77   14.10 
   1   3  -1  307.67   15.10 
  -1  -2   1 1725.93   49.20 
  -1  -2   1 1753.02   50.39 
   1   2  -1 1773.82   50.09 
   1   2  -1 1819.22   49.40 
  -1  -1   1 1219.18   34.10 
  -1  -1   1 1257.07   34.60 
   1   1  -1 1275.97   34.50 
   1   1  -1 1267.67   34.10 
  -1   1   1 1264.67   34.70 
  -1   1   1 1244.98   34.10 
  -1   1   1 1252.97   33.80 
  -1   1   1 1312.77   35.10 
   1  -1  -1 1272.87   34.60 
   1  -1  -1 1227.08   34.10 
   1  -1  -1 1241.18   34.90 
  -1   2   1 1726.93   48.70 
  -1   2   1 1748.63   49.80 
   1  -2  -1 1766.02   48.60 
   1  -2  -1 1794.62   49.70 
   1  -2  -1 1748.33   47.90 
   1  -2  -1 1694.43   49.00 
  -1   3   1  323.27   15.90 
  -1   3   1  316.57   14.30 
   1  -3  -1  317.47   13.60 
   1  -3  -1  323.37   14.50 
   1  -3  -1  298.97   14.10 
   1  -3  -1  303.37   15.20 
  -1   4   1  983.20   33.60 
  -1   4   1  969.40   35.50 
   1  -4  -1  932.91   33.30 
   1  -4  -1  990.40   33.90 
   1  -4  -1 1033.50   35.80 
   1  -4  -1  960.30   32.40 
  -1   5   1   22.10    6.10 
  -1   5   1   13.80    6.90 
   1  -5  -1   20.70    6.90 
   1  -5  -1   26.30    7.20 
   1  -5  -1   28.80    6.00 
  -1   6   1  169.08   18.20 
   1  -6  -1  162.58   14.40 
   1  -6  -1  151.68   13.10 
  -1   7   1   42.40   11.60 
   1  -7  -1   27.80    8.30 
   1  -7  -1   25.80    7.20 
  -1   8   1   50.89   13.50 
   1  -8  -1   40.40   10.50 
   1  -8  -1   58.89   12.10 
  -1   9   1   11.30   10.20 
   1  -9  -1    2.90    7.40 
  -1  10   1    5.70   12.40 
   1 -10  -1   11.20    9.90 
   0 -10   1   -2.00    8.90 
   0  10  -1   17.70   14.10 
   0  -9   1   29.10   11.10 
   0  -9   1    9.90    7.50 
   0   9  -1   34.50   13.70 
   0  -8   1    2.80    6.10 
   0  -8   1    1.50    6.80 
   0   8  -1   15.70   10.00 
   0  -7   1   58.19   10.80 
   0  -7   1   64.49   10.90 
   0   7  -1   79.39   14.50 
   0  -6   1   15.80    6.10 
   0   6  -1   20.40    8.20 
   0  -5   1  547.75   22.90 
   0  -5   1  577.14   24.80 
   0   5  -1  560.64   26.60 
   0  -4   1   52.69    7.20 
   0  -4   1   46.30    6.60 
   0  -4   1   55.09    8.50 
   0   4  -1   38.10    7.10 
   0   4  -1   52.19    7.80 
   0  -3   1  424.66   17.40 
   0  -3   1  442.46   16.50 
   0  -3   1  454.35   19.10 
   0   3  -1  432.46   17.50 
   0   3  -1  427.86   18.60 
   0  -2   1  267.97   10.40 
   0  -2   1  267.17   12.10 
   0  -2   1  260.77   11.10 
   0   2  -1  278.87   12.30 
   0   2  -1  288.37   11.60 
   0  -1   1 9426.66  243.48 
   0  -1   1 9353.06  247.58 
   0  -1   1 9422.26  244.58 
   0   1  -1 9645.24  245.68 
   0   1  -1 9393.36  250.37 
   0   1  -1 9545.25  247.58 
   0   0   1   -6.20    0.70 
   0   0   1   -7.10    0.20 
   0   0   1   -7.30    0.50 
   0   0  -1   -7.50    0.60 
   0   0  -1   -6.40    0.70 
   0   0  -1   -4.50    0.70 
   0   1   1 9999.00  252.27 
   0   1   1 9732.03  249.97 
   0  -1  -1 9608.64  247.38 
   0  -1  -1 9580.04  253.27 
   0  -1  -1 9807.72  252.47 
   0   2   1  269.77   11.40 
   0   2   1  273.67   12.50 
   0  -2  -1  268.77   11.50 
   0  -2  -1  281.07   12.50 
   0   3   1  426.66   17.40 
   0   3   1  468.15   19.40 
   0  -3  -1  446.36   17.80 
   0  -3  -1  410.46   18.60 
   0   4   1   50.99    7.60 
   0   4   1   48.40    8.80 
   0  -4  -1   54.29    7.50 
   0  -4  -1   41.20    6.70 
   0  -4  -1   59.89    9.40 
   0  -4  -1   47.20    7.20 
   0   5   1  594.14   27.40 
   0  -5  -1  558.84   24.10 
   0  -5  -1  555.84   24.90 
   0  -5  -1  539.85   23.40 
   0   6   1   19.10    8.10 
   0  -6  -1   27.30    7.40 
   0  -6  -1   19.80    7.50 
   0   7   1   39.50   10.80 
   0  -7  -1   87.69   13.10 
   0  -7  -1   66.89   11.40 
   0   8   1   -3.20    8.10 
   0  -8  -1   -7.10    5.90 
   0  -8  -1   -0.20    6.10 
   0   9   1   36.80   14.10 
   0  -9  -1   14.80    9.20 
   0  -9  -1    6.40    9.00 
   0  10   1   17.60   13.40 
   0 -10  -1  -10.10    8.20 
   1 -10   1    0.30    8.60 
  -1  10  -1   14.70   13.00 
   1  -9   1    3.60    7.00 
  -1   9  -1    2.10    8.80 
   1  -8   1   25.00   10.10 
   1  -8   1    3.40    6.80 
  -1   8  -1   10.10    9.90 
   1  -7   1   10.80    6.60 
   1  -7   1    7.50    6.20 
  -1   7  -1   -5.50    6.00 
   1  -6   1  323.87   19.40 
  -1   6  -1  339.27   22.10 
   1  -5   1    3.20    4.30 
   1  -5   1   14.50    5.30 
  -1   5  -1    9.60    6.00 
  -1   5  -1    2.40    5.90 
   1  -4   1  970.00   34.50 
   1  -4   1 1082.49   37.60 
   1  -4   1 1029.70   34.10 
  -1   4  -1 1080.99   37.30 
  -1   4  -1 1060.59   35.70 
   1  -3   1   62.99    7.80 
   1  -3   1   71.89    6.60 
   1  -3   1   78.29    7.60 
  -1   3  -1   83.19    7.90 
  -1   3  -1   83.29    9.00 
  -1   3  -1   62.09    6.80 
   1  -2   1  270.77   12.20 
   1  -2   1  261.77   10.90 
   1  -2   1  277.57   10.90 
  -1   2  -1  244.38   11.60 
  -1   2  -1  239.28   10.90 
  -1   2  -1  262.67   11.30 
   1  -1   1  819.02   22.90 
  -1   1  -1  767.82   22.10 
  -1   1  -1  753.22   22.60 
   1   0   1  202.88    6.60 
   1   0   1  181.48    6.00 
  -1   0  -1  216.78    6.70 
  -1   0  -1  205.88    6.30 
   1   1   1  797.62   22.30 
   1   1   1  787.92   23.00 
  -1  -1  -1  762.12   22.20 
  -1  -1  -1  785.02   23.10 
  -1  -1  -1  783.22   22.40 
   1   2   1  246.78   12.00 
  -1  -2  -1  262.37   12.10 
  -1  -2  -1  258.77   11.20 
   1   3   1   80.39    7.70 
   1   3   1   99.69   10.30 
  -1  -3  -1   85.89    9.50 
  -1  -3  -1   86.19    8.50 
   1   4   1 1153.28   37.20 
   1   4   1 1095.59   39.00 
  -1  -4  -1 1064.79   37.00 
  -1  -4  -1 1104.79   38.90 
   1   5   1   14.20    6.90 
  -1  -5  -1    3.80    5.20 
  -1  -5  -1    7.00    5.10 
   1   6   1  309.07   21.20 
  -1  -6  -1  303.07   18.50 
  -1  -6  -1  323.17   20.10 
   1   7   1    3.40    7.80 
  -1  -7  -1   16.40    8.20 
  -1  -7  -1   16.90    6.80 
   1   8   1   12.90   10.40 
  -1  -8  -1   22.00    9.10 
  -1  -8  -1    1.40    5.60 
   1   9   1   -1.00    8.70 
  -1  -9  -1   -7.20    7.00 
  -1  -9  -1   -4.90    7.80 
   1  10   1    3.20   12.00 
  -1 -10  -1   15.70   10.60 
  -2  10  -1   18.80   12.60 
   2  -9   1    8.90    8.50 
  -2   9  -1    4.50   10.80 
   2  -8   1    4.70    7.30 
   2  -8   1    2.00    6.60 
  -2   8  -1    3.30    8.80 
   2  -7   1   48.40   10.40 
   2  -7   1   29.80    9.10 
  -2   7  -1   42.50   11.30 
   2  -6   1   34.70    7.60 
   2  -6   1   45.80    9.20 
  -2   6  -1   34.90    9.60 
   2  -5   1  392.06   19.20 
   2  -5   1  360.76   18.50 
  -2   5  -1  399.46   20.20 
  -2   5  -1  369.06   21.20 
   2  -4   1  157.98   10.70 
   2  -4   1  155.68   10.80 
  -2   4  -1  161.68   11.70 
  -2   4  -1  143.79   11.90 
  -2   4  -1  160.48   11.30 
   2  -3   1  625.84   21.30 
   2  -3   1  587.94   21.30 
   2  -3   1  599.84   23.00 
  -2   3  -1  563.54   22.00 
  -2   3  -1  585.94   21.50 
  -2   3  -1  551.24   22.40 
   2  -2   1  485.65   17.80 
   2  -2   1  503.75   16.50 
  -2   2  -1  469.85   16.60 
  -2   2  -1  464.85   17.60 
  -2   2  -1  469.05   17.40 
   2  -1   1 1544.65   42.70 
   2  -1   1 1589.94   41.70 
  -2   1  -1 1582.34   42.20 
  -2   1  -1 1569.14   42.70 
   2   0   1    7.40    1.60 
   2   0   1   14.30    2.00 
  -2   0  -1    8.10    1.80 
  -2   0  -1   12.40    2.00 
  -2   0  -1   14.00    1.70 
   2   1   1 1450.75   41.60 
   2   1   1 1622.34   41.30 
  -2  -1  -1 1523.95   41.10 
  -2  -1  -1 1489.35   41.80 
   2   2   1  475.25   17.90 
   2   2   1  485.95   16.70 
  -2  -2  -1  490.75   17.20 
  -2  -2  -1  474.45   18.00 
   2   3   1  561.74   23.00 
   2   3   1  591.54   21.80 
  -2  -3  -1  644.04   23.90 
  -2  -3  -1  610.04   22.40 
   2   4   1  142.99   15.90 
   2   4   1  136.39   12.10 
  -2  -4  -1  142.49   11.10 
  -2  -4  -1  134.39   13.20 
   2   5   1  385.06   21.50 
  -2  -5  -1  386.46   21.70 
  -2  -5  -1  368.86   19.80 
   2   6   1   32.90    9.70 
  -2  -6  -1   35.70    8.20 
  -2  -6  -1   31.30    8.50 
   2   7   1   85.79   14.40 
  -2  -7  -1   58.49   11.70 
  -2  -7  -1   62.49   11.90 
   2   8   1   -3.20    7.50 
  -2  -8  -1    3.70    6.90 
  -2  -8  -1   -6.60    5.60 
   2   9   1   11.30   10.60 
  -2  -9  -1   11.20    7.20 
  -2  -9  -1    9.50    8.50 
   2  10   1   -2.70   12.50 
  -2 -10  -1   -0.40    9.00 
  -3  10  -1    1.30   13.80 
   3  -9   1   11.90    9.00 
  -3   9  -1   11.30   10.40 
   3  -8   1   44.20   11.10 
  -3   8  -1   46.90   13.40 
   3  -7   1   -2.90    5.50 
   3  -7   1    0.20    4.90 
  -3   7  -1    6.00    8.20 
   3  -6   1   69.79    9.50 
   3  -6   1   96.09   12.00 
  -3   6  -1   59.29   11.10 
   3  -5   1   10.80    4.90 
   3  -5   1    7.60    4.50 
  -3   5  -1   25.80    7.60 
  -3   5  -1    9.50    4.90 
   3  -4   1  240.78   13.00 
  -3   4  -1  214.68   14.10 
  -3   4  -1  234.98   14.90 
  -3   4  -1  237.18   13.80 
   3  -3   1  189.48   11.90 
   3  -3   1  173.48   10.00 
  -3   3  -1  195.48   12.10 
  -3   3  -1  185.88   11.90 
  -3   3  -1  185.68   10.80 
   3  -2   1 2735.63   72.19 
   3  -2   1 2701.13   73.59 
  -3   2  -1 2700.73   72.59 
  -3   2  -1 2718.73   73.89 
  -3   2  -1 2626.74   74.49 
   3  -1   1  299.77   10.20 
   3  -1   1  286.97   10.70 
  -3   1  -1  313.27   10.20 
  -3   1  -1  287.67   10.80 
  -3   1  -1  292.27   10.30 
   3   0   1 1369.56   36.70 
   3   0   1 1407.56   36.70 
  -3   0  -1 1424.46   37.50 
  -3   0  -1 1408.56   37.60 
   3   1   1  303.47   10.90 
  -3  -1  -1  307.07   11.40 
  -3  -1  -1  306.47   10.90 
   3   2   1 2674.43   74.49 
   3   2   1 2760.42   73.29 
  -3  -2  -1 2674.73   74.79 
  -3  -2  -1 2769.82   73.79 
   3   3   1  191.58   12.20 
  -3  -3  -1  173.48   12.00 
  -3  -3  -1  166.68   10.70 
   3   4   1  213.88   14.50 
  -3  -4  -1  211.48   14.60 
   3   5   1   19.20    6.90 
  -3  -5  -1   12.10    6.30 
  -3  -5  -1   16.50    6.40 
   3   6   1   79.09   12.60 
  -3  -6  -1   60.89   11.00 
  -3  -6  -1  111.19   13.50 
   3   7   1    8.30    7.70 
  -3  -7  -1   10.00    6.60 
  -3  -7  -1    5.00    7.10 
   3   8   1   52.49   13.80 
  -3  -8  -1   49.30   11.10 
  -3  -8  -1   63.49   13.70 
   3   9   1   -8.20    9.00 
  -3  -9  -1    0.30    6.50 
  -3  -9  -1    0.60    8.20 
  -3 -10  -1    1.70    8.30 
  -3 -10  -1    9.30    8.70 
  -4  10  -1   -6.70   11.10 
  -4   9  -1   11.50   11.60 
   4  -8   1    5.50    7.20 
  -4   8  -1   22.80   11.10 
   4  -7   1  142.09   15.40 
  -4   7  -1  170.48   19.80 
   4  -6   1   11.50    6.00 
   4  -6   1   15.90    6.00 
  -4   6  -1   19.60    7.80 
   4  -5   1   46.60    6.90 
   4  -5   1   64.69    8.90 
  -4   5  -1   58.59    9.20 
  -4   5  -1   48.10    8.50 
  -4   5  -1   56.29    9.90 
   4  -4   1    6.90    3.80 
  -4   4  -1   11.30    4.60 
  -4   4  -1    3.80    4.70 
  -4   4  -1   11.90    5.40 
   4  -3   1 1232.68   35.40 
   4  -3   1 1206.48   36.50 
   4  -3   1 1200.58   38.60 
  -4   3  -1 1183.48   39.80 
  -4   3  -1 1178.88   38.90 
  -4   3  -1 1229.98   37.90 
   4  -2   1   41.80    3.90 
   4  -2   1   49.00    5.70 
  -4   2  -1   46.90    5.20 
  -4   2  -1   43.80    5.50 
   4  -1   1  914.31   25.50 
   4  -1   1  939.31   25.80 
  -4   1  -1  910.31   25.50 
  -4   1  -1  921.31   26.00 
  -4   1  -1  838.12   26.10 
   4   0   1   58.59    3.00 
   4   0   1   55.49    2.90 
  -4   0  -1   55.29    4.00 
  -4   0  -1   47.50    3.80 
   4   1   1  945.31   26.40 
   4   1   1  943.31   26.60 
  -4  -1  -1  903.01   26.70 
  -4  -1  -1  887.21   27.00 
   4   2   1   34.40    5.10 
   4   2   1   48.00    5.30 
  -4  -2  -1   48.00    5.60 
  -4  -2  -1   34.50    5.40 
   4   3   1 1233.08   37.70 
   4   3   1 1247.88   39.60 
  -4  -3  -1 1213.88   40.00 
  -4  -3  -1 1203.38   38.50 
   4   4   1   13.40    5.40 
  -4  -4  -1   13.20    5.90 
  -4  -4  -1    5.10    4.20 
   4   5   1   46.50    9.40 
  -4  -5  -1   58.89   10.30 
  -4  -5  -1   67.19   10.00 
   4   6   1   24.40    8.40 
  -4  -6  -1    6.50    6.40 
  -4  -6  -1   29.70    8.10 
   4   7   1  180.68   20.60 
  -4  -7  -1  165.18   18.60 
  -4  -7  -1  175.18   19.00 
   4   8   1   17.00    9.60 
  -4  -8  -1    8.60    8.60 
  -4  -8  -1    8.20    8.30 
  -4  -9  -1   11.30    8.10 
  -4  -9  -1   27.80   11.50 
  -4 -10  -1  -14.40    8.00 
  -4 -10  -1    8.30    9.10 
  -5   9  -1    3.80   10.10 
  -5   8  -1   30.30   11.50 
   5  -7   1   12.10    6.10 
  -5   7  -1   11.30    8.90 
   5  -6   1  133.59   12.30 
  -5   6  -1  133.79   16.70 
  -5   6  -1  132.19   15.00 
  -5   6  -1  126.89   15.70 
   5  -5   1   14.70    5.10 
   5  -5   1   16.40    4.80 
  -5   5  -1   24.20    7.30 
  -5   5  -1    9.20    6.20 
  -5   5  -1   21.10    6.20 
   5  -4   1  404.46   17.60 
   5  -4   1  423.36   16.20 
  -5   4  -1  393.16   21.20 
  -5   4  -1  418.96   19.10 
  -5   4  -1  398.56   20.20 
   5  -3   1  272.27   10.10 
   5  -3   1  217.48   11.10 
  -5   3  -1  234.48   13.50 
  -5   3  -1  224.18   14.50 
  -5   3  -1  237.68   12.40 
   5  -2   1 1406.26   39.30 
   5  -2   1 1387.16   40.00 
  -5   2  -1 1387.66   41.00 
  -5   2  -1 1345.17   39.80 
   5  -1   1  493.35   14.80 
   5  -1   1  494.95   14.40 
  -5   1  -1  497.85   16.00 
  -5   1  -1  510.35   15.50 
  -5   1  -1  492.85   16.20 
  -5   0  -1  992.90   28.00 
  -5   0  -1  974.00   28.10 
   5   1   1  545.55   15.80 
   5   1   1  524.45   15.90 
  -5  -1  -1  482.75   16.90 
  -5  -1  -1  493.25   16.70 
   5   2   1 1449.46   40.90 
  -5  -2  -1 1417.36   42.40 
  -5  -2  -1 1379.46   41.30 
   5   3   1  231.48   13.30 
  -5  -3  -1  257.17   14.50 
  -5  -3  -1  255.07   13.10 
   5   4   1  433.76   20.40 
  -5  -4  -1  406.86   19.60 
  -5  -4  -1  392.86   20.60 
   5   5   1    4.90    5.20 
  -5  -5  -1    9.20    6.20 
  -5  -5  -1    8.10    5.50 
   5   6   1  134.69   15.80 
  -5  -6  -1  147.69   16.10 
  -5  -6  -1  156.28   14.00 
   5   7   1    8.40    8.00 
  -5  -7  -1    1.20    5.40 
  -5  -7  -1   11.50    7.30 
   5   8   1   72.59   22.30 
  -5  -8  -1   60.49   13.70 
  -5  -8  -1   30.00    9.00 
  -5  -9  -1    0.00    7.70 
  -5  -9  -1    3.00    7.90 
  -6   9  -1    4.50   11.30 
  -6   8  -1   -2.30    8.20 
  -6   7  -1   66.49   12.90 
   6  -6   1   20.00    6.40 
  -6   6  -1   24.80    9.80 
  -6   6  -1   12.60    7.50 
   6  -5   1  213.28   13.60 
   6  -5   1  220.68   11.90 
  -6   5  -1  244.78   18.30 
  -6   5  -1  219.38   16.30 
  -6   5  -1  228.28   15.80 
   6  -4   1   14.30    4.40 
   6  -4   1   24.60    4.30 
  -6   4  -1   17.30    5.20 
  -6   4  -1   19.40    7.40 
  -6   4  -1   21.50    6.30 
   6  -3   1  408.76   16.10 
  -6   3  -1  398.16   20.50 
  -6   3  -1  419.96   17.40 
  -6   3  -1  404.86   18.20 
   6  -2   1   86.39    6.00 
   6  -2   1   84.89    5.70 
  -6   2  -1   90.49    6.50 
  -6   2  -1   81.69    6.90 
  -6   1  -1  209.48    8.30 
  -6   1  -1  193.78    8.80 
  -6   1  -1  201.18    8.60 
  -6   0  -1   31.00    3.70 
  -6   0  -1   27.20    3.70 
  -6  -1  -1  212.48    9.60 
  -6  -1  -1  225.58    9.60 
   6   2   1   97.29    6.60 
   6   2   1   90.29    6.20 
  -6  -2  -1   72.79    6.60 
  -6  -2  -1   77.29    7.10 
  -6  -3  -1  398.66   18.70 
  -6  -3  -1  416.86   17.90 
   6   4   1   13.50    5.60 
  -6  -4  -1   18.30    5.90 
  -6  -4  -1   22.70    6.80 
   6   5   1  243.28   16.70 
  -6  -5  -1  184.58   15.30 
  -6  -5  -1  238.28   17.80 
  -6  -5  -1  227.08   15.40 
   6   6   1   13.70    7.30 
  -6  -6  -1   25.00    8.60 
  -6  -6  -1   18.50   14.20 
  -6  -6  -1   19.30    6.90 
   6   7   1   74.49   13.20 
  -6  -7  -1   70.89   12.70 
  -6  -7  -1   61.49   11.70 
  -6  -8  -1    2.60    8.50 
  -6  -8  -1    8.10    6.90 
  -6  -9  -1  -14.60    7.30 
  -6  -9  -1    8.00    8.10 
  -7   9  -1    7.00   11.50 
  -7   8  -1   24.90   11.80 
  -7   7  -1    6.80    8.60 
  -7   7  -1    1.50    7.60 
  -7   6  -1   96.19   14.20 
  -7   6  -1   84.39   15.50 
   7  -5   1   79.99    9.20 
  -7   5  -1   87.09   11.90 
  -7   5  -1   89.29   11.70 
  -7   5  -1  105.69   15.20 
   7  -4   1   27.30    5.10 
  -7   4  -1   33.50    6.90 
  -7   4  -1   29.80    7.10 
  -7   4  -1   19.70    7.50 
   7  -3   1  102.89    7.10 
  -7   3  -1   81.49   11.30 
  -7   3  -1  102.79    9.10 
  -7   3  -1   97.69    8.20 
   7  -2   1  151.28    6.20 
   7  -2   1  146.29    6.00 
  -7   2  -1  151.18    8.70 
  -7   2  -1  136.29    8.70 
  -7   1  -1  180.38    8.00 
  -7   1  -1  177.88    8.70 
  -7   1  -1  166.58    8.10 
  -7   0  -1  896.81   28.30 
  -7   0  -1 1008.40   28.50 
  -7  -1  -1  184.08    8.10 
  -7  -1  -1  178.58    8.60 
  -7  -1  -1  165.68    8.60 
   7   2   1  151.18    7.40 
   7   2   1  151.28    7.40 
  -7  -2  -1  147.09    9.30 
  -7  -2  -1  147.09    9.10 
   7   3   1   99.39    8.20 
  -7  -3  -1  105.29    9.10 
  -7  -3  -1  112.69    9.80 
   7   4   1   30.50    6.10 
  -7  -4  -1   37.80    7.40 
  -7  -4  -1   28.50    7.30 
   7   5   1  100.29   12.10 
  -7  -5  -1   87.79   11.80 
  -7  -5  -1  107.99   14.50 
  -7  -5  -1   97.59   12.60 
   7   6   1   95.09   13.20 
  -7  -6  -1   93.29   11.70 
  -7  -6  -1  100.39   14.40 
  -7  -7  -1    5.20    6.90 
  -7  -7  -1    1.50    6.80 
  -7  -8  -1    1.00    7.30 
  -7  -8  -1   36.60   11.40 
  -7  -9  -1   -7.50    7.90 
  -7  -9  -1   10.40    9.50 
  -8   8  -1    2.90    8.80 
  -8   7  -1   23.80   11.00 
  -8   7  -1   16.30    9.00 
  -8   6  -1   28.00   10.50 
  -8   6  -1   14.90    8.00 
  -8   5  -1   95.99   12.60 
  -8   5  -1   92.39   15.20 
   8  -4   1  107.09    8.30 
  -8   4  -1   97.59   11.50 
  -8   4  -1  111.69   10.20 
  -8   4  -1  105.79   15.20 
   8  -3   1   69.69    5.40 
  -8   3  -1   56.39   10.10 
  -8   3  -1   88.79    8.00 
  -8   3  -1   93.39    9.60 
  -8   2  -1   30.00    5.00 
  -8   2  -1   28.80    4.50 
  -8   1  -1  407.36   15.20 
  -8   1  -1  398.06   14.20 
  -8   1  -1  384.96   14.30 
  -8   0  -1  376.36   14.10 
  -8   0  -1  369.66   14.10 
  -8  -1  -1  373.16   13.70 
  -8  -1  -1  384.76   14.50 
  -8  -1  -1  395.46   14.90 
  -8  -2  -1   29.10    5.00 
  -8  -2  -1   27.70    5.20 
  -8  -2  -1   20.30    4.70 
   8   3   1   88.39    6.90 
  -8  -3  -1   65.39    8.30 
  -8  -3  -1   81.89    9.20 
  -8  -3  -1   80.19    9.50 
   8   4   1  107.39    9.80 
  -8  -4  -1   99.99   12.20 
  -8  -4  -1  115.29   12.40 
  -8  -4  -1   97.09   11.20 
   8   5   1   95.79   13.10 
  -8  -5  -1  108.49   12.40 
  -8  -5  -1  131.39   14.90 
  -8  -6  -1   29.10    8.90 
  -8  -6  -1   21.00    8.30 
  -8  -7  -1    9.70    7.30 
  -8  -7  -1   31.40    9.80 
  -8  -8  -1    4.40    8.40 
  -8  -8  -1    9.50    8.20 
  -8  -9  -1    5.90    7.80 
  -8  -9  -1    2.60    9.80 
  -9   8  -1   -1.30    7.60 
  -9   7  -1   14.40   10.60 
  -9   7  -1    1.80    7.10 
  -9   6  -1   38.80   10.10 
  -9   6  -1   37.00   12.50 
  -9   5  -1   98.99   16.10 
  -9   5  -1   64.59   10.60 
  -9   4  -1  133.19   12.20 
  -9   4  -1  124.59   11.30 
  -9   4  -1  158.88   19.90 
  -9   3  -1   30.30    9.10 
  -9   3  -1   22.30    5.20 
  -9   3  -1   25.70    5.50 
  -9   2  -1   63.49    7.10 
  -9   2  -1   75.29    7.30 
  -9   1  -1  119.99    8.10 
  -9   1  -1  126.59    7.30 
  -9   1  -1  119.99    7.30 
  -9   0  -1  377.36   14.50 
  -9   0  -1  371.26   14.40 
  -9  -1  -1  121.29    8.00 
  -9  -1  -1  114.09    7.10 
  -9  -1  -1  123.69    7.70 
  -9  -2  -1   75.19    7.70 
  -9  -2  -1   63.99    7.50 
  -9  -2  -1   74.69    7.80 
   9   3   1   36.70    4.20 
  -9  -3  -1   28.30    6.30 
  -9  -3  -1   30.50    6.70 
  -9  -3  -1   28.00    6.20 
  -9  -4  -1  141.19   12.70 
  -9  -4  -1  133.69   12.30 
  -9  -4  -1  138.19   14.10 
  -9  -5  -1   89.99   12.50 
  -9  -5  -1   90.09   12.40 
  -9  -6  -1   24.40    7.60 
  -9  -6  -1    9.50    7.00 
  -9  -7  -1   11.80    7.40 
  -9  -7  -1    1.40    7.00 
  -9  -8  -1   14.50    8.30 
  -9  -8  -1   17.90   10.10 
 -10   8  -1   21.00    9.40 
 -10   7  -1   10.90    8.00 
 -10   7  -1   -8.80    8.40 
 -10   6  -1   18.30   10.80 
 -10   6  -1   16.40    7.70 
 -10   5  -1   61.79   10.60 
 -10   5  -1   72.19   16.00 
 -10   4  -1  110.39   16.40 
 -10   4  -1  118.99   12.70 
 -10   3  -1  215.98   12.80 
 -10   3  -1  207.48   18.70 
 -10   3  -1  200.18   12.90 
 -10   2  -1  182.48   11.10 
 -10   2  -1  201.98   10.70 
 -10   2  -1  195.48   11.50 
 -10   1  -1  209.88   11.00 
 -10   1  -1  187.78   10.00 
 -10   1  -1  201.48    9.60 
 -10   0  -1   91.59    6.60 
 -10   0  -1   85.29    6.70 
 -10  -1  -1  197.08   10.10 
 -10  -1  -1  192.98   10.50 
 -10  -1  -1  185.38    9.90 
 -10  -2  -1  196.68   11.90 
 -10  -2  -1  192.98   11.40 
 -10  -2  -1  204.68   11.90 
 -10  -3  -1  225.88   14.10 
 -10  -3  -1  213.48   13.60 
 -10  -3  -1  208.48   13.70 
 -10  -4  -1   99.19   11.90 
 -10  -4  -1  117.39   12.80 
 -10  -5  -1   42.80    9.20 
 -10  -5  -1   62.29   10.80 
 -10  -6  -1   18.70    9.70 
 -10  -6  -1   25.80    8.80 
 -10  -7  -1    6.20    8.70 
 -10  -7  -1   17.80    8.80 
 -10  -8  -1   11.70    9.50 
 -10  -8  -1    7.70   10.20 
 -11   7  -1   18.40   11.50 
 -11   7  -1    7.70    7.30 
 -11   6  -1    6.60    6.50 
 -11   6  -1   -2.50    8.90 
 -11   5  -1   18.50   10.00 
 -11   5  -1   16.90    6.70 
 -11   4  -1   60.89   14.20 
 -11   4  -1   48.10    8.30 
 -11   3  -1  102.19   10.60 
 -11   3  -1  106.59   16.60 
 -11   2  -1  222.58   12.70 
 -11   2  -1  217.78   11.60 
 -11   1  -1   62.69    5.70 
 -11   1  -1   60.99    7.30 
 -11   1  -1   71.49    7.30 
 -11   0  -1   94.09    6.80 
 -11   0  -1   81.59    6.60 
 -11  -1  -1   63.59    7.40 
 -11  -1  -1   78.39    7.80 
 -11  -1  -1   67.89    6.90 
 -11  -2  -1  240.38   13.30 
 -11  -2  -1  230.08   13.10 
 -11  -2  -1  229.58   12.90 
 -11  -3  -1  114.69   10.70 
 -11  -3  -1  110.19   11.70 
 -11  -4  -1   75.99   10.90 
 -11  -4  -1   75.49   10.90 
 -11  -5  -1   16.00    7.20 
 -11  -5  -1    3.20    5.90 
 -11  -6  -1    2.10    7.10 
 -11  -6  -1   10.60    7.80 
 -11  -7  -1   13.70    8.30 
 -11  -7  -1   -5.20    7.60 
 -12   6  -1    9.60   11.20 
 -12   6  -1   27.80    8.70 
 -12   5  -1    3.80    5.00 
 -12   5  -1   18.30   11.30 
 -12   4  -1   35.30    7.80 
 -12   4  -1   31.00   11.80 
 -12   3  -1   53.99    8.20 
 -12   3  -1   51.29    8.20 
 -12   3  -1   44.70   12.90 
 -12   2  -1  165.98   11.20 
 -12   1  -1   64.19    5.80 
 -12   1  -1   60.09    6.90 
 -12   1  -1   81.79    8.60 
 -12   0  -1   19.90    4.20 
 -12   0  -1   24.00    4.20 
 -12  -1  -1   73.69    8.30 
 -12  -1  -1   61.09    7.20 
 -12  -2  -1  173.88   12.20 
 -12  -2  -1  165.28   11.30 
 -12  -3  -1   34.70    7.50 
 -12  -3  -1   52.89    8.80 
 -12  -4  -1   38.20    8.70 
 -12  -4  -1   30.60    8.00 
 -12  -5  -1    8.30    6.00 
 -12  -5  -1   12.20    7.10 
 -12  -6  -1   13.30    7.90 
 -12  -6  -1   11.00    8.40 
 -13   6  -1   10.80   12.20 
 -13   6  -1   10.30    6.90 
 -13   5  -1   17.80   12.20 
 -13   5  -1   21.70    7.60 
 -13   4  -1   25.30    7.40 
 -13   4  -1   -0.50    9.20 
 -13   4  -1   14.90    6.00 
 -13   3  -1   48.00    7.90 
 -13   3  -1   61.69   15.60 
 -13   2  -1   48.80   13.40 
 -13   2  -1   62.29    8.20 
 -13   1  -1   97.89   10.20 
 -13   1  -1   82.69    7.50 
 -13   0  -1   70.49    8.50 
 -13   0  -1   53.89    6.00 
 -13  -1  -1   84.79    7.70 
 -13  -1  -1   81.79    9.00 
 -13  -2  -1   55.89    7.60 
 -13  -2  -1   77.99    9.50 
 -13  -3  -1   38.40    7.40 
 -13  -3  -1   52.59    9.80 
 -13  -4  -1   23.60    8.20 
 -13  -4  -1   20.80    7.30 
 -13  -5  -1   18.20    7.80 
 -13  -5  -1   17.40    8.40 
 -13  -6  -1    6.90    7.90 
 -13  -6  -1   11.40    8.80 
 -14   5  -1   10.30    6.60 
 -14   5  -1   16.80   12.10 
 -14   5  -1   -1.20    5.60 
 -14   4  -1    2.40    9.50 
 -14   4  -1   -3.10    4.80 
 -14   3  -1   12.40    5.80 
 -14   3  -1    7.40   10.00 
 -14   2  -1   45.80   14.30 
 -14   2  -1   42.60    6.60 
 -14   1  -1   26.80    4.70 
 -14   0  -1   49.10    5.50 
 -14  -1  -1   36.50    7.00 
 -14  -1  -1   29.10    5.20 
 -14  -2  -1   42.90    7.10 
 -14  -2  -1   38.10    7.90 
 -14  -3  -1   16.70    6.00 
 -14  -3  -1   24.50    7.50 
 -14  -4  -1   26.60    8.50 
 -14  -4  -1   29.60    8.00 
 -14  -5  -1   -9.90    7.00 
 -14  -5  -1    9.10    6.60 
 -15   3  -1   23.50    6.20 
 -15   3  -1   -5.60    8.80 
 -15   2  -1    1.00    3.60 
 -15   2  -1   17.20   12.70 
 -15  -1  -1   56.49    9.20 
 -15  -2  -1    7.90    6.20 
 -15  -2  -1    7.50    4.30 
 -15  -3  -1    5.20    6.00 
 -15  -3  -1    9.70    5.20 
 -16   1  -1   31.00   14.50 
 -16  -1  -1   18.40    7.60 
 -16   0   2    3.80   10.70 
 -16   1   2   36.00   14.10 
 -16   2   2   15.80   11.20 
 -15  -4   2   17.50    6.20 
 -15  -4   2   28.50   10.70 
 -15  -3   2    8.90    8.10 
 -15  -3   2    0.70    3.80 
 -15   0   2   78.69   16.70 
 -15   1   2   -2.70    9.20 
 -15   2   2   19.40   10.80 
 -15   3   2   -6.90    8.70 
 -15   4   2   19.30    5.70 
 -15   4   2    5.40   10.90 
 -14  -5   2   20.70    8.10 
 -14  -5   2   52.69   12.10 
 -14  -4   2    6.10    8.10 
 -14  -4   2    1.20    4.80 
 -14  -3   2   33.20    8.70 
 -14  -3   2   27.50    5.80 
 -14  -2   2   10.30    3.40 
 -14  -2   2   14.90    5.60 
 -14   1   2  104.09   18.50 
 -14   2   2   22.00   11.50 
 -14   3   2   35.70   12.50 
 -14   3   2   25.60    5.10 
 -14   4   2    4.50    4.70 
 -14   4   2    3.70    9.90 
 -14   5   2   35.20   15.50 
 -14   5   2   27.50    7.20 
 -13  -6   2   26.10    9.40 
 -13  -6   2   43.90   12.40 
 -13  -5   2   13.40    8.60 
 -13  -5   2   12.20    7.10 
 -13  -4   2   32.90    8.90 
 -13  -4   2   40.60    7.90 
 -13  -3   2   22.50    7.00 
 -13  -3   2   10.00    4.70 
 -13  -2   2   48.60    7.90 
 -13  -2   2   49.20    6.00 
 -13   1   2   46.90   12.50 
 -13   2   2   43.90    5.10 
 -13   2   2   55.49   13.80 
 -13   3   2   17.30    4.70 
 -13   3   2    8.30    9.00 
 -13   4   2   25.50   11.30 
 -13   4   2   27.50    6.10 
 -13   5   2   20.40   11.70 
 -13   5   2   10.70    6.10 
 -13   6   2    7.50   11.20 
 -13   6   2   23.70    9.00 
 -12  -7   2    7.00    8.40 
 -12  -7   2   12.20    9.50 
 -12  -6   2    1.50    6.80 
 -12  -6   2   24.60   10.60 
 -12  -5   2   -3.00    5.00 
 -12  -5   2   27.00    9.10 
 -12  -4   2    8.90    5.90 
 -12  -3   2   99.49   10.10 
 -12  -2   2   79.69    7.60 
 -12  -2   2   62.99    6.90 
 -12  -1   2  103.29    5.90 
 -12  -1   2  108.39    5.70 
 -12   1   2  136.49   18.20 
 -12   2   2   57.79    6.10 
 -12   2   2   64.89   14.40 
 -12   2   2   63.59    5.70 
 -12   3   2   87.09   16.50 
 -12   3   2   81.39    8.40 
 -12   4   2   23.80   11.50 
 -12   4   2   14.30    5.50 
 -12   5   2    9.60    5.70 
 -12   5   2    5.20    9.10 
 -12   6   2   18.30   11.70 
 -12   6   2   11.70    7.00 
 -12   7   2   22.10    8.30 
 -12   7   2   16.10   13.00 
 -11  -7   2   26.80   10.70 
 -11  -7   2   11.90    8.30 
 -11  -6   2   20.40    8.50 
 -11  -6   2    6.50    6.80 
 -11  -5   2   10.70    6.30 
 -11  -4   2   48.70    8.60 
 -11  -3   2   57.39    8.10 
 -11  -2   2  170.18    9.90 
 -11  -2   2  184.08   10.30 
 -11  -1   2   21.00    3.20 
 -11  -1   2   17.20    3.00 
 -11   2   2  178.98    9.50 
 -11   2   2  177.68    9.10 
 -11   2   2  227.78   19.20 
 -11   3   2   46.90    6.80 
 -11   3   2   69.39   14.30 
 -11   3   2   50.29    6.80 
 -11   4   2   39.30   12.30 
 -11   4   2   46.20    7.90 
 -11   5   2   16.40   10.70 
 -11   5   2    4.50    5.70 
 -11   6   2   23.50   11.30 
 -11   6   2   19.30    8.20 
 -11   7   2   17.50   12.40 
 -11   7   2   -4.10    6.90 
 -10  -8   2   -0.70    8.90 
 -10  -8   2   14.00   10.30 
 -10  -7   2   10.80    8.20 
 -10  -7   2    9.30    8.00 
 -10  -6   2    7.70    7.00 
 -10  -5   2   20.60    7.30 
 -10  -4   2   86.39   10.70 
 -10  -3   2  120.59   10.00 
 -10  -3   2  124.99   11.90 
 -10  -2   2    6.60    3.40 
 -10  -2   2    9.00    3.60 
 -10  -1   2   50.59    4.40 
 -10  -1   2   51.49    4.40 
 -10   2   2    6.70    3.00 
 -10   2   2    6.20    2.90 
 -10   2   2    2.00    6.40 
 -10   3   2  135.89    9.60 
 -10   3   2  124.59   10.10 
 -10   3   2  138.99   18.20 
 -10   4   2   73.49    9.80 
 -10   4   2   72.09   14.20 
 -10   5   2   18.70    9.60 
 -10   5   2    2.70    5.50 
 -10   6   2   11.40    6.60 
 -10   6   2   14.70   10.40 
 -10   7   2    5.40    7.80 
 -10   8   2    3.10    8.40 
  -9  -8   2    6.50    7.90 
  -9  -8   2    0.50    8.20 
  -9  -7   2   22.10    9.30 
  -9  -6   2   33.30    9.00 
  -9  -5   2   59.99   10.10 
  -9  -4   2   47.80    8.80 
  -9  -4   2   52.09    8.50 
   9   4  -2   51.99    8.90 
  -9  -3   2   73.79    9.50 
  -9  -3   2   69.49    8.30 
  -9  -2   2  148.49    9.00 
  -9  -2   2  144.69    9.70 
  -9  -1   2  222.08    9.00 
  -9  -1   2  221.68    9.10 
  -9   1   2  252.87    8.90 
  -9   1   2  240.68    8.70 
  -9   2   2  152.88   17.20 
  -9   2   2  147.49    8.20 
  -9   2   2  143.79    8.60 
  -9   3   2   77.09    8.20 
  -9   3   2   93.99   14.50 
  -9   3   2   96.69    9.60 
  -9   4   2   37.90   10.70 
  -9   4   2   47.00    8.40 
  -9   4   2   49.80    8.00 
   9  -4  -2   50.59    4.40 
  -9   5   2   46.70   12.50 
  -9   5   2   61.79   10.20 
  -9   6   2   29.60    9.10 
  -9   6   2   21.60   10.20 
  -9   7   2   14.40    8.80 
  -9   8   2   10.00    9.20 
  -8  -9   2  -11.10    7.10 
  -8  -9   2    1.20    8.40 
  -8  -8   2    7.70    8.50 
  -8  -8   2   10.30    8.40 
  -8  -7   2    6.70    7.60 
  -8  -6   2   58.69   11.20 
  -8  -5   2  105.29   12.80 
  -8  -4   2  178.48   13.20 
  -8  -4   2  199.98   15.10 
   8   4  -2  171.38   11.00 
  -8  -3   2  105.19   10.60 
  -8  -3   2   94.49    8.50 
   8   3  -2   90.09    6.00 
  -8  -2   2  234.28   11.00 
  -8  -2   2  210.48   11.50 
  -8  -1   2  355.36   12.70 
  -8  -1   2  351.16   12.20 
  -8   1   2  339.97   11.10 
  -8   1   2  342.37   11.40 
  -8   2   2  217.98   10.10 
  -8   2   2  228.78   11.10 
  -8   2   2  232.48   16.30 
  -8   3   2   87.59    7.80 
  -8   3   2   82.09   12.60 
  -8   3   2   80.89    8.80 
  -8   4   2  197.38   17.70 
  -8   4   2  163.88   12.20 
  -8   4   2  191.08   14.10 
   8  -4  -2  178.28    9.40 
  -8   5   2   99.79   13.40 
  -8   5   2  116.39   16.70 
  -8   6   2   61.59   12.40 
  -8   6   2   44.60   12.40 
  -8   7   2    8.40    7.50 
  -8   8   2    7.80    8.80 
  -8   9   2   15.30   12.10 
  -7  -9   2   17.30   11.50 
  -7  -9   2   13.20   10.30 
  -7  -8   2    5.00    7.40 
  -7  -8   2    8.40    8.10 
  -7  -7   2   10.60    7.40 
  -7  -6   2   54.69   11.10 
   7   6  -2   62.09   10.60 
  -7  -5   2  328.57   19.50 
  -7  -5   2  333.17   21.60 
   7   5  -2  355.36   18.70 
  -7  -4   2   58.19   10.20 
  -7  -4   2   68.59    9.20 
  -7  -3   2  153.18   11.40 
  -7  -3   2  158.08   10.30 
   7   3  -2  159.48    8.70 
  -7  -2   2  125.19    7.90 
  -7  -2   2  132.19    8.80 
  -7  -1   2  833.42   24.30 
  -7  -1   2  853.71   25.00 
  -7   1   2  810.52   22.50 
  -7   1   2  792.52   23.00 
  -7   2   2  152.18   14.80 
  -7   2   2  125.19    7.30 
  -7   2   2  134.89    8.30 
  -7   3   2  153.28    9.60 
  -7   3   2  162.68   14.20 
  -7   3   2  133.29   10.30 
   7  -3  -2  137.79    7.00 
  -7   4   2   61.29    9.40 
  -7   4   2   59.89    8.30 
  -7   4   2   90.29   13.30 
   7  -4  -2   50.89    6.10 
  -7   5   2  328.87   20.60 
  -7   5   2  313.57   22.50 
  -7   5   2  339.47   19.00 
  -7   6   2   56.99   11.70 
  -7   6   2   60.69   13.70 
  -7   7   2   15.80    8.90 
  -7   8   2    1.90    8.00 
  -7   9   2   14.10   11.90 
  -6  -9   2   -5.80    7.40 
  -6  -9   2    2.20    7.20 
  -6  -7   2    4.20    6.30 
   6   7  -2   -1.00    6.30 
  -6  -6   2  123.19   16.80 
  -6  -6   2  164.28   17.30 
   6   6  -2  115.79   13.60 
  -6  -5   2  142.09   12.80 
  -6  -5   2  153.88   16.60 
   6   5  -2  130.89   13.00 
  -6  -4   2  157.28   11.80 
  -6  -4   2  174.18   13.80 
   6   4  -2  169.28   11.70 
  -6  -3   2   62.89    7.30 
  -6  -3   2   62.29    8.10 
   6   3  -2   60.39    6.50 
  -6  -2   2  418.06   15.50 
  -6  -2   2  403.36   16.30 
   6   2  -2  421.26   13.50 
   6   2  -2  400.16   13.30 
  -6  -1   2  687.93   20.10 
  -6  -1   2  676.83   20.60 
  -6   1   2  704.13   20.40 
  -6   1   2  684.83   19.70 
  -6   2   2  386.46   15.50 
  -6   2   2  402.16   13.80 
  -6   2   2  384.86   18.90 
  -6   2   2  381.36   14.50 
   6  -2  -2  420.56   11.90 
   6  -2  -2  413.16   11.80 
  -6   3   2   68.09   10.10 
  -6   3   2   65.79    7.20 
  -6   3   2   72.19    8.80 
   6  -3  -2   67.09    5.50 
  -6   4   2  178.28   13.60 
  -6   4   2  169.48   14.70 
  -6   4   2  190.68   12.30 
   6  -4  -2  188.18    8.80 
  -6   5   2  168.28   13.50 
  -6   5   2  132.99   15.90 
  -6   5   2  117.99   13.80 
   6  -5  -2  141.29   10.70 
   6  -5  -2  139.49    9.10 
  -6   6   2  113.59   14.80 
   6  -6  -2  133.79   11.70 
  -6   7   2   16.40    8.70 
  -6   8   2    9.90    8.90 
  -6   9   2  -12.30    8.80 
  -5  -9   2    9.10    9.50 
  -5  -9   2    4.70    7.60 
  -5  -8   2    6.50    8.40 
  -5  -7   2   50.69   10.60 
   5   7  -2   45.60   10.60 
  -5  -6   2   19.60    7.70 
   5   6  -2   25.00    8.50 
  -5  -5   2  103.59   13.50 
  -5  -5   2   93.59   11.70 
   5   5  -2   82.49   10.60 
  -5  -4   2  203.98   14.60 
  -5  -4   2  191.28   12.60 
   5   4  -2  208.58   13.20 
  -5  -3   2  316.47   16.10 
  -5  -3   2  332.67   15.20 
   5   3  -2  368.76   15.30 
  -5  -2   2  488.45   17.70 
  -5  -2   2  501.45   18.70 
   5   2  -2  530.55   16.60 
   5   2  -2  504.85   16.70 
  -5  -1   2  730.33   21.40 
  -5  -1   2  717.93   21.00 
  -5   1   2  679.83   19.60 
  -5   1   2  713.63   20.40 
  -5   1   2  687.23   24.80 
  -5   2   2  540.75   21.90 
  -5   2   2  500.95   16.60 
  -5   2   2  517.95   17.60 
  -5   2   2  516.05   18.70 
   5  -2  -2  508.35   15.80 
   5  -2  -2  510.25   16.30 
  -5   3   2  320.17   16.20 
  -5   3   2  343.37   15.10 
  -5   3   2  361.96   18.80 
   5  -3  -2  343.97   14.70 
   5  -3  -2  334.67   11.50 
  -5   4   2  201.08   12.80 
  -5   4   2  198.88   15.50 
  -5   4   2  196.38   14.30 
   5  -4  -2  198.78   10.00 
   5  -4  -2  216.28   11.70 
  -5   5   2   79.79   10.60 
  -5   5   2   96.69   13.00 
  -5   5   2   84.19   13.50 
   5  -5  -2   77.89    9.20 
   5  -5  -2   91.59    9.00 
  -5   6   2   22.00    7.00 
  -5   6   2   25.00    9.40 
   5  -6  -2    6.90    3.90 
   5  -6  -2   21.10    6.60 
  -5   7   2   51.59   12.60 
   5  -7  -2   64.99   10.90 
  -5   8   2   -0.70    8.60 
  -5   9   2   14.50   12.60 
  -4 -10   2    2.40    9.90 
  -4 -10   2    3.00    7.50 
  -4  -9   2   -3.40    6.90 
  -4  -9   2   22.10    9.90 
  -4  -8   2   21.70    9.00 
   4   8  -2   35.10   11.70 
  -4  -7   2    9.80    6.90 
   4   7  -2    9.60    7.10 
  -4  -6   2   51.89    9.90 
   4   6  -2   72.59   11.90 
  -4  -5   2    6.90    5.70 
  -4  -5   2   18.50    5.90 
   4   5  -2    8.50    5.80 
  -4  -4   2  200.88   14.30 
  -4  -4   2  201.68   13.00 
   4   4  -2  207.78   13.30 
  -4  -3   2  106.69    8.50 
  -4  -3   2  107.89    9.70 
   4   3  -2  103.29    7.90 
   4   3  -2  100.09    8.60 
  -4  -2   2 1655.33   46.90 
  -4  -2   2 1610.54   47.80 
   4   2  -2 1707.43   46.00 
  -4  -1   2  194.18    7.80 
  -4  -1   2  208.68    8.30 
   4   1  -2  212.98    6.70 
   4   1  -2  207.88    6.90 
  -4   1   2  205.88    8.00 
  -4   1   2  202.18    7.40 
  -4   1   2  206.58   10.90 
  -4   2   2 1769.92   49.10 
  -4   2   2 1673.63   47.70 
  -4   2   2 1741.63   47.00 
  -4   2   2 1719.53   51.59 
   4  -2  -2 1631.64   46.50 
   4  -2  -2 1739.23   47.40 
  -4   3   2  114.99    8.40 
  -4   3   2  127.49   11.20 
  -4   3   2  107.39    9.70 
   4  -3  -2  108.19    8.70 
   4  -3  -2  108.29    7.60 
   4  -3  -2  107.29    6.50 
   4  -3  -2  123.19   10.00 
  -4   4   2  188.38   13.70 
  -4   4   2  206.98   14.80 
  -4   4   2  212.08   12.80 
   4  -4  -2  196.58   11.50 
  -4   5   2   10.70    5.40 
  -4   5   2    5.20    5.70 
   4  -5  -2   12.00    4.20 
   4  -5  -2    9.40    4.60 
  -4   6   2   62.19   11.90 
  -4   6   2   52.59   10.60 
   4  -6  -2   62.99    9.90 
   4  -6  -2   66.69    9.30 
  -4   7   2   14.70    8.60 
   4  -7  -2    7.00    6.30 
  -4   8   2   31.40   12.80 
   4  -8  -2   31.00    9.40 
  -4   9   2   -2.70    9.80 
  -4  10   2    7.50   12.70 
  -3 -10   2    7.80    9.30 
  -3 -10   2    2.10    8.90 
  -3  -9   2    9.40    8.00 
  -3  -9   2    7.80    8.50 
   3   9  -2    2.60   10.30 
  -3  -8   2    3.70    7.80 
   3   8  -2    6.00    9.50 
  -3  -7   2   58.19   12.00 
   3   7  -2   70.29   12.90 
  -3  -6   2   29.00    7.50 
  -3  -6   2   13.80    5.20 
   3   6  -2   30.10    8.70 
  -3  -5   2  128.89   14.40 
  -3  -5   2  139.59   12.20 
   3   5  -2  153.18   14.90 
  -3  -4   2   24.30    6.50 
  -3  -4   2   26.60    6.40 
   3   4  -2   18.50    6.20 
  -3  -3   2 2218.18   65.29 
  -3  -3   2 2349.06   67.09 
   3   3  -2 2338.87   64.89 
   3   3  -2 2317.57   65.99 
  -3  -2   2  805.62   24.80 
  -3  -2   2  741.83   25.40 
   3   2  -2  788.52   24.80 
   3   2  -2  800.72   24.30 
  -3  -1   2  726.43   20.50 
  -3  -1   2  693.63   20.70 
   3   1  -2  686.53   20.00 
   3   1  -2  722.33   20.00 
  -3   0   2  573.44   15.00 
  -3   0   2  567.94   15.10 
  -3   1   2  690.53   20.50 
  -3   1   2  694.53   20.20 
  -3   1   2  716.73   19.40 
  -3   1   2  704.03   23.20 
   3  -1  -2  723.73   19.80 
   3  -1  -2  704.03   19.50 
  -3   2   2  786.52   24.60 
  -3   2   2  791.42   25.80 
  -3   2   2  760.12   26.90 
  -3   2   2  790.02   24.00 
   3  -2  -2  798.42   26.50 
   3  -2  -2  784.82   22.90 
   3  -2  -2  814.02   24.80 
  -3   3   2 2348.57   67.99 
  -3   3   2 2341.47   65.59 
  -3   3   2 2297.87   67.09 
   3  -3  -2 2185.58   66.59 
   3  -3  -2 2367.66   64.99 
   3  -3  -2 2346.77   66.29 
  -3   4   2   27.40    5.90 
  -3   4   2   20.90    6.50 
   3  -4  -2   18.20    5.00 
   3  -4  -2   20.50    5.90 
   3  -4  -2   20.90    5.10 
  -3   5   2  147.59   11.90 
  -3   5   2  144.79   15.40 
   3  -5  -2  139.09   10.40 
   3  -5  -2  143.69   11.60 
  -3   6   2   18.30    7.40 
   3  -6  -2   24.00    6.90 
   3  -6  -2   18.70    7.00 
  -3   7   2   53.89   12.90 
   3  -7  -2   55.69    9.60 
   3  -7  -2   68.39   11.00 
  -3   8   2   -1.30    8.30 
   3  -8  -2   24.70    9.30 
  -3   9   2   23.10   12.80 
  -3  10   2    8.00   13.60 
  -2 -10   2   16.00   10.40 
  -2  -9   2   -5.50    5.80 
  -2  -9   2    2.10    7.70 
   2   9  -2   -4.90    9.20 
  -2  -8   2   46.60   11.40 
   2   8  -2   39.60   12.30 
  -2  -7   2   37.80    9.30 
   2   7  -2   58.39   12.80 
  -2  -6   2  112.89   13.00 
  -2  -6   2  124.29   10.90 
   2   6  -2  111.39   14.20 
  -2  -5   2   27.90    7.90 
  -2  -5   2   27.10    5.90 
  -2  -5   2   17.50    5.90 
   2   5  -2   38.80    8.60 
  -2  -4   2  960.10   33.60 
  -2  -4   2  953.90   35.50 
   2   4  -2  982.40   34.90 
  -2  -3   2  227.18   12.20 
  -2  -3   2  232.18   13.50 
   2   3  -2  234.28   13.20 
   2   3  -2  263.97   12.60 
  -2  -2   2 2748.82   76.89 
  -2  -2   2 2880.31   76.19 
   2   2  -2 2912.01   76.69 
   2   2  -2 2779.52   75.89 
  -2  -1   2  314.07   11.10 
  -2  -1   2  342.67   11.60 
   2   1  -2  335.87   11.20 
  -2   0   2  656.73   17.70 
  -2   0   2  648.54   18.90 
  -2   0   2  634.54   17.50 
   2   0  -2  651.03   17.10 
   2   0  -2  650.13   17.10 
  -2   1   2  347.87   11.80 
  -2   1   2  349.57   10.90 
  -2   1   2  380.26   13.70 
  -2   1   2  347.67   11.50 
   2  -1  -2  344.97   10.50 
   2  -1  -2  316.17   11.30 
   2  -1  -2  335.27   12.90 
  -2   2   2 2870.21   76.29 
  -2   2   2 2972.10   78.39 
  -2   2   2 2900.01   76.89 
  -2   2   2 2680.83   78.29 
   2  -2  -2 2818.62   78.29 
   2  -2  -2 2942.61   76.79 
   2  -2  -2 2905.11   77.59 
  -2   3   2  256.17   12.40 
  -2   3   2  251.37   13.70 
   2  -3  -2  210.08   11.00 
   2  -3  -2  233.18   12.10 
   2  -3  -2  229.98   13.10 
   2  -3  -2  238.98   13.00 
  -2   4   2  999.50   33.60 
  -2   4   2  989.70   35.70 
   2  -4  -2  968.10   34.20 
   2  -4  -2  937.61   31.70 
   2  -4  -2  936.51   33.10 
  -2   5   2   28.10    6.50 
  -2   5   2   14.50    7.10 
   2  -5  -2   26.20    6.70 
   2  -5  -2   19.60    6.30 
  -2   6   2  109.79   14.40 
   2  -6  -2  155.88   13.90 
   2  -6  -2  151.88   12.70 
  -2   7   2   51.39   12.20 
   2  -7  -2   40.50    9.20 
   2  -7  -2   62.09   10.90 
  -2   8   2   59.89   14.70 
   2  -8  -2   42.20   11.00 
   2  -8  -2   64.49   17.30 
  -2   9   2    6.50   10.00 
   2  -9  -2    6.90    8.60 
  -2  10   2   -7.80   10.40 
  -1 -10   2   22.60   10.70 
   1  10  -2   27.90   15.10 
  -1  -9   2   22.70    9.80 
  -1  -9   2   26.70   10.80 
   1   9  -2   21.20   12.00 
  -1  -8   2   -3.50    6.30 
   1   8  -2   -7.60    7.40 
  -1  -7   2   85.79   12.20 
   1   7  -2   99.29   15.20 
  -1  -6   2   21.00    6.10 
  -1  -6   2   21.20    6.90 
   1   6  -2   23.30    7.90 
  -1  -5   2  312.97   15.60 
  -1  -5   2  320.47   17.60 
   1   5  -2  326.57   19.30 
  -1  -4   2  295.37   16.80 
  -1  -4   2  264.57   14.60 
  -1  -4   2  291.67   13.10 
   1   4  -2  267.97   14.80 
   1   4  -2  249.68   15.60 
  -1  -3   2  805.12   27.30 
  -1  -3   2  845.52   25.40 
  -1  -3   2  821.42   29.20 
   1   3  -2  829.92   27.70 
   1   3  -2  786.32   28.30 
  -1  -2   2 1211.58   36.20 
   1   2  -2 1175.48   35.70 
   1   2  -2 1224.68   35.20 
  -1  -1   2 2952.50   77.59 
  -1  -1   2 3031.30   78.09 
   1   1  -2 2965.40   77.79 
   1   1  -2 2976.40   77.59 
  -1   0   2  214.48    7.20 
  -1   0   2  214.48    6.80 
  -1   0   2  209.78    7.30 
   1   0  -2  209.88    7.00 
   1   0  -2  226.78    7.10 
  -1   1   2 2892.81   78.59 
  -1   1   2 2993.90   77.89 
  -1   1   2 3050.79   78.29 
   1  -1  -2 3006.80   78.49 
   1  -1  -2 3057.69   79.29 
   1  -1  -2 3016.10   77.79 
   1  -1  -2 3027.40   78.29 
  -1   2   2 1270.07   36.10 
  -1   2   2 1271.57   35.80 
  -1   2   2 1234.98   37.20 
   1  -2  -2 1220.68   35.20 
   1  -2  -2 1209.58   36.00 
   1  -2  -2 1190.38   36.70 
   1  -2  -2 1274.47   37.00 
  -1   3   2  847.72   28.20 
  -1   3   2  814.12   29.60 
   1  -3  -2  816.22   28.60 
   1  -3  -2  853.51   27.20 
   1  -3  -2  844.72   28.20 
   1  -3  -2  875.21   29.70 
  -1   4   2  259.17   16.40 
  -1   4   2  273.27   14.70 
   1  -4  -2  262.77   14.60 
   1  -4  -2  280.87   16.10 
   1  -4  -2  260.87   13.70 
   1  -4  -2  259.87   14.80 
  -1   5   2  312.07   19.80 
  -1   5   2  322.07   18.00 
   1  -5  -2  316.87   16.70 
   1  -5  -2  314.57   17.80 
  -1   6   2   19.10    8.70 
   1  -6  -2   19.80    7.50 
   1  -6  -2   16.80    6.70 
  -1   7   2   90.29   15.00 
   1  -7  -2  105.89   14.20 
   1  -7  -2   92.29   12.80 
  -1   8   2    1.90    8.40 
   1  -8  -2    3.80    6.10 
   1  -8  -2   -1.00    5.90 
  -1   9   2    9.50   10.20 
   1  -9  -2   20.70    9.80 
  -1  10   2   -2.10   13.00 
   1 -10  -2   -4.30    8.00 
   0 -10   2   -0.40    8.40 
   0  10  -2   -1.80   11.70 
   0  -9   2    2.90    7.60 
   0  -9   2   -0.30    6.70 
   0   9  -2    1.60   10.20 
   0  -8   2   19.70    8.60 
   0  -8   2    9.00    8.00 
   0   8  -2   26.60   10.70 
   0  -7   2   11.50    7.20 
   0   7  -2   -0.70    7.10 
   0  -6   2  160.08   13.60 
   0  -6   2  190.88   15.20 
   0   6  -2  187.48   16.50 
   0  -5   2   27.10    6.10 
   0  -5   2   29.90    5.90 
   0   5  -2   24.60    7.30 
   0  -4   2  661.03   23.90 
   0  -4   2  718.23   26.10 
   0  -4   2  691.63   28.10 
   0   4  -2  711.03   26.40 
   0   4  -2  660.83   27.30 
   0  -3   2  172.18   10.10 
   0  -3   2  175.08   11.70 
   0  -3   2  173.08    9.00 
   0   3  -2  161.78   11.00 
   0   3  -2  182.08   10.30 
   0  -2   2  263.97    9.80 
   0  -2   2  264.57   11.20 
   0  -2   2  258.77   11.90 
   0   2  -2  262.67   10.00 
   0   2  -2  248.38   11.10 
   0   2  -2  260.67   11.90 
   0  -1   2   19.00    2.60 
   0  -1   2   30.00    3.70 
   0   1  -2   27.70    3.40 
   0   1  -2   30.20    3.40 
   0   0   2 4487.65  120.09 
   0   0   2 4453.95  116.09 
   0   0  -2 4699.93  116.09 
   0   0  -2 4305.47  117.89 
   0   0  -2 4724.23  120.09 
   0   1   2   34.40    3.50 
   0   1   2   25.80    3.20 
   0   1   2   18.10    3.00 
   0  -1  -2   20.40    3.20 
   0  -1  -2   26.60    3.30 
   0  -1  -2   25.90    3.30 
   0   2   2  249.48   12.30 
   0   2   2  265.07   11.40 
   0  -2  -2  261.37   12.20 
   0  -2  -2  257.97   11.30 
   0  -2  -2  277.97   11.10 
   0   3   2  180.48   10.20 
   0   3   2  163.78   11.50 
   0  -3  -2  178.58   10.70 
   0  -3  -2  159.78    9.80 
   0  -3  -2  171.18   11.40 
   0   4   2  694.83   26.40 
   0   4   2  660.53   27.80 
   0  -4  -2  687.93   25.40 
   0  -4  -2  709.73   26.80 
   0  -4  -2  728.63   28.40 
   0   5   2   37.10    9.10 
   0  -5  -2   21.20    7.40 
   0  -5  -2   27.70    8.00 
   0  -5  -2   23.60    6.50 
   0   6   2  194.38   17.70 
   0  -6  -2  200.48   14.70 
   0  -6  -2  170.18   15.20 
   0   7   2    0.60    7.40 
   0  -7  -2    3.90    5.40 
   0  -7  -2   12.80    7.90 
   0   8   2   24.70   10.60 
   0  -8  -2    4.80    7.00 
   0  -8  -2   12.80    7.80 
   0   9   2  -10.70    9.20 
   0  -9  -2    1.10    8.00 
   0  10   2   19.00   13.40 
   0 -10  -2   19.90   10.80 
   1 -10   2    2.80    8.90 
  -1  10  -2   13.90   13.60 
   1  -9   2    9.30    8.60 
  -1   9  -2    3.30    9.50 
   1  -8   2    0.40    6.10 
   1  -8   2    6.70    7.60 
  -1   8  -2    1.20    8.40 
   1  -7   2    6.30    6.20 
  -1   7  -2    8.40    7.50 
   1  -6   2   24.10    7.20 
  -1   6  -2   16.60    8.70 
   1  -5   2  767.82   28.50 
   1  -5   2  769.42   30.00 
  -1   5  -2  783.92   32.50 
   1  -4   2    5.30    3.60 
   1  -4   2    7.30    4.30 
   1  -4   2    8.40    4.80 
  -1   4  -2   10.90    5.10 
  -1   4  -2    5.20    4.50 
   1  -3   2  166.48    9.20 
   1  -3   2  172.98   11.40 
   1  -3   2  167.28    9.90 
  -1   3  -2  154.28   10.00 
  -1   3  -2  138.99   10.30 
  -1   3  -2  142.49    9.30 
   1  -2   2   -0.80    2.30 
   1  -2   2    2.60    3.10 
  -1   2  -2   -0.10    2.80 
  -1   2  -2   -1.10    2.40 
  -1   2  -2    2.10    2.90 
   1  -1   2  520.85   16.20 
   1  -1   2  523.15   16.40 
   1  -1   2  515.95   16.70 
  -1   1  -2  537.55   16.30 
  -1   1  -2  523.15   16.60 
   1   0   2    7.90    1.80 
   1   0   2    6.30    2.30 
   1   0   2    8.10    2.10 
  -1   0  -2    4.60    1.60 
  -1   0  -2    4.60    2.00 
  -1   0  -2    5.50    2.00 
   1   1   2  541.15   16.00 
   1   1   2  508.35   16.20 
   1   1   2  517.55   16.70 
  -1  -1  -2  490.25   16.00 
  -1  -1  -2  508.05   15.90 
  -1  -1  -2  511.65   16.60 
   1   2   2   -0.80    3.00 
   1   2   2    2.60    2.80 
  -1  -2  -2    0.30    3.30 
  -1  -2  -2    0.20    2.70 
  -1  -2  -2    3.40    3.20 
   1   3   2  138.89    9.50 
   1   3   2  140.99   10.80 
  -1  -3  -2  144.29    9.90 
  -1  -3  -2  166.58    9.90 
  -1  -3  -2  146.89   10.40 
   1   4   2    8.30    5.70 
   1   4   2    8.60    4.30 
  -1  -4  -2    7.20    4.40 
  -1  -4  -2    8.50    4.20 
  -1  -4  -2    3.70    4.30 
   1   5   2  799.72   33.10 
  -1  -5  -2  738.63   29.00 
  -1  -5  -2  733.33   30.20 
   1   6   2   48.20   10.90 
  -1  -6  -2   33.80    7.70 
  -1  -6  -2   16.20    6.90 
   1   7   2   28.00   10.40 
  -1  -7  -2   16.30    7.40 
  -1  -7  -2   14.10    7.50 
   1   8   2    4.00    9.10 
  -1  -8  -2    0.80    6.70 
  -1  -8  -2    3.10    6.70 
   1   9   2   -2.40    9.00 
  -1  -9  -2   -0.30    7.60 
  -1  -9  -2   -2.80    6.80 
   1  10   2   -4.50   11.50 
  -1 -10  -2   -6.30    8.50 
  -2  10  -2   15.40   13.10 
   2  -9   2    6.00    8.10 
  -2   9  -2   -2.20    9.50 
   2  -8   2   38.10   10.50 
   2  -8   2   31.50    9.50 
  -2   8  -2   43.40   12.80 
   2  -7   2   16.80    7.20 
   2  -7   2   16.30    6.90 
  -2   7  -2    8.80    8.50 
   2  -6   2  201.58   15.30 
  -2   6  -2  199.08   17.30 
   2  -5   2    4.80    5.20 
  -2   5  -2    5.00    5.10 
  -2   5  -2    9.70    6.20 
   2  -4   2  332.67   15.60 
  -2   4  -2  292.37   15.40 
  -2   4  -2  292.27   15.60 
  -2   4  -2  282.27   16.40 
   2  -3   2   77.09    7.00 
   2  -3   2   63.69    8.30 
   2  -2   2  418.36   16.10 
   2  -2   2  408.26   14.70 
  -2   2  -2  391.16   15.70 
  -2   2  -2  400.86   14.90 
  -2   2  -2  390.36   15.30 
   2  -1   2 3523.25   92.09 
   2  -1   2 3585.44   91.59 
   2  -1   2 3554.14   92.39 
  -2   1  -2 3520.75   92.19 
  -2   1  -2 3555.34   91.99 
  -2   1  -2 3434.26   91.79 
   2   0   2 3347.87   85.79 
   2   0   2 3342.47   86.89 
  -2   0  -2 3339.27   87.19 
  -2   0  -2 3378.96   86.19 
  -2   0  -2 3337.47   87.09 
   2   1   2 3600.34   94.49 
   2   1   2 3676.83   94.89 
  -2  -1  -2 3607.24   93.79 
  -2  -1  -2 3579.44   94.59 
  -2  -1  -2 3607.04   94.39 
   2   2   2  375.76   16.20 
   2   2   2  394.16   15.10 
  -2  -2  -2  413.96   16.30 
  -2  -2  -2  432.56   15.50 
  -2  -2  -2  409.46   15.00 
   2   3   2   61.69    6.70 
   2   3   2   56.89    7.70 
  -2  -3  -2   67.89    6.70 
  -2  -3  -2   62.69    7.70 
  -2  -3  -2   75.79    8.00 
   2   4   2  292.67   17.20 
  -2  -4  -2  296.77   17.10 
  -2  -4  -2  307.77   16.10 
  -2  -4  -2  276.17   14.80 
   2   5   2   11.00    6.30 
  -2  -5  -2    6.80    4.70 
  -2  -5  -2   17.50    6.60 
  -2  -5  -2   19.00    7.30 
   2   6   2  175.28   18.20 
  -2  -6  -2  186.28   15.60 
  -2  -6  -2  176.48   14.50 
   2   7   2   27.90   10.50 
  -2  -7  -2   17.00    8.10 
  -2  -7  -2   21.10    8.30 
   2   8   2   41.00   12.50 
  -2  -8  -2   26.40    8.10 
  -2  -8  -2   27.70    9.80 
   2   9   2    1.80   10.50 
  -2  -9  -2    3.90    7.80 
  -2  -9  -2   -0.20    7.10 
   2  10   2   -2.20   13.30 
  -2 -10  -2    6.50    9.70 
  -3  10  -2    4.90   12.90 
   3  -9   2   56.89   14.60 
  -3   9  -2   45.70   15.00 
   3  -8   2    0.30    6.80 
  -3   8  -2    2.30    8.10 
   3  -7   2   76.09   11.50 
   3  -7   2   94.59   12.80 
  -3   7  -2   86.69   14.10 
   3  -6   2    4.20    5.00 
  -3   6  -2    2.90    6.40 
   3  -5   2  160.88   12.10 
  -3   5  -2  169.98   14.00 
  -3   5  -2  174.68   13.20 
  -3   5  -2  162.88   14.50 
   3  -4   2  129.39    9.90 
  -3   4  -2  121.59   10.40 
  -3   4  -2  139.29   11.10 
  -3   4  -2  124.89   11.50 
   3  -3   2 1369.26   41.20 
   3  -3   2 1371.66   43.20 
  -3   3  -2 1357.56   43.00 
  -3   3  -2 1339.87   42.80 
  -3   3  -2 1414.26   42.20 
   3  -2   2  224.18   10.20 
   3  -2   2  241.68   11.40 
  -3   2  -2  204.88   10.80 
  -3   2  -2  221.78   10.20 
   3  -1   2 1445.86   37.60 
   3  -1   2 1398.46   39.20 
  -3   1  -2 1396.36   38.70 
  -3   1  -2 1364.36   39.10 
  -3   1  -2 1405.96   39.00 
   3   0   2    6.60    2.30 
  -3   0  -2    9.60    2.80 
  -3   0  -2    9.70    2.30 
  -3   0  -2    6.90    2.50 
   3   1   2 1471.55   39.50 
  -3  -1  -2 1385.36   39.50 
  -3  -1  -2 1392.16   39.30 
  -3  -1  -2 1371.36   38.60 
   3   2   2  215.48   10.40 
   3   2   2  228.58   11.90 
  -3  -2  -2  240.08   11.70 
  -3  -2  -2  223.58   10.70 
  -3  -2  -2  216.98   10.40 
   3   3   2 1427.16   44.90 
   3   3   2 1417.06   42.90 
  -3  -3  -2 1458.35   45.20 
  -3  -3  -2 1383.16   42.60 
  -3  -3  -2 1406.26   43.50 
   3   4   2  125.99   11.50 
  -3  -4  -2  111.09    9.80 
  -3  -4  -2  117.69   12.20 
  -3  -4  -2  124.49   10.50 
   3   5   2  163.98   14.40 
  -3  -5  -2  143.49   12.90 
  -3  -5  -2  157.58   14.40 
  -3  -5  -2  160.48   12.60 
   3   6   2    0.10    6.40 
  -3  -6  -2    3.70    4.60 
  -3  -6  -2    3.70    6.30 
   3   7   2  126.29   17.60 
  -3  -7  -2   87.19   13.20 
  -3  -7  -2  116.09   15.60 
   3   8   2   -5.40    8.00 
  -3  -8  -2   -2.00    5.30 
  -3  -8  -2    0.60    7.20 
   3   9   2   27.60   12.80 
  -3  -9  -2   37.20   11.10 
  -3  -9  -2   46.30   13.70 
  -3 -10  -2   -1.70    7.50 
  -3 -10  -2   16.60   10.60 
  -4   9  -2   12.70   11.90 
   4  -8   2  108.49   14.90 
  -4   8  -2   75.69   15.70 
   4  -7   2   11.40    7.30 
  -4   7  -2   23.90    9.70 
   4  -6   2   95.69   11.70 
   4  -6   2   88.49   11.40 
  -4   6  -2  101.29   13.40 
   4  -5   2   14.70    4.90 
   4  -5   2    8.50    4.30 
  -4   5  -2   12.10    5.50 
  -4   5  -2   16.70    7.00 
  -4   5  -2    2.00    5.10 
   4  -4   2  566.04   22.30 
  -4   4  -2  594.24   25.10 
  -4   4  -2  590.94   24.10 
  -4   4  -2  578.24   25.20 
   4  -3   2   14.60    3.90 
   4  -3   2   19.00    5.10 
  -4   3  -2   12.80    4.60 
  -4   3  -2   19.70    5.90 
  -4   3  -2   20.00    4.50 
   4  -2   2  947.81   29.70 
  -4   2  -2  916.81   28.60 
  -4   2  -2  925.71   29.60 
   4  -1   2  149.09    7.10 
   4  -1   2  137.79    7.30 
  -4   1  -2  140.49    6.90 
  -4   1  -2  126.09    7.20 
  -4   1  -2  139.29    7.10 
   4   0   2  871.01   24.50 
   4   0   2  878.61   24.60 
  -4   0  -2  867.91   25.70 
  -4   0  -2  849.41   24.30 
  -4   0  -2  859.91   25.80 
   4   1   2  138.29    7.40 
  -4  -1  -2  149.29    7.20 
  -4  -1  -2  146.79    7.80 
  -4  -1  -2  149.99    7.80 
   4   2   2  911.01   28.50 
   4   2   2  893.81   29.40 
  -4  -2  -2  924.81   28.60 
  -4  -2  -2  919.41   29.50 
  -4  -2  -2  881.61   27.90 
   4   3   2   15.20    5.00 
   4   3   2   18.50    4.90 
  -4  -3  -2   15.10    5.00 
  -4  -3  -2   14.40    4.40 
  -4  -3  -2   18.30    4.70 
   4   4   2  558.74   24.80 
  -4  -4  -2  570.74   25.40 
  -4  -4  -2  557.34   23.70 
  -4  -4  -2  550.04   22.70 
   4   5   2    8.00    5.90 
  -4  -5  -2   11.70    6.50 
  -4  -5  -2    7.10    4.80 
  -4  -5  -2    8.20    5.20 
   4   6   2  123.79   15.50 
  -4  -6  -2  125.89   14.70 
  -4  -6  -2   84.39   11.50 
   4   7   2   14.50    8.60 
  -4  -7  -2   17.30    8.50 
  -4  -7  -2   25.40    9.70 
   4   8   2  126.29   18.90 
  -4  -8  -2   74.29   14.20 
  -4  -8  -2  100.29   15.00 
  -4  -9  -2   -5.00    7.40 
  -4  -9  -2   -3.70    7.50 
  -4 -10  -2    7.80    9.90 
  -4 -10  -2    6.60    9.50 
  -5   9  -2   32.20   14.10 
  -5   8  -2    2.70    9.50 
   5  -7   2  127.49   14.50 
  -5   7  -2  126.39   17.60 
   5  -6   2   -0.40    2.30 
   5  -6   2    8.50    5.30 
  -5   6  -2    3.10    6.70 
  -5   6  -2    3.70    6.30 
  -5   6  -2   20.60    8.00 
   5  -5   2  139.89   10.30 
   5  -5   2  145.39   11.20 
  -5   5  -2  151.38   16.50 
  -5   5  -2  148.29   13.40 
  -5   5  -2  133.29   12.30 
   5  -4   2   59.99    6.50 
   5  -4   2   57.79    7.50 
  -5   4  -2   61.09    9.20 
  -5   4  -2   75.49   10.90 
  -5   4  -2   54.49    7.90 
   5  -3   2 1239.58   35.40 
   5  -3   2 1238.38   37.60 
  -5   3  -2 1221.98   41.60 
  -5   3  -2 1210.18   38.50 
  -5   3  -2 1217.58   39.70 
   5  -2   2  109.09    6.90 
   5  -2   2  104.89    7.60 
  -5   2  -2  103.09    7.00 
  -5   2  -2   97.59    7.60 
   5  -1   2  562.24   17.70 
   5  -1   2  579.44   18.20 
  -5   1  -2  598.84   19.00 
  -5   1  -2  562.14   19.00 
  -5   1  -2  580.44   18.50 
   5   0   2    9.40    2.20 
   5   0   2   13.50    2.40 
  -5   0  -2   11.90    2.50 
  -5   0  -2   10.00    3.00 
  -5   0  -2   10.90    2.90 
   5   1   2  631.04   19.40 
   5   1   2  625.34   19.00 
  -5  -1  -2  568.64   19.60 
  -5  -1  -2  579.14   19.70 
  -5  -1  -2  574.24   18.70 
   5   2   2  103.39    7.40 
  -5  -2  -2  101.69    7.40 
  -5  -2  -2  109.79    7.70 
  -5  -2  -2  115.49    8.30 
   5   3   2 1237.88   40.60 
  -5  -3  -2 1284.77   40.40 
  -5  -3  -2 1267.37   41.40 
  -5  -3  -2 1285.17   39.60 
   5   4   2   61.09    9.50 
  -5  -4  -2   68.29   10.10 
  -5  -4  -2   41.90    7.40 
  -5  -4  -2   53.39    7.60 
   5   5   2  124.89   14.20 
  -5  -5  -2  153.78   12.50 
  -5  -5  -2  163.68   16.40 
  -5  -5  -2  119.89   12.70 
   5   6   2   -5.20    5.60 
  -5  -6  -2    1.70    6.00 
  -5  -6  -2   13.00    7.40 
   5   7   2  149.88   18.20 
  -5  -7  -2  117.89   15.60 
  -5  -7  -2   91.89   12.10 
  -5  -8  -2   15.90    8.50 
  -5  -8  -2   12.40    9.50 
  -5  -9  -2   14.60    9.70 
  -5  -9  -2   23.00   10.00 
  -6   9  -2   21.30   12.80 
  -6   8  -2   15.80   10.90 
  -6   7  -2   26.70    9.60 
   6  -6   2  127.89   13.10 
  -6   6  -2  132.19   16.60 
  -6   6  -2  125.79   15.00 
   6  -5   2    7.60    4.20 
   6  -5   2   11.60    4.60 
  -6   5  -2   27.30    8.20 
  -6   5  -2   13.90    6.50 
  -6   5  -2   15.50    6.40 
   6  -4   2  143.69    8.50 
   6  -4   2  156.78   10.60 
  -6   4  -2  169.48   11.90 
  -6   4  -2  160.68   13.40 
  -6   4  -2  169.38   12.90 
  -6   3  -2  144.79   12.50 
  -6   3  -2  162.18   10.30 
  -6   3  -2  160.38   11.00 
   6  -2   2  623.04   21.00 
   6  -2   2  640.54   20.70 
  -6   2  -2  608.74   21.90 
  -6   2  -2  602.04   21.10 
   6  -1   2   85.69    5.00 
   6  -1   2   87.39    4.60 
  -6   1  -2   92.59    6.50 
  -6   1  -2   98.09    6.10 
  -6   1  -2  105.29    6.80 
  -6   1  -2   95.39    6.20 
  -6   0  -2    4.30    2.20 
  -6   0  -2    3.40    2.30 
  -6   0  -2   -0.20    2.40 
   6   1   2   99.99    5.30 
   6   1   2   98.89    5.80 
   6   1   2  106.79    5.50 
  -6  -1  -2   91.09    6.70 
  -6  -1  -2   91.99    6.60 
  -6  -1  -2   93.59    6.10 
   6   2   2  640.54   21.50 
   6   2   2  608.44   21.00 
  -6  -2  -2  613.64   22.40 
  -6  -2  -2  608.94   21.10 
  -6  -2  -2  602.24   21.60 
   6   3   2  110.39    9.20 
  -6  -3  -2  157.08   10.70 
  -6  -3  -2  160.38   11.20 
  -6  -3  -2  149.39   10.00 
   6   4   2  153.28   12.40 
  -6  -4  -2  141.99   12.40 
  -6  -4  -2  144.79   12.00 
  -6  -4  -2  146.09   11.20 
   6   5   2    5.00    5.80 
  -6  -5  -2    4.60    5.90 
  -6  -5  -2   11.90    6.40 
  -6  -5  -2    1.60    5.30 
   6   6   2  124.79   14.90 
  -6  -6  -2  148.99   16.80 
  -6  -6  -2  118.49   13.00 
   6   7   2   25.80    9.60 
  -6  -7  -2   23.70    8.50 
  -6  -7  -2   56.19   11.60 
  -6  -8  -2   12.80    8.50 
  -6  -8  -2   39.30   12.00 
  -6  -9  -2    6.70    8.50 
  -6  -9  -2   -8.50    7.50 
  -7   9  -2   12.90   11.50 
  -7   8  -2   -9.30    7.10 
  -7   7  -2   37.30   11.30 
  -7   7  -2   52.69   12.80 
  -7   6  -2   53.89   11.00 
  -7   6  -2   67.89   14.00 
   7  -5   2   95.99   10.00 
  -7   5  -2   78.69   11.70 
  -7   5  -2  100.49   15.10 
  -7   5  -2   97.09   12.30 
  -7   4  -2  236.28   15.40 
  -7   4  -2  250.17   14.90 
  -7   4  -2  223.58   17.30 
   7  -3   2   64.79    6.70 
  -7   3  -2   51.69    7.30 
  -7   3  -2   55.79   10.00 
  -7   3  -2   36.50    5.90 
   7  -2   2   53.09    5.30 
   7  -2   2   52.79    4.60 
  -7   2  -2   69.49    7.10 
  -7   2  -2   64.49    6.50 
  -7   1  -2  774.52   25.20 
  -7   1  -2  754.42   24.10 
  -7   1  -2  782.32   24.60 
  -7   0  -2  196.88    8.60 
  -7   0  -2  212.88   10.30 
  -7   0  -2  203.78    9.90 
  -7  -1  -2  780.72   25.10 
  -7  -1  -2  767.12   25.20 
  -7  -1  -2  765.72   23.90 
   7   2   2   68.39    6.00 
  -7  -2  -2   66.99    7.40 
  -7  -2  -2   65.19    7.30 
  -7  -2  -2   54.99    6.40 
   7   3   2   54.49    7.10 
  -7  -3  -2   70.99    8.70 
  -7  -3  -2   47.50    7.50 
  -7  -3  -2   62.49    8.10 
   7   4   2  240.18   14.80 
  -7  -4  -2  226.08   14.90 
  -7  -4  -2  222.28   14.30 
  -7  -4  -2  230.48   15.70 
   7   5   2   95.39   11.90 
  -7  -5  -2  105.59   13.30 
  -7  -5  -2   91.09   12.50 
  -7  -5  -2   85.59   11.00 
   7   6   2   56.59   11.30 
  -7  -6  -2   43.70   10.20 
  -7  -6  -2   41.40    9.40 
  -7  -7  -2   51.39   11.90 
  -7  -7  -2   44.90   11.10 
  -7  -8  -2    1.80    7.20 
  -7  -8  -2    0.10    8.10 
  -7  -9  -2   16.40   10.10 
  -7  -9  -2   14.70    9.30 
  -8   8  -2   14.60    9.50 
  -8   7  -2   16.80    8.60 
  -8   7  -2   19.30   10.60 
  -8   6  -2   70.49   12.00 
  -8   6  -2   85.69   15.30 
  -8   5  -2   75.99   11.20 
  -8   5  -2   82.29   15.00 
   8  -4   2  135.39    9.70 
  -8   4  -2  134.49   11.50 
  -8   4  -2  151.08   12.40 
  -8   4  -2  143.49   16.70 
   8  -3   2   49.80    5.60 
  -8   3  -2   63.69    7.80 
  -8   3  -2   44.40    9.10 
  -8   3  -2   64.29    8.20 
  -8   2  -2  284.27   13.60 
  -8   2  -2  272.87   12.70 
  -8   1  -2  104.49    7.70 
  -8   1  -2   97.69    6.90 
  -8   1  -2  102.59    7.00 
  -8   0  -2  536.45   19.50 
  -8   0  -2  555.64   19.70 
  -8   0  -2  535.25   17.80 
  -8  -1  -2  105.59    7.60 
  -8  -1  -2   94.79    7.00 
  -8  -1  -2  112.49    8.00 
   8   2   2  285.87   10.70 
  -8  -2  -2  282.27   13.20 
  -8  -2  -2  280.87   13.60 
  -8  -2  -2  286.37   14.20 
   8   3   2   58.29    7.00 
  -8  -3  -2   56.39    7.70 
  -8  -3  -2   54.99    7.90 
  -8  -3  -2   50.29    7.40 
   8   4   2  129.09   11.10 
  -8  -4  -2  146.89   14.80 
  -8  -4  -2  162.08   13.00 
  -8  -4  -2  144.89   12.10 
  -8  -5  -2   78.29   11.60 
  -8  -5  -2   80.39   12.10 
  -8  -6  -2   82.49   13.80 
  -8  -6  -2   52.99   10.10 
  -8  -7  -2    9.80    7.30 
  -8  -7  -2   15.30    8.20 
  -8  -8  -2    0.80    7.60 
  -8  -8  -2    5.10    8.50 
  -9   8  -2    3.80    7.70 
  -9   7  -2  -10.40    5.40 
  -9   7  -2    4.60    9.40 
  -9   6  -2   33.40    9.30 
  -9   6  -2   21.40    9.80 
  -9   5  -2  106.59   13.50 
  -9   5  -2  134.89   18.20 
  -9   4  -2   70.79   13.10 
  -9   4  -2   72.49   10.00 
  -9   3  -2  190.08   17.00 
  -9   3  -2  223.28   13.50 
  -9   3  -2  197.08   12.30 
  -9   2  -2    8.90    4.20 
  -9   2  -2   13.10    4.20 
  -9   2  -2   16.10    3.70 
  -9   1  -2  258.37   11.90 
  -9   1  -2  251.87   11.80 
  -9   1  -2  258.67   12.80 
  -9   0  -2  255.27   12.10 
  -9   0  -2  230.98   11.60 
  -9   0  -2  259.27   11.00 
  -9  -1  -2  279.27   12.80 
  -9  -1  -2  272.77   12.00 
  -9  -1  -2  264.37   13.00 
  -9  -2  -2   16.40    4.60 
  -9  -2  -2   18.80    4.70 
  -9  -2  -2   14.00    4.40 
   9   3   2  213.98   10.40 
  -9  -3  -2  239.58   13.90 
  -9  -3  -2  213.78   13.90 
  -9  -3  -2  236.58   14.40 
  -9  -4  -2   55.89    9.80 
  -9  -4  -2   58.09    9.30 
  -9  -5  -2  135.19   14.30 
  -9  -5  -2  134.49   15.40 
  -9  -6  -2   32.10    9.10 
  -9  -6  -2   18.20    7.60 
  -9  -7  -2   10.90    7.10 
  -9  -7  -2    6.50    8.20 
  -9  -8  -2    0.80    7.00 
  -9  -8  -2   -4.40    8.60 
 -10   8  -2   11.60   11.10 
 -10   8  -2    7.20    9.00 
 -10   7  -2   -0.60    6.50 
 -10   7  -2    7.60   10.60 
 -10   6  -2    9.20    6.80 
 -10   6  -2   30.30   11.90 
 -10   5  -2   22.30    7.40 
 -10   5  -2   43.40   11.70 
 -10   4  -2  126.69   17.30 
 -10   4  -2  152.78   13.00 
 -10   3  -2  118.19   10.70 
 -10   3  -2  101.39   15.10 
 -10   3  -2  133.79   10.40 
 -10   2  -2  240.78   13.60 
 -10   2  -2  230.28   12.10 
 -10   1  -2   99.19    7.40 
 -10   1  -2  106.69    8.30 
 -10   1  -2  121.69    9.20 
 -10   0  -2  185.68   10.30 
 -10   0  -2  191.48   10.70 
 -10   0  -2  168.58    9.70 
 -10  -1  -2  107.99    8.70 
 -10  -1  -2  108.29    8.20 
 -10  -1  -2  106.19    8.10 
 -10  -2  -2  262.97   14.00 
 -10  -2  -2  239.08   13.90 
 -10  -2  -2  260.97   13.60 
 -10  -3  -2  122.99   12.50 
 -10  -3  -2  127.79   11.40 
 -10  -3  -2  111.19   10.40 
 -10  -4  -2  150.28   12.80 
 -10  -4  -2  156.28   14.00 
 -10  -5  -2   48.30    9.50 
 -10  -5  -2   30.20    9.00 
 -10  -6  -2   16.30    8.40 
 -10  -6  -2   17.30    8.30 
 -10  -7  -2   13.00    8.00 
 -10  -7  -2   25.30    9.90 
 -10  -8  -2    8.00    9.60 
 -10  -8  -2   13.70   10.50 
 -11   7  -2    6.90    7.70 
 -11   7  -2   -1.70    9.10 
 -11   6  -2   11.70   10.50 
 -11   6  -2   -3.00    5.70 
 -11   5  -2   30.30   12.10 
 -11   5  -2   15.00    6.10 
 -11   4  -2   42.10    8.30 
 -11   4  -2   52.89   13.60 
 -11   3  -2  143.69   19.10 
 -11   3  -2  128.79   12.80 
 -11   3  -2  127.19   11.30 
 -11   2  -2   90.99    9.90 
 -11   2  -2  103.09    8.30 
 -11   1  -2  139.29   10.00 
 -11   1  -2  149.19    9.10 
 -11   1  -2  146.09   10.30 
 -11   0  -2   82.19    8.00 
 -11   0  -2   70.29    7.60 
 -11   0  -2   87.19    7.70 
 -11  -1  -2  163.78   10.60 
 -11  -1  -2  149.39    9.80 
 -11  -1  -2  141.49    9.90 
 -11  -2  -2   93.99    9.80 
 -11  -2  -2   98.79   11.40 
 -11  -2  -2  109.59    9.80 
 -11  -3  -2  150.98   12.50 
 -11  -3  -2  151.58   12.30 
 -11  -4  -2   44.60    9.10 
 -11  -4  -2   46.40    9.10 
 -11  -5  -2   11.50    6.60 
 -11  -5  -2   24.70    8.40 
 -11  -6  -2   11.10    7.50 
 -11  -6  -2    5.80    6.80 
 -11  -7  -2    6.20    9.00 
 -11  -7  -2   10.80    9.00 
 -12   6  -2    1.10    5.90 
 -12   6  -2   13.40   11.40 
 -12   5  -2   10.60    6.50 
 -12   5  -2    9.20   10.20 
 -12   4  -2   23.10    7.00 
 -12   4  -2   19.90   11.60 
 -12   4  -2   24.10    6.80 
 -12   3  -2   90.49   11.10 
 -12   3  -2   93.79   16.60 
 -12   2  -2   68.39    9.20 
 -12   1  -2   56.09    8.10 
 -12   1  -2   50.49    6.90 
 -12   0  -2   25.20    4.70 
 -12   0  -2   29.30    6.10 
 -12   0  -2   25.50    5.00 
 -12  -1  -2   56.99    7.00 
 -12  -1  -2   50.49    7.60 
 -12  -2  -2   74.29    9.00 
 -12  -2  -2   89.39   10.30 
 -12  -3  -2  103.79   11.70 
 -12  -3  -2  110.89   12.90 
 -12  -4  -2   12.40    6.70 
 -12  -4  -2   36.10    9.30 
 -12  -5  -2    7.00    8.00 
 -12  -5  -2   11.00    7.10 
 -12  -6  -2   10.60    8.30 
 -12  -6  -2   13.10    8.10 
 -13   5  -2   22.60   12.20 
 -13   5  -2   13.40    6.80 
 -13   5  -2   14.50    7.40 
 -13   4  -2    5.40    9.10 
 -13   4  -2   10.10    6.20 
 -13   3  -2   32.00   12.50 
 -13   3  -2   24.80    7.10 
 -13   2  -2   79.19    9.70 
 -13   1  -2   66.39    9.40 
 -13   1  -2   56.79    7.40 
 -13   0  -2   40.20    5.90 
 -13   0  -2   49.60    8.20 
 -13  -1  -2   55.29    7.40 
 -13  -1  -2   59.69    8.60 
 -13  -2  -2   85.09   10.60 
 -13  -2  -2   73.29    9.10 
 -13  -3  -2   51.19    9.20 
 -13  -3  -2   40.00    8.20 
 -13  -4  -2    7.30    6.80 
 -13  -4  -2    6.70    5.40 
 -13  -5  -2    7.50    8.00 
 -13  -5  -2   14.00    7.60 
 -14   4  -2   12.80    6.30 
 -14   4  -2   13.80   12.80 
 -14   3  -2   22.90    7.10 
 -14   3  -2    9.00    9.90 
 -14   2  -2   14.80    5.20 
 -14   2  -2    8.80    9.90 
 -14   1  -2   51.69    6.90 
 -14   1  -2   56.69    9.70 
 -14   0  -2   14.90    4.20 
 -14   0  -2   20.90    7.10 
 -14  -1  -2   25.60    5.70 
 -14  -1  -2   63.29    9.40 
 -14  -2  -2   20.50    5.90 
 -14  -2  -2   37.90    8.50 
 -14  -3  -2   30.30    8.50 
 -14  -3  -2   28.90    7.50 
 -14  -4  -2    8.00    7.60 
 -14  -4  -2    5.60    6.20 
 -15   3  -2  -15.60    8.80 
 -15   3  -2   -2.80    4.50 
 -15   2  -2   28.30    6.10 
 -15   2  -2   10.50   11.70 
 -15   1  -2   14.00    4.10 
 -15   1  -2   25.00    7.40 
 -15   0  -2   61.19   10.30 
 -15   0  -2   39.80    5.40 
 -15  -1  -2   27.30    7.70 
 -15  -1  -2   16.30    4.80 
 -15  -2  -2   33.70    8.80 
 -15  -2  -2   22.20    5.90 
 -15  -3  -2   -1.10    4.80 
 -15  -3  -2   14.20    8.30 
 -16  -1   3   -3.10    8.80 
 -16   0   3   20.20   11.80 
 -16   1   3   -0.60    9.10 
 -16   2   3   33.50   13.60 
 -15  -4   3    8.80    5.50 
 -15  -4   3   13.80    8.10 
 -15  -3   3   22.10    4.90 
 -15  -3   3   19.60    7.90 
 -15   0   3   -4.30    8.40 
 -15   1   3   56.99   15.30 
 -15   2   3    5.80   10.60 
 -15   3   3   31.00   12.90 
 -15   4   3    3.50   11.40 
 -15   4   3    3.10    4.40 
 -14  -5   3   13.60    8.20 
 -14  -5   3    5.60    5.80 
 -14  -4   3   22.60    6.30 
 -14  -4   3   41.30   10.40 
 -14  -3   3   12.60    4.40 
 -14  -3   3    2.60    6.50 
 -14   0   3  176.48   21.80 
 -14   1   3   21.40   11.20 
 -14   2   3   40.50   12.10 
 -14   3   3    0.70    8.70 
 -14   3   3    2.10    3.00 
 -14   4   3   38.20    6.90 
 -14   4   3   33.60   14.60 
 -14   5   3   -1.90   10.60 
 -14   5   3    2.80    5.20 
 -13  -6   3   10.20    8.90 
 -13  -6   3   16.90    7.70 
 -13  -5   3   61.39   12.00 
 -13  -5   3   34.20    8.80 
 -13  -4   3    1.50    4.60 
 -13  -3   3   26.40    5.70 
 -13  -2   3   24.60    4.30 
 -13   1   3   89.49   16.00 
 -13   2   3   22.70   10.10 
 -13   3   3    9.70    9.30 
 -13   3   3   18.20    4.70 
 -13   4   3   12.10    9.70 
 -13   4   3   -0.80    3.90 
 -13   5   3   20.90    6.60 
 -13   5   3   30.20   14.10 
 -13   6   3   -0.60    9.60 
 -13   6   3    3.70    5.90 
 -12  -7   3   10.00    8.20 
 -12  -7   3   18.50   10.10 
 -12  -6   3   11.10    7.90 
 -12  -5   3    5.20    5.80 
 -12  -4   3   22.70    6.80 
 -12  -3   3   24.50    5.70 
 -12  -2   3   96.39    7.20 
 -12  -2   3   92.59    7.30 
 -12   1   3   56.69   13.20 
 -12   2   3   95.69    6.00 
 -12   2   3  108.79   17.00 
 -12   2   3   87.49    6.30 
 -12   3   3   15.70    9.00 
 -12   3   3   21.20    5.00 
 -12   4   3   50.39   13.60 
 -12   4   3   34.20    7.20 
 -12   5   3   17.50   10.90 
 -12   5   3    4.30    5.10 
 -12   6   3    5.00   10.70 
 -12   6   3   18.30    7.60 
 -12   7   3   13.70    8.10 
 -11  -7   3   11.30    8.60 
 -11  -6   3   16.60    7.80 
 -11  -5   3   19.60    7.00 
 -11  -4   3   24.90    6.60 
 -11  -3   3  172.38   19.20 
 -11  -3   3  158.08   11.20 
 -11  -2   3   13.10    4.00 
 -11  -2   3   19.20    4.40 
 -11  -1   3   45.90    3.70 
 -11   1   3   61.59   11.90 
 -11   2   3   17.20    3.70 
 -11   2   3   10.80    3.20 
 -11   2   3    6.70    7.00 
 -11   3   3  144.99   10.50 
 -11   3   3  167.78   20.80 
 -11   3   3  142.49    9.90 
 -11   4   3   22.30    6.50 
 -11   4   3   18.20   10.20 
 -11   5   3   14.90    6.70 
 -11   5   3   33.80   11.80 
 -11   6   3    1.00    8.60 
 -11   6   3    5.30    6.80 
 -11   7   3    5.10    8.20 
 -10  -8   3    7.30    9.30 
 -10  -8   3   29.40   11.80 
 -10  -7   3    1.30    7.40 
 -10  -6   3   17.90    7.50 
 -10  -5   3   14.50    6.40 
 -10  -4   3   69.29    9.50 
 -10  -3   3  146.49   10.70 
 -10  -3   3  125.49   11.20 
 -10  -2   3  153.48    9.80 
 -10  -2   3  157.78    9.20 
 -10  -1   3   17.20    2.90 
 -10  -1   3   16.40    2.80 
 -10   1   3   10.90    6.80 
 -10   2   3  169.18    8.80 
 -10   2   3  174.48    9.40 
 -10   2   3  184.58   19.20 
 -10   3   3  137.59   10.60 
 -10   3   3  146.69    9.80 
 -10   3   3  115.09   16.40 
 -10   4   3   66.39    9.70 
 -10   4   3   67.39   13.80 
 -10   5   3   11.40    6.30 
 -10   5   3    8.60    8.30 
 -10   6   3    5.30    6.10 
 -10   6   3   11.10    9.40 
 -10   7   3   16.20    8.20 
 -10   8   3   15.40   10.20 
  -9  -8   3   30.40   11.50 
  -9  -7   3   16.40    8.60 
  -9  -6   3   12.80    7.10 
  -9  -5   3   26.90    7.70 
  -9  -4   3  121.59   12.20 
  -9  -4   3  140.29   14.00 
  -9  -3   3  189.18   12.10 
  -9  -3   3  194.88   13.30 
  -9  -2   3  212.08   11.00 
  -9  -2   3  227.88   11.90 
  -9  -1   3  231.08    9.00 
  -9  -1   3  238.18    9.60 
  -9   1   3  221.48    7.90 
  -9   1   3  195.38   15.40 
  -9   2   3  257.87   11.00 
  -9   2   3  251.77   11.90 
  -9   2   3  252.77   18.20 
  -9   3   3  198.28   12.40 
  -9   3   3  188.98   17.20 
  -9   3   3  197.08   11.40 
  -9   4   3  125.79   16.80 
  -9   4   3  131.59   10.90 
  -9   4   3  124.99   12.70 
   9  -4  -3  115.59    5.90 
  -9   5   3   26.40    8.10 
  -9   5   3   20.00    9.90 
  -9   6   3   24.00    8.40 
  -9   6   3   17.50   10.10 
  -9   7   3   21.50    9.40 
  -9   8   3   12.40    9.60 
  -8  -9   3   21.10   10.80 
  -8  -9   3   16.60   11.00 
  -8  -8   3   -4.20    7.10 
  -8  -7   3   20.60    8.60 
  -8  -6   3   22.30    7.50 
  -8  -5   3  113.49   12.60 
  -8  -4   3  229.58   14.50 
  -8  -4   3  199.88   15.40 
   8   4  -3  202.58   11.70 
  -8  -3   3  138.99   11.50 
  -8  -3   3  165.38   10.80 
   8   3  -3  149.79    7.70 
   8   3  -3  151.98    7.60 
  -8  -2   3  116.19    8.40 
  -8  -2   3  118.49    7.70 
  -8  -1   3  345.77   12.00 
  -8  -1   3  361.06   12.70 
  -8   1   3  395.66   19.80 
  -8   1   3  352.16   11.70 
  -8   1   3  342.67   11.10 
  -8   2   3  109.79    6.50 
  -8   2   3  130.19   14.20 
  -8   2   3  104.29    7.70 
  -8   2   3  105.69    7.00 
  -8   3   3  157.28   11.10 
  -8   3   3  145.29   16.80 
  -8   3   3  134.09    9.40 
  -8   4   3  186.38   16.80 
  -8   4   3  184.88   14.20 
  -8   4   3  201.48   13.10 
   8  -4  -3  198.48    9.80 
  -8   5   3  129.79   15.20 
  -8   5   3  127.89   17.80 
  -8   6   3   48.00   11.00 
  -8   6   3   18.60   10.20 
  -8   7   3   15.40    8.50 
  -8   8   3   18.60    9.50 
  -8   9   3   24.70   13.10 
  -7  -9   3   -2.20    9.40 
  -7  -9   3    4.50    8.80 
  -7  -8   3    0.10    7.50 
  -7  -7   3    2.10    6.10 
  -7  -6   3   89.09   12.50 
   7   6  -3   91.29   11.90 
  -7  -5   3   82.89   12.60 
  -7  -5   3   66.89   10.30 
   7   5  -3   74.49    9.90 
  -7  -4   3  299.17   18.20 
  -7  -4   3  328.97   17.20 
  -7  -3   3   63.19    8.20 
  -7  -3   3   75.69    8.30 
   7   3  -3   69.39    5.90 
  -7  -2   3   86.99    6.60 
  -7  -2   3   85.49    7.30 
  -7  -1   3  454.45   14.30 
  -7  -1   3  430.36   14.70 
  -7   1   3  429.76   20.30 
  -7   1   3  456.25   13.80 
  -7   1   3  474.75   14.70 
  -7   2   3   95.19    7.40 
  -7   2   3   81.69    6.10 
  -7   2   3   92.39    5.80 
  -7   2   3  106.09   12.50 
  -7   3   3   71.09   11.30 
  -7   3   3   63.99    7.10 
  -7   3   3   74.49    8.70 
   7  -3  -3   65.19    4.80 
  -7   4   3  348.57   21.50 
  -7   4   3  314.57   16.50 
  -7   4   3  364.56   19.20 
   7  -4  -3  312.27   13.90 
  -7   5   3   72.39   11.40 
  -7   5   3   91.49   11.40 
  -7   5   3   86.79   14.00 
  -7   6   3   87.29   13.50 
  -7   7   3    5.70    8.10 
  -7   8   3    4.90    8.40 
  -7   9   3    7.00   11.10 
  -6  -9   3   13.60    8.60 
  -6  -9   3    2.90    8.90 
  -6  -8   3    9.80    8.20 
  -6  -7   3   20.60    8.80 
   6   7  -3   19.70    8.30 
  -6  -6   3   31.50    8.50 
  -6  -6   3   41.30   12.80 
   6   6  -3   33.00    8.60 
  -6  -5   3  162.68   17.00 
  -6  -5   3  145.19   13.00 
   6   5  -3  156.38   13.10 
  -6  -4   3  175.88   12.50 
  -6  -4   3  214.78   14.80 
   6   4  -3  199.98   12.40 
  -6  -3   3   41.10    6.70 
  -6  -3   3   47.40    6.30 
   6   3  -3   46.80    5.70 
  -6  -2   3  166.88    9.00 
  -6  -2   3  170.18    9.70 
   6   2  -3  185.08    7.30 
   6   2  -3  173.98    7.50 
   6   2  -3  174.58    7.50 
  -6  -1   3 1287.97   36.20 
  -6  -1   3 1313.27   35.70 
  -6   1   3 1257.47   34.20 
  -6   1   3 1262.17   40.90 
  -6   1   3 1279.87   34.80 
  -6   2   3  173.88    7.80 
  -6   2   3  160.68    9.40 
  -6   2   3  164.48    8.40 
  -6   2   3  171.98   12.10 
   6  -2  -3  173.88    5.90 
   6  -2  -3  166.88    6.10 
  -6   3   3   49.50    7.30 
  -6   3   3   57.69    6.80 
  -6   3   3   76.59   11.30 
   6  -3  -3   55.99    5.40 
  -6   4   3  175.48   15.40 
  -6   4   3  169.48   13.50 
  -6   4   3  164.58   11.70 
   6  -4  -3  210.48   12.80 
  -6   5   3  146.79   15.70 
  -6   5   3  184.68   20.00 
  -6   5   3  140.59   14.00 
   6  -5  -3  161.48    9.70 
   6  -5  -3  153.58   11.40 
  -6   6   3   37.50   10.30 
   6  -6  -3   33.90    7.90 
  -6   7   3   16.40    9.20 
  -6   8   3    7.70    9.20 
  -6   9   3   -1.00   10.20 
  -5  -9   3    7.40    8.10 
  -5  -9   3   14.20    9.70 
  -5  -8   3    2.40    7.70 
  -5  -7   3   21.00    8.60 
   5   7  -3   20.20    8.30 
  -5  -6   3   97.89   13.40 
   5   6  -3   72.19   11.60 
  -5  -5   3   28.10    8.50 
  -5  -5   3   36.20    7.60 
   5   5  -3   21.40    6.50 
  -5  -4   3  266.87   17.10 
  -5  -4   3  324.77   16.40 
   5   4  -3  291.67   15.60 
  -5  -3   3   20.10    5.10 
  -5  -3   3   36.40    5.80 
   5   3  -3   37.70    5.40 
  -5  -2   3  314.37   13.40 
  -5  -2   3  307.97   12.60 
   5   2  -3  292.67   11.40 
   5   2  -3  287.27   11.20 
  -5  -1   3  260.47    9.70 
  -5  -1   3  279.27   10.10 
  -5   0   3  919.61   24.40 
  -5   1   3  278.37    9.90 
  -5   1   3  278.87   13.80 
  -5   1   3  279.77    9.60 
  -5   2   3  301.37   13.40 
  -5   2   3  288.57   11.20 
  -5   2   3  282.27   11.90 
  -5   2   3  316.67   16.30 
   5  -2  -3  314.57   10.60 
   5  -2  -3  304.37   11.10 
  -5   3   3   33.20    6.00 
  -5   3   3   40.30    5.60 
  -5   3   3   28.70    7.40 
  -5   3   3   29.00    5.00 
   5  -3  -3   38.50    3.90 
   5  -3  -3   29.90    5.40 
  -5   4   3  296.27   17.20 
  -5   4   3  298.17   15.60 
  -5   4   3  294.97   18.80 
   5  -4  -3  298.87   14.50 
   5  -4  -3  304.07   12.80 
  -5   5   3   35.50    7.90 
  -5   5   3   38.00    8.90 
   5  -5  -3   24.40    6.00 
   5  -5  -3   27.90    5.60 
  -5   6   3   88.29   12.30 
  -5   6   3   81.89   13.10 
   5  -6  -3   73.49   10.60 
   5  -6  -3   84.19   10.70 
  -5   7   3   22.70   10.10 
   5  -7  -3   13.20    7.10 
  -5   8   3   -0.90    8.90 
  -5   9   3  -10.00    9.40 
  -4 -10   3   22.30   12.00 
  -4 -10   3   13.10   10.80 
  -4  -9   3   22.90   10.80 
  -4  -9   3   13.50    8.40 
  -4  -8   3    8.60    7.30 
   4   8  -3   12.70    9.20 
  -4  -7   3   58.39   11.20 
   4   7  -3   37.40   10.30 
  -4  -6   3   23.40    6.00 
  -4  -6   3   17.40    7.40 
   4   6  -3   31.50    9.30 
  -4  -5   3  192.88   13.90 
  -4  -5   3  171.58   15.00 
   4   5  -3  179.28   14.20 
  -4  -4   3  108.39    9.50 
  -4  -4   3   92.89   11.20 
   4   4  -3   87.29    9.50 
  -4  -3   3 1241.48   41.00 
  -4  -3   3 1300.37   39.80 
   4   3  -3 1251.17   38.70 
   4   3  -3 1304.97   39.60 
  -4  -2   3  618.14   21.00 
  -4  -2   3  660.73   22.10 
   4   2  -3  611.24   20.10 
  -4  -1   3 1880.41   51.69 
  -4  -1   3 1948.01   51.99 
   4   1  -3 2045.60   50.79 
   4   1  -3 1903.31   50.99 
  -4   0   3  420.36   12.00 
  -4   0   3  398.56   11.70 
  -4   1   3 1913.31   51.59 
  -4   1   3 1945.41   55.79 
  -4   1   3 1894.41   51.79 
   4  -1  -3 1969.10   50.39 
   4  -1  -3 2024.10   50.19 
  -4   2   3  629.14   20.00 
  -4   2   3  631.74   21.90 
  -4   2   3  605.44   20.60 
  -4   2   3  643.54   24.50 
   4  -2  -3  666.73   23.90 
   4  -2  -3  647.14   20.40 
  -4   3   3 1249.47   42.50 
  -4   3   3 1261.67   40.90 
  -4   3   3 1272.47   39.10 
  -4   3   3 1256.07   38.50 
   4  -3  -3 1261.27   41.50 
   4  -3  -3 1321.07   36.60 
   4  -3  -3 1241.38   38.30 
   4  -3  -3 1316.97   39.40 
  -4   4   3   88.19    9.80 
  -4   4   3   95.39   10.90 
   4  -4  -3  105.19    9.00 
  -4   5   3  185.68   15.60 
  -4   5   3  199.48   14.20 
   4  -5  -3  208.28   12.10 
   4  -5  -3  195.18   13.40 
  -4   6   3   30.00    9.40 
   4  -6  -3   21.00    6.10 
   4  -6  -3   28.20    7.10 
  -4   7   3   47.40   12.50 
   4  -7  -3   41.10    9.90 
  -4   8   3   19.10   11.20 
   4  -8  -3    1.10    6.30 
  -4   9   3   19.80   12.00 
  -4  10   3   13.10   13.80 
  -3 -10   3   -5.00    8.10 
  -3 -10   3    3.80    8.40 
  -3  -9   3   -3.00    7.00 
  -3  -9   3   -5.10    6.60 
   3   9  -3    3.20    9.90 
  -3  -8   3   58.39   12.50 
   3   8  -3   62.39   14.10 
  -3  -7   3   22.90    8.70 
   3   7  -3   22.70    9.30 
  -3  -6   3  115.99   13.30 
  -3  -6   3  121.79   10.20 
   3   6  -3  134.29   14.90 
  -3  -5   3   34.50    5.90 
  -3  -5   3   32.40    8.10 
  -3  -5   3   26.60    6.20 
   3   5  -3   29.00    7.40 
  -3  -4   3  465.85   21.60 
  -3  -4   3  418.76   19.10 
   3   4  -3  397.06   19.70 
  -3  -3   3  444.76   19.30 
  -3  -3   3  445.86   17.90 
   3   3  -3  414.66   17.90 
   3   3  -3  417.46   17.30 
  -3  -2   3 3202.68   85.19 
  -3  -2   3 3322.87   86.59 
   3   2  -3 3138.09   85.09 
   3   2  -3 3086.79   84.79 
  -3  -1   3  496.95   15.60 
  -3  -1   3  483.85   15.80 
   3   1  -3  537.05   15.50 
   3   1  -3  487.65   15.40 
  -3   0   3  703.13   21.80 
  -3   0   3  727.43   20.00 
  -3   0   3  719.93   20.20 
   3   0  -3  710.43   19.00 
   3   0  -3  720.53   19.00 
  -3   1   3  522.55   16.20 
  -3   1   3  540.25   19.20 
  -3   1   3  532.45   16.50 
  -3   1   3  553.54   15.70 
   3  -1  -3  525.75   16.10 
   3  -1  -3  545.15   18.70 
   3  -1  -3  515.35   15.80 
  -3   2   3 3249.18   85.79 
  -3   2   3 3304.27   85.09 
  -3   2   3 3082.79   86.69 
  -3   2   3 3090.89   88.39 
   3  -2  -3 3239.98   88.19 
   3  -2  -3 3288.27   84.09 
   3  -2  -3 3260.17   85.79 
   3  -2  -3 3204.08   85.29 
  -3   3   3  427.66   17.20 
  -3   3   3  457.05   18.10 
  -3   3   3  407.26   19.30 
   3  -3  -3  451.05   19.20 
   3  -3  -3  428.16   17.50 
   3  -3  -3  476.15   18.70 
  -3   4   3  446.06   19.60 
  -3   4   3  426.26   21.10 
   3  -4  -3  456.55   18.00 
   3  -4  -3  430.76   22.50 
   3  -4  -3  443.66   19.60 
  -3   5   3   33.90    8.50 
  -3   5   3   39.70    7.80 
   3  -5  -3   36.50    6.60 
   3  -5  -3   21.40    6.30 
  -3   6   3  127.19   16.40 
   3  -6  -3  114.29   12.80 
   3  -6  -3  123.29   11.50 
  -3   7   3   24.90    9.80 
   3  -7  -3   23.10    8.00 
   3  -7  -3   31.70    8.70 
  -3   8   3   46.90   13.70 
   3  -8  -3   33.40    9.00 
  -3   9   3   12.00   11.10 
  -3  10   3   -3.90   11.20 
  -2 -10   3   -1.00    8.90 
  -2  -9   3   12.70    9.00 
  -2  -9   3    8.50    8.60 
   2   9  -3    6.50   10.70 
  -2  -8   3    3.00    6.90 
   2   8  -3   -4.00    7.20 
  -2  -7   3  129.79   16.00 
   2   7  -3  106.79   15.60 
  -2  -6   3   92.59   12.00 
  -2  -6   3   78.09    9.30 
   2   6  -3   81.39   11.90 
  -2  -5   3   91.49   11.80 
  -2  -5   3   92.99   11.50 
  -2  -5   3   95.29    8.10 
   2   5  -3   82.79   10.80 
  -2  -4   3  194.98   13.90 
  -2  -4   3  203.08   12.70 
  -2  -4   3  193.08   10.10 
   2   4  -3  219.18   13.90 
  -2  -3   3 2774.52   77.49 
  -2  -3   3 2665.33   75.49 
   2   3  -3 2634.44   75.49 
   2   3  -3 2779.32   76.59 
  -2  -2   3 1380.56   40.00 
  -2  -2   3 1296.27   38.60 
   2   2  -3 1371.56   38.80 
   2   2  -3 1306.97   39.00 
  -2  -1   3 2162.98   58.29 
  -2  -1   3 2157.88   57.89 
   2   1  -3 2173.18   58.09 
   2   1  -3 2238.38   57.89 
  -2   0   3  155.48    7.00 
  -2   0   3  191.98    7.10 
   2   0  -3  143.79    6.80 
  -2   1   3 2309.67   61.99 
  -2   1   3 2192.18   60.29 
  -2   1   3 2276.67   59.99 
  -2   1   3 2260.07   59.59 
   2  -1  -3 2280.97   60.19 
   2  -1  -3 2213.08   59.19 
   2  -1  -3 2354.66   61.89 
  -2   2   3 1388.36   38.40 
  -2   2   3 1378.66   40.20 
  -2   2   3 1329.97   38.90 
   2  -2  -3 1288.57   40.30 
   2  -2  -3 1379.86   39.40 
   2  -2  -3 1316.87   38.80 
   2  -2  -3 1361.26   37.90 
  -2   3   3 2778.02   78.59 
  -2   3   3 2662.13   76.29 
   2  -3  -3 2794.62   75.09 
   2  -3  -3 2704.03   78.09 
   2  -3  -3 2811.22   77.49 
   2  -3  -3 2744.43   76.29 
  -2   4   3  203.08   12.50 
  -2   4   3  203.58   14.30 
   2  -4  -3  200.88   13.20 
   2  -4  -3  175.38   12.10 
   2  -4  -3  185.98   11.40 
  -2   5   3   85.49   10.60 
  -2   5   3  113.19   14.00 
   2  -5  -3  105.79   11.50 
   2  -5  -3  131.89   12.70 
  -2   6   3  101.19   14.80 
   2  -6  -3   80.49   10.70 
   2  -6  -3   74.99   11.10 
  -2   7   3  113.69   17.30 
   2  -7  -3  103.89   14.60 
   2  -7  -3   83.59   11.60 
  -2   8   3    3.60    9.10 
   2  -8  -3   10.70    7.20 
  -2   9   3   30.10   13.30 
   2  -9  -3    8.30    9.30 
  -2  10   3   18.10   13.30 
  -1 -10   3    1.10    8.30 
   1  10  -3    8.30   12.30 
  -1  -9   3    3.60    8.00 
  -1  -9   3   -1.10    8.00 
   1   9  -3   -1.50   10.20 
  -1  -8   3   38.20   11.00 
   1   8  -3   21.20   11.20 
  -1  -7   3   11.90    7.10 
   1   7  -3   20.90    9.50 
  -1  -6   3   80.99   11.20 
  -1  -6   3  103.29   10.80 
   1   6  -3   92.99   12.60 
  -1  -5   3  146.99    9.90 
  -1  -5   3  154.48   12.40 
   1   5  -3  133.29   13.60 
  -1  -4   3  592.74   20.80 
  -1  -4   3  600.64   23.80 
  -1  -4   3  644.94   26.40 
   1   4  -3  568.74   24.60 
   1   4  -3  584.94   23.80 
  -1  -3   3  345.57   14.90 
  -1  -3   3  320.77   16.00 
  -1  -3   3  323.37   12.20 
   1   3  -3  332.77   14.90 
   1   3  -3  319.27   15.60 
  -1  -2   3 1172.08   32.10 
  -1  -2   3 1146.49   35.10 
  -1  -2   3 1209.58   36.40 
   1   2  -3 1219.98   35.90 
   1   2  -3 1265.47   35.70 
  -1  -1   3  291.07   11.00 
  -1  -1   3  294.97   10.70 
   1   1  -3  297.97   10.60 
   1   1  -3  282.67   10.90 
  -1   0   3 2424.46   61.79 
  -1   0   3 2436.26   62.59 
  -1   0   3 2348.27   62.29 
   1   0  -3 2442.96   62.39 
   1   0  -3 2395.76   62.19 
   1   0  -3 2163.48   61.49 
  -1   1   3  283.27   10.30 
  -1   1   3  286.17   11.00 
  -1   1   3  289.97   10.70 
   1  -1  -3  287.97   10.30 
   1  -1  -3  301.77   11.10 
   1  -1  -3  303.07   10.70 
  -1   2   3 1162.18   36.50 
  -1   2   3 1225.28   35.10 
  -1   2   3 1227.78   35.70 
   1  -2  -3 1178.28   35.50 
   1  -2  -3 1222.48   34.90 
   1  -2  -3 1232.88   36.30 
  -1   3   3  346.07   15.10 
  -1   3   3  331.17   16.70 
   1  -3  -3  321.77   15.10 
   1  -3  -3  325.77   14.20 
   1  -3  -3  356.66   16.30 
  -1   4   3  602.04   24.20 
  -1   4   3  589.64   26.20 
   1  -4  -3  635.34   24.80 
   1  -4  -3  623.74   25.30 
   1  -4  -3  692.73   26.70 
   1  -4  -3  599.94   23.10 
  -1   5   3  138.79   14.90 
  -1   5   3  173.48   14.90 
   1  -5  -3  140.89   12.40 
   1  -5  -3  151.58   11.50 
  -1   6   3   92.49   14.60 
   1  -6  -3  107.39   13.50 
   1  -6  -3  100.39   12.10 
  -1   7   3    5.00    8.80 
   1  -7  -3   23.90    8.00 
   1  -7  -3   15.80    8.50 
  -1   8   3   43.60   13.00 
   1  -8  -3   34.10   10.80 
   1  -8  -3   42.20    9.70 
  -1   9   3   13.10   11.40 
   1  -9  -3    0.60    7.90 
  -1  10   3   -9.00   12.10 
   1 -10  -3   -6.40    9.20 
   0 -10   3    6.50    9.60 
   0  10  -3   -5.00   11.00 
   0  -9   3    7.80    7.90 
   0  -9   3    0.70    7.50 
   0   9  -3   10.80   12.60 
   0  -8   3    6.40    7.00 
   0   8  -3    0.90    8.20 
   0  -7   3   62.79   11.60 
   0   7  -3   61.79   13.00 
   0  -6   3   57.79   10.20 
   0  -6   3   44.20    7.60 
   0   6  -3   43.00   10.00 
   0  -5   3  557.74   21.60 
   0  -5   3  538.75   24.00 
   0   5  -3  541.35   25.70 
   0  -4   3   21.30    5.20 
   0  -4   3   16.30    5.40 
   0  -4   3   17.50    4.30 
   0   4  -3   26.30    6.10 
   0   4  -3   21.20    6.30 
   0  -3   3  376.76   15.90 
   0  -3   3  373.36   13.80 
   0  -3   3  360.36   17.10 
   0   3  -3  366.16   16.10 
   0   3  -3  367.36   16.90 
   0  -2   3   47.90    5.80 
   0  -2   3   53.99    5.30 
   0   2  -3   53.29    5.60 
   0   2  -3   63.39    6.50 
   0   2  -3   59.19    4.70 
   0  -1   3   28.80    3.80 
   0  -1   3   30.60    4.10 
   0   1  -3    4.90    2.80 
   0   1  -3    9.80    2.70 
   0   0   3    3.80    2.10 
   0   0   3    2.50    2.40 
   0   0   3    4.20    1.80 
   0   0  -3    1.80    1.80 
   0   0  -3    3.20    2.30 
   0   0  -3    4.90    2.00 
   0   1   3   12.10    3.40 
   0  -1  -3   30.80    4.10 
   0  -1  -3   26.70    3.70 
   0  -1  -3   27.80    3.80 
   0   2   3   54.79    5.70 
   0   2   3   55.29    6.70 
   0   2   3   50.19    5.30 
   0  -2  -3   57.99    5.60 
   0  -2  -3   51.29    4.90 
   0  -2  -3   55.29    5.80 
   0   3   3  363.76   17.80 
   0   3   3  379.86   16.20 
   0  -3  -3  365.36   15.30 
   0  -3  -3  388.06   17.40 
   0  -3  -3  354.46   16.00 
   0   4   3   26.10    7.40 
   0   4   3   27.00    5.80 
   0  -4  -3   21.60    5.40 
   0  -4  -3   16.30    5.30 
   0  -4  -3   13.60    5.90 
   0   5   3  586.84   27.80 
   0  -5  -3  590.24   25.70 
   0  -5  -3  538.25   23.70 
   0   6   3   50.89   10.60 
   0  -6  -3   43.00    8.40 
   0  -6  -3   37.40    9.00 
   0   7   3   54.99   12.60 
   0  -7  -3   42.90   10.40 
   0  -7  -3   41.60    9.20 
   0   8   3   10.10    9.50 
   0  -8  -3    8.90    7.50 
   0  -8  -3    2.40    5.90 
   0   9   3   13.60   12.20 
   0  -9  -3   -0.40    7.70 
   0  10   3   -4.90   10.80 
   0 -10  -3    4.50    9.40 
   1 -10   3    3.60    9.60 
  -1  10  -3   -3.80   11.80 
   1  -9   3   -1.40    7.30 
  -1   9  -3   21.80   11.90 
   1  -8   3   28.20    8.60 
  -1   8  -3   18.00   10.70 
   1  -7   3   -1.60    5.30 
  -1   7  -3    6.50    7.70 
   1  -6   3  312.37   19.20 
  -1   6  -3  326.87   21.40 
   1  -5   3   -2.90    4.30 
  -1   5  -3   -4.70    5.30 
   1  -4   3  518.45   24.10 
   1  -4   3  575.84   22.60 
  -1   4  -3  576.24   24.20 
  -1   4  -3  518.75   21.20 
  -1   4  -3  584.64   23.30 
   1  -3   3    5.30    3.50 
   1  -3   3    7.60    4.30 
  -1   3  -3    8.80    3.70 
  -1   3  -3    9.80    4.00 
  -1   3  -3    3.00    4.30 
   1  -2   3  259.57   11.60 
   1  -2   3  277.47   12.90 
  -1   2  -3  268.77   11.10 
  -1   2  -3  284.47   12.00 
  -1   2  -3  305.77   12.90 
   1  -1   3  155.58    7.60 
   1  -1   3  161.98    8.00 
   1  -1   3  191.98    8.50 
  -1   1  -3  156.58    7.70 
  -1   1  -3  157.28    8.20 
   1   0   3    0.70    2.70 
   1   0   3   15.40    3.50 
   1   0   3    1.20    2.50 
  -1   0  -3    1.00    2.80 
  -1   0  -3   -2.80    2.00 
  -1   0  -3   21.40    3.90 
   1   1   3  176.18    8.60 
   1   1   3  166.58    8.40 
   1   1   3  169.78    7.90 
  -1  -1  -3  170.08    7.80 
  -1  -1  -3  179.18    8.40 
  -1  -1  -3  160.98    8.10 
   1   2   3  298.27   12.20 
   1   2   3  295.57   12.40 
   1   2   3  280.97   13.30 
  -1  -2  -3  271.57   11.70 
  -1  -2  -3  281.77   12.90 
  -1  -2  -3  276.27   12.30 
   1   3   3   -1.30    4.20 
   1   3   3    8.10    3.60 
  -1  -3  -3    6.40    4.00 
  -1  -3  -3   15.60    4.80 
  -1  -3  -3    9.80    4.90 
   1   4   3  544.85   22.40 
   1   4   3  580.14   25.00 
  -1  -4  -3  546.15   22.80 
  -1  -4  -3  558.94   24.30 
  -1  -4  -3  517.85   21.60 
   1   5   3   -0.30    5.80 
  -1  -5  -3   -3.20    3.50 
  -1  -5  -3   -6.90    4.50 
   1   6   3  324.37   22.20 
  -1  -6  -3  263.47   18.70 
  -1  -6  -3  323.37   18.60 
   1   7   3    3.50    7.80 
  -1  -7  -3   -2.40    5.50 
  -1  -7  -3    1.90    6.30 
   1   8   3   11.70    9.40 
  -1  -8  -3   23.60    9.50 
  -1  -8  -3   10.30    6.70 
   1   9   3    1.10   11.40 
  -1  -9  -3   -7.50    6.40 
  -1  -9  -3    0.30    8.40 
   1  10   3   19.20   13.40 
  -1 -10  -3   23.90   12.60 
  -2  10  -3   -4.30   10.80 
   2  -9   3   35.80   11.30 
  -2   9  -3    8.30   11.40 
   2  -8   3   -0.90    9.90 
   2  -8   3   -0.30    5.50 
  -2   8  -3    6.20    8.70 
   2  -7   3   94.19   13.30 
  -2   7  -3   82.39   14.60 
   2  -6   3   -3.00    4.40 
  -2   6  -3   -2.30    5.60 
   2  -5   3  398.16   19.50 
  -2   5  -3  371.76   20.10 
  -2   5  -3  409.56   21.80 
   2  -4   3   76.59    9.00 
  -2   4  -3   85.39    9.50 
  -2   4  -3   85.49   10.70 
  -2   4  -3   93.99   10.20 
   2  -3   3  247.68   12.70 
   2  -3   3  249.38   14.10 
  -2   3  -3  293.17   13.60 
  -2   3  -3  270.37   13.20 
  -2   3  -3  283.07   14.40 
   2  -2   3   29.60    4.30 
   2  -2   3   26.50    5.00 
  -2   2  -3   36.40    5.30 
  -2   2  -3   38.30    4.90 
   2  -1   3 1796.82   47.30 
   2  -1   3 1729.73   47.80 
   2  -1   3 1796.42   47.90 
  -2   1  -3 1689.83   47.70 
  -2   1  -3 1682.83   47.80 
  -2   1  -3 1661.03   47.40 
   2   0   3    0.60    2.50 
   2   0   3    1.50    2.50 
   2   0   3    2.10    2.00 
  -2   0  -3    1.90    2.70 
  -2   0  -3    3.80    2.80 
  -2   0  -3    1.60    2.40 
   2   1   3 1700.03   48.30 
   2   1   3 1748.72   47.20 
   2   1   3 1688.23   48.20 
  -2  -1  -3 1766.22   48.40 
  -2  -1  -3 1736.13   47.40 
  -2  -1  -3 1782.92   48.50 
   2   2   3   33.80    5.40 
   2   2   3   41.70    5.30 
  -2  -2  -3   33.30    4.80 
  -2  -2  -3   42.80    5.60 
  -2  -2  -3   53.89    6.40 
   2   3   3  297.37   15.70 
   2   3   3  275.37   13.50 
  -2  -3  -3  293.17   13.70 
  -2  -3  -3  274.67   13.90 
  -2  -3  -3  286.17   15.00 
   2   4   3   83.39   10.40 
  -2  -4  -3   99.19   10.50 
  -2  -4  -3   72.49    9.20 
  -2  -4  -3   66.89    8.40 
   2   5   3  403.56   22.50 
  -2  -5  -3  364.26   19.20 
  -2  -5  -3  426.36   21.40 
   2   6   3   -1.50    6.70 
  -2  -6  -3    3.30    5.50 
  -2  -6  -3    6.70    4.90 
   2   7   3  101.69   16.40 
  -2  -7  -3  120.89   15.60 
  -2  -7  -3   77.99   12.10 
   2   8   3  -10.30    6.60 
  -2  -8  -3    0.30    5.70 
  -2  -8  -3    4.90    8.20 
   2   9   3   31.60   13.50 
  -2  -9  -3    9.60    9.50 
  -2  -9  -3    8.40    8.20 
   2  10   3   -2.00   16.50 
  -2 -10  -3   -8.20    8.30 
  -3  10  -3    9.90   13.90 
  -3   9  -3   12.20   10.40 
   3  -8   3   60.59   11.50 
  -3   8  -3   81.19   15.80 
   3  -7   3   -2.50    5.30 
   3  -7   3   16.80    7.00 
  -3   7  -3    2.30    7.30 
   3  -6   3  143.49   12.90 
  -3   6  -3   85.29   13.00 
   3  -5   3   -0.10    3.80 
  -3   5  -3   -0.50    4.20 
  -3   5  -3    4.70    5.80 
  -3   5  -3    1.30    4.40 
   3  -4   3  542.35   21.80 
  -3   4  -3  551.24   22.90 
  -3   4  -3  529.15   23.10 
  -3   4  -3  515.05   23.60 
   3  -3   3  436.76   19.10 
   3  -3   3  392.36   16.70 
  -3   3  -3  404.06   18.20 
  -3   3  -3  439.46   17.60 
  -3   3  -3  387.66   17.50 
   3  -2   3  724.53   24.60 
   3  -2   3  776.92   26.10 
  -3   2  -3  774.72   25.50 
  -3   2  -3  787.12   24.90 
   3  -1   3 1434.66   41.70 
   3  -1   3 1510.55   42.10 
   3  -1   3 1466.15   40.50 
  -3   1  -3 1492.65   41.60 
  -3   1  -3 1447.56   42.00 
  -3   1  -3 1532.25   42.00 
   3   0   3 2360.56   63.19 
   3   0   3 2321.07   63.09 
   3   0   3 2384.06   61.59 
  -3   0  -3 2386.26   62.49 
  -3   0  -3 2358.56   63.79 
  -3   0  -3 2298.97   63.89 
   3   1   3 1454.65   43.10 
   3   1   3 1530.65   41.80 
   3   1   3 1541.95   43.10 
  -3  -1  -3 1502.15   43.20 
  -3  -1  -3 1526.85   42.20 
  -3  -1  -3 1558.84   43.40 
   3   2   3  737.33   24.80 
   3   2   3  747.13   25.90 
  -3  -2  -3  755.62   24.30 
  -3  -2  -3  759.22   24.80 
  -3  -2  -3  754.52   25.70 
   3   3   3  407.96   19.00 
   3   3   3  421.26   17.20 
  -3  -3  -3  395.56   18.20 
  -3  -3  -3  404.26   17.50 
  -3  -3  -3  358.16   16.40 
   3   4   3  584.74   25.60 
  -3  -4  -3  558.34   24.90 
  -3  -4  -3  561.24   23.60 
  -3  -4  -3  560.94   22.80 
   3   5   3    3.20    5.20 
  -3  -5  -3    0.30    4.70 
  -3  -5  -3    6.00    5.70 
  -3  -5  -3    8.50    5.50 
   3   6   3  130.69   16.20 
  -3  -6  -3   79.99   10.90 
  -3  -6  -3  120.69   14.80 
   3   7   3    7.20    8.10 
  -3  -7  -3   -2.90    5.10 
  -3  -7  -3    4.30    6.40 
   3   8   3   61.69   13.30 
  -3  -8  -3   66.19   13.80 
  -3  -8  -3   66.19   12.70 
   3   9   3  -10.00    9.30 
  -3  -9  -3   -3.60    8.20 
  -3  -9  -3    0.10    8.20 
  -3 -10  -3   -5.90    9.10 
  -3 -10  -3   -6.30    8.10 
  -4   9  -3   33.30   13.20 
   4  -8   3   -5.80    5.30 
  -4   8  -3  -14.20    7.60 
   4  -7   3  156.38   16.10 
  -4   7  -3  149.49   19.20 
   4  -6   3   19.10    6.80 
  -4   6  -3   32.20    9.20 
  -4   6  -3   23.60    8.10 
   4  -5   3  154.38   12.50 
  -4   5  -3  137.39   14.10 
  -4   5  -3  133.59   14.20 
  -4   5  -3   95.79   12.00 
   4  -4   3   34.30    6.20 
  -4   4  -3   40.80    8.20 
  -4   4  -3   36.60    7.50 
  -4   4  -3   40.90    7.10 
   4  -3   3 1512.75   44.40 
  -4   3  -3 1403.06   45.40 
  -4   3  -3 1488.05   44.90 
  -4   3  -3 1455.35   46.40 
   4  -2   3   52.69    6.30 
   4  -2   3   58.79    6.10 
  -4   2  -3   73.19    7.50 
  -4   2  -3   54.89    5.90 
   4  -1   3  214.68    9.90 
  -4   1  -3  204.78   10.10 
  -4   1  -3  232.18    9.80 
  -4   1  -3  216.78   10.10 
   4   0   3   -0.70    1.10 
   4   0   3    0.60    2.10 
  -4   0  -3    1.20    2.50 
  -4   0  -3   -0.60    2.00 
  -4   0  -3   -1.80    2.50 
   4   1   3  200.78   10.00 
  -4  -1  -3  213.98    9.50 
  -4  -1  -3  213.08   10.20 
  -4  -1  -3  216.88   10.30 
   4   2   3   74.99    7.40 
   4   2   3   49.70    6.60 
  -4  -2  -3   63.59    7.20 
  -4  -2  -3   58.79    6.50 
  -4  -2  -3   69.39    7.10 
   4   3   3 1481.25   46.90 
  -4  -3  -3 1478.75   45.50 
  -4  -3  -3 1416.46   44.40 
  -4  -3  -3 1519.15   46.90 
   4   4   3   33.40    7.20 
  -4  -4  -3   45.00    8.10 
   4   5   3  138.29   15.40 
  -4  -5  -3  141.39   12.80 
  -4  -5  -3  140.99   15.20 
  -4  -5  -3  132.19   11.80 
   4   6   3   33.60   10.10 
  -4  -6  -3   14.20    6.30 
  -4  -6  -3   11.80    6.40 
   4   7   3  133.69   17.40 
  -4  -7  -3  152.38   17.70 
  -4  -7  -3  116.79   15.60 
   4   8   3   -3.60    7.50 
  -4  -8  -3    7.70    6.90 
  -4  -8  -3    7.70    7.80 
  -4  -9  -3    9.00    9.60 
  -4  -9  -3   16.10    8.80 
  -5   9  -3   14.80   11.70 
  -5   8  -3   18.10   10.80 
   5  -7   3   11.50    6.20 
  -5   7  -3    5.80    7.40 
   5  -6   3  122.79   13.30 
  -5   6  -3  121.99   16.10 
  -5   6  -3  124.79   16.00 
   5  -5   3   24.10    6.20 
   5  -5   3   10.30    3.70 
  -5   5  -3   17.10    6.50 
  -5   5  -3   23.80    6.90 
  -5   5  -3   19.00    7.60 
   5  -4   3  342.07   16.00 
  -5   4  -3  284.57   17.50 
  -5   4  -3  293.47   16.90 
  -5   4  -3  281.17   15.90 
   5  -3   3  182.28   10.80 
  -5   3  -3  176.98   11.00 
  -5   3  -3  174.38   11.70 
  -5   3  -3  166.38   12.40 
   5  -2   3  945.81   29.80 
  -5   2  -3  885.61   29.50 
  -5   2  -3  888.11   28.90 
   5  -1   3   88.19    6.00 
   5  -1   3   85.39    6.10 
  -5   1  -3   84.99    6.80 
  -5   1  -3   87.59    6.60 
  -5   1  -3   88.39    6.90 
  -5   1  -3   79.09    6.10 
   5   0   3   13.60    2.90 
   5   0   3   22.10    3.40 
  -5   0  -3   14.40    3.80 
  -5   0  -3   14.50    3.20 
  -5   0  -3   13.90    3.80 
   5   1   3   90.59    6.40 
   5   1   3   77.69    6.20 
  -5  -1  -3   75.19    6.40 
  -5  -1  -3   83.09    6.20 
  -5  -1  -3   88.19    6.90 
   5   2   3  816.12   29.60 
   5   2   3  953.70   29.90 
  -5  -2  -3  914.51   30.40 
  -5  -2  -3  950.60   30.10 
  -5  -2  -3  969.00   29.30 
   5   3   3  174.78   12.10 
  -5  -3  -3  171.48   11.70 
  -5  -3  -3  180.08   11.10 
  -5  -3  -3  159.88   11.10 
   5   4   3  279.37   17.40 
  -5  -4  -3  350.76   18.60 
  -5  -4  -3  323.77   16.60 
  -5  -4  -3  325.47   17.50 
   5   5   3   21.10    7.30 
  -5  -5  -3   15.70    6.50 
  -5  -5  -3   12.50    6.40 
  -5  -5  -3    7.90    5.60 
   5   6   3   95.99   14.60 
  -5  -6  -3  107.59   13.60 
  -5  -6  -3  127.49   15.60 
   5   7   3   21.40    9.50 
  -5  -7  -3    9.90    7.80 
  -5  -7  -3    3.50    6.20 
  -5  -8  -3   39.30   11.90 
  -5  -8  -3   47.70   12.70 
  -5  -9  -3    2.50    9.10 
  -5  -9  -3    1.50    8.80 
  -6   9  -3   13.60   11.70 
  -6   8  -3   -4.40    8.00 
  -6   7  -3   44.00   12.10 
  -6   7  -3   58.09   12.90 
   6  -6   3   32.20    7.30 
  -6   6  -3   44.20   10.00 
  -6   6  -3   37.80   10.70 
   6  -5   3   59.59    8.10 
   6  -5   3   65.99    8.80 
  -6   5  -3   42.90    8.70 
  -6   5  -3   78.89   13.20 
  -6   5  -3   80.09   11.20 
   6  -4   3   72.59    7.30 
   6  -4   3   60.99    7.90 
  -6   4  -3   54.19    8.10 
  -6   4  -3   79.39   12.00 
  -6   4  -3   69.79    9.70 
   6  -3   3  383.46   13.10 
  -6   3  -3  365.56   16.70 
  -6   3  -3  351.46   17.20 
   6  -2   3  271.27   12.40 
  -6   2  -3  286.47   13.60 
  -6   2  -3  294.57   13.00 
   6  -1   3  667.53   20.70 
   6  -1   3  679.53   21.30 
  -6   1  -3  669.33   23.00 
  -6   1  -3  656.53   22.60 
  -6   1  -3  656.13   21.90 
   6   0   3    1.40    1.90 
   6   0   3   -0.20    1.80 
  -6   0  -3    3.80    2.50 
  -6   0  -3    2.90    2.80 
  -6   0  -3    6.90    2.90 
   6   1   3  681.83   21.50 
   6   1   3  644.84   21.70 
  -6  -1  -3  663.43   23.00 
  -6  -1  -3  714.43   22.00 
  -6  -1  -3  649.83   22.90 
   6   2   3  221.18   12.10 
  -6  -2  -3  274.17   13.00 
  -6  -2  -3  269.27   12.30 
  -6  -2  -3  291.57   13.70 
   6   3   3  339.27   17.00 
  -6  -3  -3  342.87   16.80 
  -6  -3  -3  366.86   16.50 
  -6  -3  -3  374.16   17.80 
   6   4   3   56.29    9.10 
  -6  -4  -3   53.89    8.50 
  -6  -4  -3   54.89    8.30 
  -6  -4  -3   68.79   10.10 
   6   5   3   71.19   11.10 
  -6  -5  -3   44.40    9.30 
  -6  -5  -3   46.60    8.30 
  -6  -5  -3   73.19   11.70 
   6   6   3   40.50   10.00 
  -6  -6  -3   47.10    9.10 
  -6  -6  -3   26.80    8.80 
   6   7   3   46.30   14.90 
  -6  -7  -3   78.89   14.20 
  -6  -7  -3   58.99   12.30 
  -6  -8  -3   -1.40    7.60 
  -6  -8  -3    9.50    8.60 
  -6  -9  -3  -12.40    7.10 
  -6  -9  -3   18.40   11.50 
  -7   9  -3    6.70   11.60 
  -7   8  -3   -4.80    7.90 
  -7   7  -3    9.30    8.20 
  -7   7  -3   16.10    9.10 
  -7   6  -3   87.29   14.90 
  -7   6  -3   73.19   12.20 
   7  -5   3   27.50    6.60 
  -7   5  -3   17.80    6.70 
  -7   5  -3   36.10    8.30 
  -7   5  -3   16.10    7.90 
  -7   4  -3   83.49   10.00 
  -7   4  -3   72.19    9.90 
  -7   4  -3   70.19   11.50 
   7  -3   3   53.39    6.60 
  -7   3  -3   44.70    6.90 
  -7   3  -3   55.99    7.40 
   7  -2   3  517.35   18.40 
  -7   2  -3  553.64   20.50 
  -7   2  -3  534.95   20.10 
  -7   2  -3  558.94   21.20 
   7  -1   3  282.37   10.70 
   7  -1   3  283.97   10.20 
  -7   1  -3  283.17   12.50 
  -7   1  -3  351.56   14.30 
  -7   1  -3  278.47   13.30 
   7   0   3 1084.09   29.20 
   7   0   3 1076.39   29.20 
  -7   0  -3 1007.90   33.20 
  -7   0  -3 1086.79   31.60 
  -7   0  -3 1022.80   33.30 
   7   1   3  280.57   10.70 
   7   1   3  296.17   11.40 
  -7  -1  -3  288.47   12.30 
  -7  -1  -3  297.47   13.50 
  -7  -1  -3  293.27   13.40 
   7   2   3  503.65   19.60 
  -7  -2  -3  554.74   21.50 
  -7  -2  -3  572.84   21.10 
  -7  -2  -3  553.04   20.30 
  -7  -3  -3   71.79    9.20 
  -7  -3  -3   55.19    7.90 
  -7  -3  -3   53.69    7.70 
   7   4   3   79.29   10.40 
  -7  -4  -3   94.69   10.50 
  -7  -4  -3   78.99   11.30 
  -7  -4  -3   74.59   10.00 
   7   5   3   33.80    8.10 
  -7  -5  -3   18.80    7.60 
  -7  -5  -3   31.10    8.20 
  -7  -5  -3   21.90    7.50 
   7   6   3  100.49   19.90 
  -7  -6  -3  108.99   14.40 
  -7  -6  -3   93.59   13.50 
  -7  -7  -3    4.60    7.40 
  -7  -7  -3   15.70    9.00 
  -7  -8  -3   -5.50    7.30 
  -7  -8  -3   10.90    7.90 
  -7  -9  -3   -1.10    7.00 
  -7  -9  -3    6.60   10.40 
  -8   8  -3   11.50    9.10 
  -8   7  -3   17.30    9.80 
  -8   7  -3   15.50    8.50 
  -8   6  -3   30.20    9.00 
  -8   6  -3   19.30    9.80 
  -8   5  -3  210.48   22.50 
  -8   5  -3  192.98   15.80 
   8  -4   3    6.30    3.90 
  -8   4  -3    0.50    4.10 
  -8   4  -3    9.00    6.80 
  -8   4  -3   -2.00    4.50 
   8  -3   3  174.88    9.90 
  -8   3  -3  173.88   12.10 
  -8   3  -3  175.88   11.50 
   8  -2   3   94.69    5.60 
  -8   2  -3  104.59    8.50 
  -8   2  -3   90.49    7.50 
  -8   2  -3  104.59    9.90 
  -8   2  -3  102.19    8.70 
  -8   1  -3  616.74   23.10 
  -8   1  -3  623.04   21.90 
  -8   1  -3  632.84   22.30 
  -8   0  -3  164.38    9.90 
  -8   0  -3  151.68    9.90 
  -8   0  -3  170.68    9.00 
  -8  -1  -3  643.64   21.70 
  -8  -1  -3  625.14   22.80 
  -8  -1  -3  615.14   22.90 
   8   2   3   90.29    7.00 
  -8  -2  -3   89.39    8.90 
  -8  -2  -3   94.39    8.20 
  -8  -2  -3   99.79    8.90 
   8   3   3  194.68   11.80 
  -8  -3  -3  192.58   12.10 
  -8  -3  -3  210.28   13.10 
  -8  -3  -3  171.48   12.70 
   8   4   3    0.40    2.30 
  -8  -4  -3    6.80    4.90 
  -8  -4  -3    0.80    4.90 
  -8  -4  -3    2.50    5.00 
  -8  -5  -3  237.08   17.60 
  -8  -5  -3  169.38   14.50 
  -8  -6  -3   20.40    9.10 
  -8  -6  -3   16.70    7.10 
  -8  -7  -3   11.00    7.00 
  -8  -7  -3   34.40   10.60 
  -8  -8  -3    4.80    7.40 
  -8  -8  -3   -8.30    6.90 
  -9   8  -3   -3.30    8.20 
  -9   8  -3   -2.70    7.30 
  -9   7  -3    3.90    8.70 
  -9   7  -3   -1.00    6.30 
  -9   6  -3   64.59   15.20 
  -9   6  -3   63.29   11.70 
  -9   5  -3   55.89   10.00 
  -9   5  -3   74.79   14.00 
  -9   4  -3  261.37   20.70 
  -9   4  -3  260.57   16.70 
   9  -3   3   99.99    6.60 
  -9   3  -3  104.09   10.90 
  -9   3  -3  106.89    9.50 
  -9   2  -3   73.89    8.00 
  -9   2  -3   93.39    8.60 
  -9   2  -3  101.09   10.20 
  -9   1  -3  115.69    8.50 
  -9   1  -3  106.09    8.20 
  -9   1  -3  113.79    9.40 
  -9   0  -3  427.36   17.60 
  -9   0  -3  414.06   17.60 
  -9   0  -3  412.66   16.20 
  -9  -1  -3  110.99    8.20 
  -9  -1  -3  109.99    8.80 
  -9  -1  -3  112.09    9.00 
  -9  -2  -3   93.59    8.60 
  -9  -2  -3   96.39    8.80 
  -9  -2  -3  104.69   10.40 
   9   3   3   87.59    7.90 
  -9  -3  -3  100.19   10.90 
  -9  -3  -3   98.79   11.20 
  -9  -3  -3  112.59   11.60 
  -9  -4  -3  239.78   15.50 
  -9  -4  -3  265.27   16.90 
  -9  -5  -3   53.09    9.20 
  -9  -5  -3   64.69   11.50 
  -9  -6  -3   59.29   10.60 
  -9  -6  -3   74.59   13.10 
  -9  -7  -3   -1.00    5.70 
  -9  -7  -3   -0.20    7.00 
  -9  -8  -3   -1.50    7.40 
  -9  -8  -3    3.70    8.70 
 -10   7  -3   -2.70    6.60 
 -10   7  -3    3.50    9.00 
 -10   6  -3   11.50    7.50 
 -10   6  -3   14.20    9.90 
 -10   5  -3   88.09   16.80 
 -10   5  -3   41.10    8.90 
 -10   4  -3   65.89   10.10 
 -10   4  -3   77.09   14.70 
 -10   3  -3  161.18   12.70 
 -10   3  -3  159.68   12.40 
 -10   2  -3  110.59   10.00 
 -10   2  -3   99.09    8.40 
 -10   1  -3  255.37   13.20 
 -10   1  -3  243.18   12.60 
 -10   1  -3  243.28   14.00 
 -10   0  -3   93.39    8.00 
 -10   0  -3   86.59    8.00 
 -10   0  -3   90.69    9.30 
 -10  -1  -3  246.38   12.70 
 -10  -1  -3  259.37   13.50 
 -10  -1  -3  263.27   14.10 
 -10  -2  -3  103.29   10.20 
 -10  -2  -3  109.09   11.10 
 -10  -2  -3  103.89    9.70 
 -10  -3  -3  157.78   12.40 
 -10  -3  -3  147.19   12.60 
 -10  -4  -3   60.59   10.10 
 -10  -4  -3   76.49   10.70 
 -10  -5  -3   46.30   10.00 
 -10  -5  -3   48.70    9.70 
 -10  -6  -3   11.80    7.10 
 -10  -6  -3    6.20    7.60 
 -10  -7  -3    9.40    7.90 
 -10  -7  -3   -2.90    7.50 
 -11   7  -3    5.50    9.50 
 -11   7  -3    1.90    6.50 
 -11   6  -3    9.60    6.90 
 -11   6  -3    3.90    9.10 
 -11   5  -3   12.50    9.60 
 -11   5  -3   -4.40    4.00 
 -11   4  -3   80.79   11.10 
 -11   4  -3   64.49   14.20 
 -11   3  -3   81.99   15.30 
 -11   3  -3   70.69   10.10 
 -11   2  -3  113.29   11.80 
 -11   1  -3   87.59    9.70 
 -11   1  -3   77.79    8.30 
 -11   1  -3   77.69    9.20 
 -11   0  -3  139.19   10.30 
 -11   0  -3  138.99   10.20 
 -11   0  -3  133.29    9.80 
 -11  -1  -3   87.19    9.60 
 -11  -1  -3   85.39    9.10 
 -11  -1  -3   84.99    8.80 
 -11  -2  -3  118.79   10.60 
 -11  -2  -3  116.69   11.50 
 -11  -3  -3   67.39    9.80 
 -11  -3  -3   76.39   10.50 
 -11  -4  -3   71.49   11.50 
 -11  -4  -3   80.09   11.90 
 -11  -5  -3   -2.50    5.50 
 -11  -5  -3   -0.80    5.50 
 -11  -6  -3   11.40    7.80 
 -11  -6  -3   13.60    7.70 
 -11  -7  -3    2.60    7.40 
 -11  -7  -3    5.80    9.10 
 -12   6  -3    9.10   10.90 
 -12   6  -3    3.80    5.90 
 -12   5  -3   10.90    6.20 
 -12   5  -3    1.50    9.30 
 -12   4  -3   32.00   12.30 
 -12   4  -3   11.90    6.30 
 -12   4  -3   17.10    6.90 
 -12   3  -3   71.49   15.40 
 -12   3  -3   93.79   11.40 
 -12   2  -3   77.59    9.90 
 -12   1  -3   44.50    7.10 
 -12   1  -3   45.80    8.00 
 -12   0  -3    9.80    5.00 
 -12   0  -3   21.00    5.30 
 -12  -1  -3   45.30    7.70 
 -12  -1  -3   44.90    6.80 
 -12  -2  -3   77.49   10.40 
 -12  -2  -3   77.59    9.50 
 -12  -3  -3   79.09   10.90 
 -12  -3  -3   98.69   11.60 
 -12  -4  -3   34.10    8.80 
 -12  -4  -3   19.00    7.00 
 -12  -5  -3   -2.40    5.90 
 -12  -5  -3   15.60    7.50 
 -12  -6  -3   -1.00    8.10 
 -12  -6  -3   11.00    7.90 
 -13   5  -3    3.40   10.40 
 -13   5  -3   -2.20    5.40 
 -13   5  -3    2.30    5.80 
 -13   4  -3   25.50   11.30 
 -13   4  -3   31.10    8.50 
 -13   3  -3   33.50    8.00 
 -13   3  -3   22.90   10.60 
 -13   2  -3   38.40    7.80 
 -13   1  -3   52.69    7.80 
 -13   1  -3   56.69    9.40 
 -13   0  -3   30.10    6.10 
 -13   0  -3   27.50    7.40 
 -13  -1  -3   47.50    8.50 
 -13  -1  -3   40.90    6.80 
 -13  -2  -3   40.20    7.90 
 -13  -2  -3   43.50    8.20 
 -13  -3  -3   56.19    9.60 
 -13  -3  -3   48.70    9.80 
 -13  -4  -3   55.39   11.50 
 -13  -4  -3   25.90    8.70 
 -13  -5  -3   -2.70    6.10 
 -13  -5  -3  -10.50    5.50 
 -14   4  -3   17.20    7.00 
 -14   4  -3    7.50   10.60 
 -14   3  -3   26.10   13.00 
 -14   3  -3   12.40    5.90 
 -14   2  -3   30.70    7.00 
 -14   1  -3   34.60    8.70 
 -14   1  -3   30.50    6.30 
 -14   0  -3   22.20    5.60 
 -14   0  -3   32.30    8.40 
 -14  -1  -3   39.00    7.00 
 -14  -1  -3   41.40    9.30 
 -14  -2  -3   23.10    6.50 
 -14  -2  -3   27.20    7.90 
 -14  -3  -3   12.20    6.60 
 -14  -3  -3   22.40    7.70 
 -14  -4  -3   10.10    7.40 
 -14  -4  -3   13.40    7.70 
 -15   3  -3   12.10    6.90 
 -15   3  -3   19.70   11.90 
 -15   2  -3    6.50   11.10 
 -15   2  -3   22.20    6.10 
 -15   1  -3   21.90    5.40 
 -15   1  -3   35.00    9.50 
 -15   0  -3   23.50    8.80 
 -15   0  -3   24.20    5.20 
 -15  -1  -3   35.50    6.50 
 -15  -1  -3   48.40    9.90 
 -15  -2  -3   12.20    5.50 
 -15  -2  -3   22.80    8.30 
 -15  -3  -3   16.60    6.80 
 -15  -3  -3   11.80    8.10 
 -16  -2   4   -6.50    8.30 
 -16  -1   4   14.50   10.20 
 -16   0   4    1.30    9.30 
 -16   1   4   46.50   15.40 
 -16   2   4    6.60   10.50 
 -15  -4   4   63.09   12.00 
 -15  -4   4   29.40    6.60 
 -15  -3   4    6.20    3.70 
 -15  -3   4   11.00    7.80 
 -15  -1   4    3.20    8.60 
 -15   0   4   44.70   12.60 
 -15   1   4   12.90   10.30 
 -15   2   4   21.10   11.40 
 -15   3   4   -6.20    8.50 
 -15   4   4   51.99   16.30 
 -15   4   4   26.00    5.80 
 -15   4   4   33.30    6.20 
 -14  -5   4   30.10    8.50 
 -14  -5   4   67.89   13.80 
 -14  -4   4    1.70    4.30 
 -14  -3   4   15.80    4.40 
 -14  -1   4   88.69   15.60 
 -14   0   4    2.40    7.50 
 -14   1   4   87.39   16.40 
 -14   2   4    6.00    8.10 
 -14   3   4   19.20   10.30 
 -14   3   4   15.60    4.00 
 -14   3   4   15.40    4.10 
 -14   4   4    2.20    3.70 
 -14   4   4   12.80   10.70 
 -14   5   4   35.00    8.40 
 -14   5   4   43.70   16.00 
 -13  -6   4   32.30    9.40 
 -13  -5   4    7.10    6.10 
 -13  -4   4   28.10    7.10 
 -13  -3   4    4.40    3.70 
 -13  -2   4   27.70    4.30 
 -13   0   4   85.99   14.80 
 -13   1   4   27.20   10.40 
 -13   2   4   16.70    9.80 
 -13   3   4    3.40    8.40 
 -13   3   4   -1.40    3.00 
 -13   4   4   19.30   11.50 
 -13   4   4   18.90    5.60 
 -13   5   4    6.30   11.80 
 -13   5   4   -0.20    5.00 
 -13   6   4   20.70    7.80 
 -13   6   4   18.60   14.30 
 -12  -7   4    8.50    7.70 
 -12  -6   4   -9.30    5.50 
 -12  -5   4   25.30    7.60 
 -12  -4   4   23.40    6.60 
 -12  -3   4   58.49    7.60 
 -12  -2   4   40.00    5.40 
 -12  -2   4   34.10    4.80 
 -12   0   4    1.50    6.10 
 -12   1   4   54.09   12.40 
 -12   2   4   32.30    3.90 
 -12   2   4   31.20   10.90 
 -12   2   4   33.80    4.10 
 -12   3   4   46.60    6.50 
 -12   3   4   69.89   15.60 
 -12   4   4   19.80    6.10 
 -12   4   4   42.60   12.60 
 -12   5   4   45.00   13.20 
 -12   5   4   36.70    8.70 
 -12   6   4   15.40    7.50 
 -12   6   4   35.40   14.40 
 -12   7   4    9.50    7.70 
 -11  -7   4    3.50    7.30 
 -11  -6   4   27.10    8.60 
 -11  -5   4    5.50    5.70 
 -11  -4   4   29.30    7.00 
 -11  -3   4   38.40   10.40 
 -11  -3   4   34.30    6.30 
 -11  -2   4  227.88   10.80 
 -11  -2   4  223.48   11.70 
 -11   1   4    5.60    6.60 
 -11   2   4  226.88   10.30 
 -11   2   4  234.28   20.00 
 -11   2   4  225.88    9.80 
 -11   3   4   40.80    6.00 
 -11   3   4   48.40   12.50 
 -11   3   4   37.80    6.60 
 -11   4   4   36.80    7.70 
 -11   4   4   32.00   10.70 
 -11   5   4   22.10    7.10 
 -11   5   4   -1.70    7.50 
 -11   6   4   34.30    9.80 
 -11   6   4   35.00   13.60 
 -11   7   4   -2.40    7.60 
 -10  -8   4    0.70    8.60 
 -10  -7   4   16.60    8.80 
 -10  -6   4    8.90    6.10 
 -10  -5   4   14.60    6.60 
 -10  -4   4   36.70    7.10 
 -10  -3   4  188.38   13.40 
 -10  -3   4  199.98   12.00 
 -10  -2   4   73.49    6.60 
 -10  -2   4   92.29    8.70 
 -10  -1   4   49.99    4.70 
 -10  -1   4   51.09    3.90 
 -10   1   4   60.79   11.50 
 -10   2   4   84.69    6.40 
 -10   2   4   69.89    6.90 
 -10   2   4   77.19   13.00 
 -10   3   4  183.58   12.20 
 -10   3   4  185.88   11.20 
 -10   3   4  200.08   21.10 
 -10   4   4   37.80   11.40 
 -10   4   4   32.20    7.70 
 -10   5   4   12.40    8.30 
 -10   5   4   10.70    6.60 
 -10   6   4   22.80   10.90 
 -10   6   4   14.10    7.20 
 -10   8   4   24.10   11.00 
  -9  -8   4   15.60   10.00 
  -9  -7   4    9.10    7.90 
  -9  -6   4   11.10    6.60 
  -9  -5   4   26.70    7.30 
  -9  -4   4   89.19   11.80 
  -9  -4   4   95.69   10.80 
  -9  -3   4  147.19   10.50 
  -9  -3   4  149.49   11.90 
  -9  -2   4  488.95   18.10 
  -9  -2   4  523.15   19.80 
  -9  -1   4  348.67   12.00 
  -9  -1   4  361.76   12.80 
  -9   1   4  364.66   11.40 
  -9   1   4  372.26   20.60 
  -9   2   4  493.45   17.00 
  -9   2   4  460.85   17.90 
  -9   2   4  485.05   25.40 
  -9   3   4  219.38   21.60 
  -9   3   4  153.48   10.10 
  -9   3   4  128.69   10.90 
  -9   4   4   83.59   10.80 
  -9   4   4   87.09    9.80 
  -9   4   4  114.29   16.60 
  -9   5   4   39.60   11.40 
  -9   5   4   33.10    8.60 
  -9   6   4    8.30    6.50 
  -9   7   4    5.40    7.40 
  -9   8   4   21.70   11.60 
  -8  -9   4   -2.80    8.60 
  -8  -8   4    3.90    8.40 
  -8  -7   4   13.40    8.20 
  -8  -6   4   27.00    7.80 
  -8  -5   4   82.39   11.20 
  -8  -4   4  178.18   13.00 
  -8  -4   4  177.78   14.40 
   8   4  -4  178.48   11.10 
  -8  -3   4  229.68   13.90 
  -8  -3   4  215.08   12.20 
   8   3  -4  215.28    9.50 
  -8  -2   4   80.49    7.30 
  -8  -2   4   98.19    6.80 
  -8  -1   4  246.68    9.80 
  -8  -1   4  236.38    9.00 
  -8   1   4  234.78    8.60 
  -8   1   4  245.58   15.40 
  -8   1   4  256.47    9.40 
  -8   2   4   99.29    6.10 
  -8   2   4   82.89   11.80 
  -8   2   4   81.29    7.60 
  -8   2   4   88.59    6.40 
  -8   3   4  221.18   13.20 
  -8   3   4  213.78   11.30 
  -8   3   4  198.48   11.50 
  -8   3   4  195.68   16.90 
  -8   4   4  167.18   12.10 
  -8   4   4  162.98   17.80 
  -8   4   4  165.38   13.70 
   8  -4  -4  167.88    9.00 
  -8   5   4   95.79   15.70 
  -8   5   4   53.29   10.00 
  -8   6   4   32.60    9.20 
  -8   7   4   19.20    9.50 
  -8   8   4    4.90    7.90 
  -8   9   4   13.60   11.40 
  -7  -9   4   -3.00    8.00 
  -7  -8   4   -1.50    7.10 
  -7  -7   4   17.50    8.40 
  -7  -6   4   37.70    8.90 
   7   6  -4   34.50    8.60 
  -7  -5   4  104.89   12.10 
  -7  -5   4  132.49   15.70 
   7   5  -4  125.59   12.40 
  -7  -4   4   89.39   11.80 
  -7  -4   4   72.99    9.60 
  -7  -3   4  123.59   10.10 
  -7  -3   4  118.69    9.00 
   7   3  -4  115.49    7.60 
  -7  -2   4  101.99    6.90 
  -7  -2   4  102.89    7.90 
  -7  -1   4  330.77   11.50 
  -7  -1   4  335.57   12.10 
  -7   0   4  562.04   15.90 
  -7   1   4  347.67   11.20 
  -7   1   4  334.37   11.70 
  -7   1   4  344.87   17.50 
  -7   2   4   97.09    6.80 
  -7   2   4  123.49    8.30 
  -7   2   4  110.09    6.40 
  -7   2   4  100.09   11.80 
  -7   3   4  113.69    8.60 
  -7   3   4  157.88   16.50 
  -7   3   4  115.09    8.20 
  -7   3   4  132.19   10.30 
   7  -3  -4  117.69    6.30 
  -7   4   4   77.99    9.40 
  -7   4   4   74.39   10.60 
  -7   4   4   86.99   13.20 
   7  -4  -4   71.69    6.90 
  -7   5   4   90.49   14.70 
  -7   5   4  115.39   12.50 
  -7   5   4   99.89   13.50 
  -7   6   4   23.40    8.80 
  -7   7   4   22.50    9.90 
  -7   8   4   10.10    9.10 
  -7   9   4   -1.80   10.40 
  -6  -9   4   -1.30    8.50 
  -6  -8   4    0.70    7.40 
  -6  -7   4    8.80    7.40 
   6   7  -4   33.00   14.30 
  -6  -6   4   42.20    9.10 
   6   6  -4   38.20    9.00 
  -6  -5   4  186.68   14.20 
  -6  -5   4  170.88   15.40 
   6   5  -4  185.38   13.70 
  -6  -4   4  187.18   12.50 
  -6  -4   4  176.08   13.80 
   6   4  -4  202.28   12.30 
  -6  -3   4   74.99    7.90 
  -6  -3   4   80.09    9.10 
   6   3  -4   58.99    6.40 
  -6  -2   4   98.99    7.60 
  -6  -2   4   99.99    6.70 
   6   2  -4   91.59    5.60 
   6   2  -4   94.99    5.30 
  -6  -1   4  325.97   11.50 
  -6  -1   4  338.37   11.90 
  -6   0   4 1560.54   40.80 
  -6   0   4 1512.85   41.00 
  -6   0   4 1562.14   46.60 
  -6   1   4  348.67   12.20 
  -6   1   4  380.06   17.40 
  -6   1   4  366.86   11.90 
  -6   2   4   92.89   11.20 
  -6   2   4   93.19    6.50 
  -6   2   4   85.09    7.10 
  -6   2   4   87.29    5.70 
   6  -2  -4   94.79    4.70 
   6  -2  -4  104.59    4.40 
  -6   3   4  127.09    8.10 
  -6   3   4  130.49    8.80 
   6  -3  -4   86.89    6.40 
  -6   4   4  163.58   11.80 
  -6   4   4  153.38   13.10 
  -6   4   4  206.68   15.80 
  -6   5   4  170.88   15.30 
  -6   5   4  179.08   13.80 
   6  -5  -4  181.68   12.40 
   6  -5  -4  168.68   10.30 
  -6   6   4   36.70   10.30 
   6  -6  -4   51.79    8.80 
  -6   7   4   10.00    7.80 
  -6   8   4   11.20    9.10 
  -6   9   4   10.50   11.60 
  -5  -9   4    9.50    8.90 
  -5  -8   4    7.20    8.30 
  -5  -7   4   34.80   10.20 
   5   7  -4   37.00   10.00 
  -5  -6   4   73.89   11.50 
   5   6  -4   93.89   12.90 
  -5  -5   4  167.18   13.70 
  -5  -5   4  178.28   15.90 
   5   5  -4  226.78   15.20 
  -5  -4   4  166.68   11.60 
  -5  -4   4  180.28   13.40 
   5   4  -4  155.58   11.40 
  -5  -3   4  194.18   10.90 
  -5  -3   4  162.38   11.40 
   5   3  -4  190.88   10.50 
  -5  -2   4  204.28    9.80 
  -5  -2   4  194.98   10.50 
   5   2  -4  193.48    9.10 
   5   2  -4  192.38    9.10 
   5   2  -4  201.88    8.90 
  -5  -1   4 1008.20   29.00 
  -5  -1   4 1006.00   29.40 
   5   1  -4 1054.59   26.90 
  -5   0   4   74.69    4.20 
  -5   0   4   83.19    7.00 
  -5   0   4   71.79    4.40 
  -5   1   4  998.90   28.10 
  -5   1   4 1009.50   33.00 
  -5   1   4  983.10   28.30 
  -5   2   4  193.58    8.80 
  -5   2   4  194.88   12.70 
  -5   2   4  210.88   10.60 
  -5   2   4  175.18    9.20 
   5  -2  -4  208.98    8.30 
   5  -2  -4  201.68    8.80 
  -5   3   4  200.08   12.50 
  -5   3   4  176.48   10.50 
  -5   3   4  170.68   12.90 
  -5   3   4  190.88   10.20 
   5  -3  -4  194.98    8.00 
  -5   4   4  135.39   12.20 
  -5   4   4  156.98   11.10 
   5  -4  -4  143.09   10.20 
   5  -4  -4  165.58    9.10 
  -5   5   4  177.48   15.40 
  -5   5   4  187.68   13.70 
   5  -5  -4  201.38   11.70 
   5  -5  -4  191.78   13.10 
  -5   6   4   92.19   14.30 
  -5   6   4   74.89   11.60 
   5  -6  -4   59.79    9.70 
  -5   7   4   21.90    9.80 
   5  -7  -4   31.80    8.90 
  -5   8   4   10.00    9.80 
  -5   9   4    5.70   11.20 
  -4 -10   4    2.80    9.20 
  -4 -10   4    5.90    9.00 
  -4  -9   4   -1.40    7.30 
  -4  -8   4   22.60    9.00 
   4   8  -4   23.50    9.90 
  -4  -7   4   14.50    8.00 
   4   7  -4   21.60    9.10 
  -4  -6   4  161.68   14.50 
  -4  -6   4  143.19   10.40 
   4   6  -4  149.88   16.10 
  -4  -5   4   39.40    9.10 
  -4  -5   4   44.60    7.80 
   4   5  -4   45.40    8.60 
  -4  -4   4  185.98   12.20 
  -4  -4   4  202.58   14.20 
   4   4  -4  193.38   12.60 
  -4  -3   4  394.16   18.20 
  -4  -3   4  406.06   16.80 
   4   3  -4  389.76   16.50 
   4   3  -4  397.56   16.80 
  -4  -2   4 3314.27   88.19 
  -4  -2   4 3315.37   89.39 
   4   2  -4 3262.27   87.69 
  -4  -1   4  814.82   25.40 
  -4  -1   4  867.31   25.20 
   4   1  -4  893.81   24.60 
   4   1  -4  895.41   25.10 
  -4   0   4 1262.47   35.30 
  -4   0   4 1319.17   35.10 
  -4   0   4 1276.87   37.50 
  -4   1   4  900.71   25.40 
  -4   1   4  851.01   24.70 
  -4   1   4  881.41   25.70 
  -4   1   4  919.51   29.30 
   4  -1  -4  869.21   24.30 
   4  -1  -4  827.12   24.50 
   4  -1  -4  911.71   28.60 
  -4   2   4 3317.27   87.59 
  -4   2   4 3277.07   86.69 
  -4   2   4 3269.47   91.59 
  -4   2   4 3138.49   88.49 
   4  -2  -4 3327.77   90.79 
   4  -2  -4 3321.17   84.79 
   4  -2  -4 3282.37   87.19 
  -4   3   4  395.76   19.60 
  -4   3   4  402.46   16.80 
  -4   3   4  396.66   18.40 
  -4   3   4  407.46   16.20 
   4  -3  -4  417.16   14.80 
   4  -3  -4  370.36   16.50 
   4  -3  -4  392.96   16.20 
   4  -3  -4  419.36   19.10 
  -4   4   4  202.58   14.20 
  -4   4   4  219.48   13.00 
   4  -4  -4  190.98   12.20 
  -4   5   4   54.59    8.90 
  -4   5   4   57.29   10.50 
   4  -5  -4   46.40    6.90 
   4  -5  -4   61.89    9.10 
  -4   6   4  123.99   15.50 
   4  -6  -4  146.79   13.20 
   4  -6  -4  125.39   11.20 
  -4   7   4   19.60    9.40 
   4  -7  -4   13.20    6.90 
  -4   8   4   11.90   10.50 
   4  -8  -4   17.60    8.10 
  -4   9   4    6.70   10.90 
  -3 -10   4   10.30    9.50 
  -3 -10   4    1.60    8.00 
  -3  -9   4    4.40    7.20 
   3   9  -4    5.20    9.70 
  -3  -8   4   10.60    8.20 
   3   8  -4   27.30   10.70 
  -3  -7   4   80.39   12.70 
   3   7  -4   81.09   13.40 
  -3  -6   4   95.69    8.70 
  -3  -6   4  102.49   12.90 
   3   6  -4  104.79   13.10 
  -3  -5   4   84.69   12.20 
  -3  -5   4   78.29    7.10 
  -3  -5   4   78.89   10.40 
   3   5  -4  101.39   12.40 
  -3  -4   4  212.38   14.60 
  -3  -4   4  211.98   12.90 
   3   4  -4  207.88   13.40 
  -3  -3   4 1971.40   56.49 
  -3  -3   4 1975.20   58.29 
   3   3  -4 1868.51   55.99 
   3   3  -4 1949.60   56.59 
  -3  -2   4  728.53   23.40 
  -3  -2   4  711.53   24.10 
   3   2  -4  721.03   23.10 
   3   2  -4  699.33   23.20 
  -3  -1   4 1305.97   36.50 
  -3  -1   4 1316.07   35.30 
  -3  -1   4 1335.37   37.00 
   3   1  -4 1284.67   36.10 
  -3   0   4   56.39    4.50 
  -3   0   4   47.30    4.80 
  -3   0   4   47.70    4.10 
   3   0  -4   45.50    4.60 
   3   0  -4   44.20    3.50 
   3   0  -4   47.50    3.40 
  -3   1   4 1347.47   37.60 
  -3   1   4 1375.26   40.70 
  -3   1   4 1351.06   38.40 
  -3   1   4 1322.07   38.00 
   3  -1  -4 1369.36   38.20 
   3  -1  -4 1463.25   40.60 
   3  -1  -4 1419.46   36.40 
  -3   2   4  700.83   22.90 
  -3   2   4  716.33   24.50 
  -3   2   4  745.53   23.80 
   3  -2  -4  744.63   25.90 
   3  -2  -4  744.93   22.20 
   3  -2  -4  732.13   23.70 
   3  -2  -4  730.93   23.40 
  -3   3   4 1952.70   56.49 
  -3   3   4 1972.10   58.49 
  -3   3   4 1843.62   55.49 
   3  -3  -4 2079.79   56.69 
   3  -3  -4 1921.01   58.69 
   3  -3  -4 1936.61   56.79 
  -3   4   4  231.28   15.00 
  -3   4   4  230.28   13.30 
   3  -4  -4  195.78   12.70 
   3  -4  -4  202.28   11.40 
  -3   5   4   75.29   11.50 
  -3   5   4   87.29   10.70 
   3  -5  -4   74.49    9.60 
   3  -5  -4   92.39   10.50 
  -3   6   4   96.19   14.50 
   3  -6  -4   99.19   12.60 
   3  -6  -4   79.59   10.20 
  -3   7   4   82.99   14.60 
   3  -7  -4  102.79   14.00 
   3  -7  -4   76.59   11.20 
  -3   8   4   20.20   10.80 
   3  -8  -4   13.00    7.70 
  -3   9   4   36.50   13.80 
  -3  10   4   10.30   12.60 
  -2 -10   4   24.90   11.00 
  -2  -9   4   14.60    9.60 
   2   9  -4    2.80   10.50 
  -2  -8   4   46.50   11.20 
   2   8  -4   44.40   12.30 
  -2  -7   4   25.60    6.50 
  -2  -7   4   30.60    8.90 
   2   7  -4   22.70    9.80 
  -2  -6   4  108.49    9.30 
  -2  -6   4  125.49   14.40 
   2   6  -4  110.19   13.90 
  -2  -5   4   39.90    7.70 
  -2  -5   4   38.10    8.80 
  -2  -5   4   47.90    6.20 
   2   5  -4   51.79    9.40 
  -2  -4   4  342.17   13.20 
  -2  -4   4  341.97   18.60 
  -2  -4   4  332.27   16.50 
   2   4  -4  337.67   17.60 
  -2  -3   4  580.04   23.20 
  -2  -3   4  556.94   21.40 
  -2  -3   4  570.94   17.50 
   2   3  -4  595.54   22.30 
   2   3  -4  591.54   21.80 
  -2  -2   4 2210.58   62.79 
  -2  -2   4 2256.27   61.79 
   2   2  -4 2174.88   61.99 
   2   2  -4 2331.07   62.09 
  -2  -1   4  268.97   10.40 
  -2  -1   4  280.77   10.90 
   2   1  -4  258.37   10.70 
   2   1  -4  256.97   10.10 
  -2   0   4   30.00    3.70 
  -2   0   4   18.30    3.30 
  -2   0   4   24.50    3.20 
   2   0  -4   24.20    3.50 
   2   0  -4   17.00    2.90 
  -2   1   4  266.87    9.90 
  -2   1   4  245.98   10.20 
  -2   1   4  248.88   10.40 
   2  -1  -4  272.97   10.60 
   2  -1  -4  267.67   11.50 
   2  -1  -4  264.97   10.10 
  -2   2   4 2343.77   62.79 
  -2   2   4 2296.37   62.19 
  -2   2   4 2253.37   63.59 
   2  -2  -4 2193.88   64.19 
   2  -2  -4 2254.97   62.59 
   2  -2  -4 2350.66   63.19 
   2  -2  -4 2254.77   61.59 
  -2   3   4  619.14   22.30 
  -2   3   4  579.64   23.40 
  -2   3   4  606.44   21.50 
   2  -3  -4  563.74   22.20 
   2  -3  -4  572.64   21.80 
   2  -3  -4  575.04   20.60 
   2  -3  -4  582.14   23.40 
  -2   4   4  338.17   16.70 
  -2   4   4  326.37   18.60 
   2  -4  -4  349.57   18.10 
   2  -4  -4  326.87   15.40 
   2  -4  -4  346.27   16.90 
  -2   5   4   44.50    8.70 
  -2   5   4   56.19    8.80 
   2  -5  -4   33.80    6.40 
   2  -5  -4   46.50    8.20 
  -2   6   4  139.19   17.00 
   2  -6  -4  125.19   14.00 
   2  -6  -4   93.49   10.80 
  -2   7   4   36.10   10.90 
   2  -7  -4   34.20    9.50 
   2  -7  -4   15.40    6.60 
  -2   8   4   72.89   16.00 
   2  -8  -4   71.29   13.70 
  -2   9   4   12.40   10.70 
   2  -9  -4    5.00    8.30 
  -2  10   4   14.00   13.70 
  -1 -10   4   12.50    9.70 
   1  10  -4    8.30   12.30 
  -1  -9   4   16.90    9.30 
   1   9  -4   23.10   11.60 
  -1  -8   4    9.80    8.20 
   1   8  -4    6.40    9.40 
  -1  -7   4   71.09   12.00 
   1   7  -4   84.99   14.30 
  -1  -6   4   22.30    5.40 
  -1  -6   4   14.80    6.00 
   1   6  -4   27.30    8.20 
  -1  -5   4  132.19   11.60 
  -1  -5   4  136.89    8.90 
   1   5  -4  134.49   13.90 
  -1  -4   4  170.58   13.20 
  -1  -4   4  178.58   11.90 
  -1  -4   4  177.28    9.10 
   1   4  -4  175.38   12.80 
   1   4  -4  199.78   12.70 
  -1  -3   4 1052.19   32.70 
  -1  -3   4 1026.20   34.50 
  -1  -3   4  984.50   28.40 
   1   3  -4 1002.80   32.80 
   1   3  -4  933.91   32.80 
  -1  -2   4  405.86   15.30 
  -1  -2   4  424.96   16.40 
   1   2  -4  390.06   15.60 
   1   2  -4  386.56   15.20 
  -1  -1   4 1832.42   52.09 
  -1  -1   4 1867.51   52.49 
   1   1  -4 1974.00   52.79 
   1   1  -4 1934.71   52.09 
   1   1  -4 1955.90   52.79 
  -1   0   4    2.50    2.70 
  -1   0   4   -0.70    1.90 
  -1   0   4    2.00    2.50 
   1   0  -4   -0.10    1.90 
   1   0  -4    2.30    2.40 
   1   0  -4    3.80    2.70 
  -1   1   4 1939.01   52.79 
  -1   1   4 1890.11   51.99 
  -1   1   4 1944.81   52.99 
   1  -1  -4 1925.81   52.39 
   1  -1  -4 1989.90   53.09 
   1  -1  -4 1859.81   51.89 
  -1   2   4  406.16   16.40 
  -1   2   4  390.06   15.10 
  -1   2   4  385.96   15.40 
   1  -2  -4  416.86   15.10 
   1  -2  -4  418.76   15.70 
   1  -2  -4  440.76   16.40 
  -1   3   4  980.50   31.80 
  -1   3   4  937.91   33.80 
  -1   3   4  974.00   32.10 
   1  -3  -4 1047.10   32.70 
   1  -3  -4  953.70   31.10 
   1  -3  -4 1030.20   33.40 
  -1   4   4  163.28   13.50 
  -1   4   4  168.38   11.80 
   1  -4  -4  161.08   10.90 
   1  -4  -4  159.38   11.80 
   1  -4  -4  174.78   14.30 
   1  -4  -4  174.88   12.40 
  -1   5   4  118.49   13.50 
   1  -5  -4  140.19   11.20 
   1  -5  -4  120.89   12.30 
  -1   6   4   31.40    9.90 
   1  -6  -4   16.20    7.20 
   1  -6  -4   11.60    5.40 
  -1   7   4   90.99   15.70 
   1  -7  -4   96.09   13.60 
   1  -7  -4   64.29   11.70 
  -1   8   4    7.40    8.70 
   1  -8  -4    3.70    7.50 
   1  -8  -4    4.70    7.00 
  -1   9   4   15.60   12.10 
   1  -9  -4   10.50   10.00 
  -1  10   4   -6.10   12.60 
   0 -10   4    5.00    9.30 
   0  10  -4   14.20   12.20 
   0  -9   4    6.60   12.80 
   0  -9   4    3.70    7.80 
   0   9  -4   16.00   10.60 
   0  -8   4   17.00    8.00 
   0   8  -4   24.70   10.90 
   0  -7   4   -0.20    5.40 
   0   7  -4    3.80    6.90 
   0  -6   4  293.17   18.70 
   0   6  -4  311.57   20.90 
   0  -5   4   12.60    5.90 
   0   5  -4    5.20    5.20 
   0  -4   4  496.25   20.90 
   0  -4   4  471.65   22.70 
   0   4  -4  488.45   22.10 
   0   4  -4  485.25   21.30 
   0  -3   4   16.80    4.50 
   0  -3   4   16.20    4.80 
   0   3  -4    7.70    3.30 
   0   3  -4   22.60    5.10 
   0   3  -4   19.50    5.00 
   0  -2   4  412.76   16.00 
   0  -2   4  410.86   16.90 
   0   2  -4  435.96   13.90 
   0   2  -4  439.36   16.90 
   0   2  -4  442.16   16.30 
   0  -1   4 8779.22  227.88 
   0  -1   4 9253.07  229.68 
   0  -1   4 8945.41  222.98 
   0   1  -4 8562.34  222.88 
   0   1  -4 8461.75  222.88 
   0   1  -4 8154.38  228.48 
   0   0   4  592.04   19.80 
   0   0   4  632.44   19.20 
   0   0   4  612.54   20.20 
   0   0  -4  606.94   20.00 
   0   0  -4  623.24   19.90 
   0   0  -4  585.54   19.10 
   0   1   4 8681.83  230.68 
   0   1   4 9019.60  223.08 
   0   1   4 8553.04  221.78 
   0  -1  -4 8764.12  222.98 
   0  -1  -4 8433.06  229.78 
   0  -1  -4 8672.83  221.88 
   0   2   4  468.35   16.90 
   0   2   4  462.45   16.40 
   0   2   4  468.65   17.90 
   0  -2  -4  442.96   17.20 
   0  -2  -4  409.76   16.50 
   0  -2  -4  418.96   16.00 
   0   3   4   15.50    4.60 
   0   3   4   15.20    5.50 
   0   3   4   17.00    4.50 
   0  -3  -4   15.10    4.60 
   0  -3  -4   18.40    5.10 
   0  -3  -4   20.30    4.90 
   0   4   4  452.65   22.90 
   0   4   4  508.15   21.20 
   0  -4  -4  515.05   21.80 
   0  -4  -4  471.95   20.00 
   0  -4  -4  472.45   22.00 
   0   5   4   24.30    8.00 
   0  -5  -4   21.10    7.00 
   0  -5  -4   10.20    5.20 
   0   6   4  274.97   20.40 
   0  -6  -4  243.48   17.60 
   0  -6  -4  246.08   16.20 
   0   7   4   33.90   10.80 
   0  -7  -4   -0.10    5.90 
   0  -7  -4    0.90    5.10 
   0   8   4   48.80   13.60 
   0  -8  -4   13.00    8.30 
   0  -8  -4   26.10   10.40 
   0   9   4   -8.40    8.30 
   0  -9  -4    2.70    9.00 
   0  10   4   15.00   14.00 
   0 -10  -4   -0.50    9.30 
   1 -10   4    5.20    8.60 
  -1  10  -4   -5.50   10.50 
   1  -9   4    7.60    7.70 
  -1   9  -4   18.00   11.80 
   1  -8   4   -6.70    5.70 
  -1   8  -4   -4.70    8.00 
   1  -7   4   37.80    9.60 
  -1   7  -4   30.80   10.00 
   1  -6   4   10.90    6.30 
  -1   6  -4   14.30    7.90 
   1  -5   4  503.95   22.70 
  -1   5  -4  477.25   24.20 
   1  -4   4   42.60    7.00 
   1  -4   4   37.80    7.90 
  -1   4  -4   48.30    7.70 
  -1   4  -4   74.49    9.00 
  -1   4  -4   40.50    6.30 
   1  -3   4   90.49    9.30 
   1  -3   4   94.49    9.00 
  -1   3  -4   82.89    7.60 
  -1   3  -4   72.09    7.60 
  -1   3  -4   75.79    8.70 
   1  -2   4  120.59    8.50 
   1  -2   4   96.59    7.40 
  -1   2  -4  110.09    7.80 
  -1   2  -4  111.19    7.50 
   1  -1   4 9089.99  228.48 
   1  -1   4 8783.62  236.48 
   1  -1   4 8823.42  227.88 
  -1   1  -4 8621.74  235.78 
  -1   1  -4 9091.19  235.68 
  -1   1  -4 9035.90  228.68 
  -1   1  -4 8881.81  228.58 
   1   0   4  247.98   10.20 
   1   0   4  262.07   11.40 
   1   0   4  234.58   10.90 
  -1   0  -4  253.37   11.50 
  -1   0  -4  259.87   11.50 
  -1   0  -4  249.18   10.50 
   1   1   4 9329.47  233.68 
   1   1   4 9239.08  232.28 
   1   1   4 8755.32  241.88 
  -1  -1  -4 9003.60  233.28 
  -1  -1  -4 9096.29  250.27 
  -1  -1  -4 9126.79  237.48 
   1   2   4  110.29    7.80 
   1   2   4  104.29    8.40 
   1   2   4  113.59    7.80 
  -1  -2  -4  125.99    8.00 
  -1  -2  -4  118.09    8.50 
  -1  -2  -4   96.89    7.30 
   1   3   4   61.39    8.20 
   1   3   4   81.09    8.40 
  -1  -3  -4  104.09    8.60 
  -1  -3  -4  100.79    9.70 
  -1  -3  -4   82.79    7.70 
   1   4   4   39.20    7.10 
   1   4   4   45.30    8.50 
  -1  -4  -4   47.90    7.30 
  -1  -4  -4   40.30    7.50 
  -1  -4  -4   40.60    7.00 
   1   5   4  504.95   25.60 
  -1  -5  -4  452.45   21.40 
  -1  -5  -4  486.25   23.40 
   1   6   4   24.80    8.80 
  -1  -6  -4   10.00    6.70 
  -1  -6  -4   17.40    6.40 
   1   7   4   29.60   10.50 
  -1  -7  -4   27.40    8.90 
  -1  -7  -4   31.20    9.30 
   1   8   4   13.80    9.70 
  -1  -8  -4   -1.80    5.80 
  -1  -8  -4    3.90    7.70 
   1   9   4    5.20   12.10 
  -1  -9  -4    8.00    9.00 
  -1  -9  -4   10.20    9.90 
   1  10   4   19.30   13.70 
  -1 -10  -4   -1.90    8.80 
  -2  10  -4   26.60   14.70 
   2  -9   4   13.60    8.90 
  -2   9  -4   12.40   11.70 
   2  -8   4   43.60   10.20 
  -2   8  -4   20.00   10.30 
   2  -7   4    0.30    5.80 
  -2   7  -4   18.00    9.10 
   2  -6   4  253.57   16.90 
  -2   6  -4  220.08   18.50 
   2  -5   4   38.50    7.50 
  -2   5  -4   34.50    8.50 
  -2   5  -4   34.90    7.60 
   2  -4   4  536.15   21.90 
  -2   4  -4  522.65   23.30 
  -2   4  -4  542.45   22.90 
  -2   4  -4  496.75   21.40 
   2  -3   4   77.79    9.40 
   2  -3   4   55.79    6.60 
  -2   3  -4   87.49    9.30 
  -2   3  -4   76.19    8.00 
  -2   3  -4   71.69    7.90 
   2  -2   4  643.54   23.00 
   2  -2   4  648.54   22.30 
  -2   2  -4  634.64   22.60 
  -2   2  -4  650.63   22.10 
   2  -1   4  724.93   23.30 
   2  -1   4  711.73   22.90 
   2  -1   4  755.62   22.60 
  -2   1  -4  693.43   23.10 
  -2   1  -4  697.13   22.60 
  -2   1  -4  685.73   23.10 
  -2   1  -4  682.73   22.70 
   2   0   4 1200.28   35.80 
   2   0   4 1241.48   36.10 
   2   0   4 1238.58   34.70 
  -2   0  -4 1233.68   36.30 
  -2   0  -4 1246.88   35.20 
  -2   0  -4 1224.08   36.50 
   2   1   4  735.23   22.60 
   2   1   4  731.13   23.90 
   2   1   4  673.53   23.30 
  -2  -1  -4  737.73   23.90 
  -2  -1  -4  739.43   22.80 
  -2  -1  -4  751.42   23.90 
   2   2   4  669.03   23.70 
   2   2   4  650.43   22.70 
  -2  -2  -4  662.13   23.20 
  -2  -2  -4  614.24   22.20 
  -2  -2  -4  654.43   22.10 
   2   3   4   74.39    7.70 
   2   3   4   74.49    8.90 
  -2  -3  -4   58.29    6.40 
  -2  -3  -4   79.09    9.10 
  -2  -3  -4   81.79    8.60 
   2   4   4  507.45   24.20 
  -2  -4  -4  493.85   21.10 
  -2  -4  -4  505.45   22.40 
  -2  -4  -4  575.14   24.20 
   2   5   4   30.10    8.40 
  -2  -5  -4   33.90    7.60 
  -2  -5  -4   33.80    7.40 
   2   6   4  262.57   19.90 
  -2  -6  -4  235.38   16.50 
  -2  -6  -4  232.28   17.70 
   2   7   4   11.40    8.40 
  -2  -7  -4    4.60    5.30 
  -2  -7  -4   16.10    8.20 
   2   8   4   52.19   14.10 
  -2  -8  -4   73.79   13.80 
  -2  -8  -4   50.89   12.50 
   2   9   4   -1.30    9.80 
  -2  -9  -4    5.00    7.50 
  -2  -9  -4    4.50    8.60 
  -2 -10  -4   17.80   11.20 
  -3  10  -4  -15.80   10.70 
  -3   9  -4   23.00   12.50 
   3  -8   4    5.40    7.10 
  -3   8  -4   -1.10    8.50 
   3  -7   4   83.19   12.40 
  -3   7  -4   51.49   11.70 
   3  -6   4   12.70    6.20 
  -3   6  -4   14.40    7.10 
   3  -5   4  354.86   18.30 
  -3   5  -4  287.27   18.20 
  -3   5  -4  328.17   18.40 
  -3   5  -4  339.37   20.10 
   3  -4   4  182.58   11.90 
  -3   4  -4  154.48   11.50 
  -3   4  -4  172.18   12.70 
  -3   4  -4  140.79   11.60 
   3  -3   4  673.53   25.70 
   3  -3   4  631.44   23.90 
  -3   3  -4  681.43   25.20 
  -3   3  -4  622.74   24.10 
  -3   3  -4  665.23   24.30 
   3  -2   4   64.49    6.80 
   3  -2   4   48.60    6.30 
  -3   2  -4   60.39    6.80 
  -3   2  -4   66.59    6.90 
   3  -1   4  726.33   24.60 
   3  -1   4  749.42   24.30 
  -3   1  -4  774.62   24.90 
  -3   1  -4  783.02   24.90 
  -3   1  -4  759.02   24.90 
  -3   1  -4  758.62   24.20 
   3   0   4   40.00    4.90 
   3   0   4   41.10    5.00 
  -3   0  -4   45.40    5.60 
  -3   0  -4   39.80    4.60 
  -3   0  -4   38.10    5.40 
   3   1   4  774.42   24.80 
   3   1   4  740.63   24.20 
  -3  -1  -4  700.63   24.50 
  -3  -1  -4  771.42   23.60 
  -3  -1  -4  734.43   24.50 
   3   2   4   49.50    6.60 
   3   2   4   66.49    7.30 
  -3  -2  -4   53.69    6.40 
  -3  -2  -4   48.70    5.70 
  -3  -2  -4   77.29    7.40 
   3   3   4  628.84   24.30 
   3   3   4  661.33   26.20 
  -3  -3  -4  655.93   24.70 
  -3  -3  -4  671.63   23.90 
  -3  -3  -4  681.13   25.80 
   3   4   4  173.78   13.80 
  -3  -4  -4  163.18   12.30 
  -3  -4  -4  158.88   12.80 
  -3  -4  -4  164.98   11.50 
   3   5   4  293.47   19.70 
  -3  -5  -4  309.37   18.40 
  -3  -5  -4  301.77   17.20 
  -3  -5  -4  306.97   23.80 
   3   6   4    5.30    6.30 
  -3  -6  -4   11.70    6.70 
  -3  -6  -4   10.30    6.80 
   3   7   4   95.69   16.40 
  -3  -7  -4   61.89   10.00 
  -3  -7  -4   89.19   13.80 
   3   8   4    2.50    8.90 
  -3  -8  -4    7.40    7.40 
  -3  -8  -4   -1.10    6.10 
   3   9   4   12.60   10.80 
  -3  -9  -4   15.10   10.00 
  -3  -9  -4   12.20    7.70 
  -3 -10  -4  -11.00    8.30 
  -4   9  -4   -3.30    9.10 
   4  -8   4   38.80   10.00 
  -4   8  -4   63.89   14.60 
   4  -7   4    6.90    6.30 
  -4   7  -4   21.50    9.90 
   4  -6   4  108.29   13.20 
  -4   6  -4  108.29   13.90 
  -4   6  -4   97.49   13.50 
   4  -5   4   32.70    6.90 
  -4   5  -4   24.50    7.50 
  -4   5  -4   17.10    6.30 
  -4   5  -4   20.60    6.60 
   4  -4   4  524.35   22.00 
  -4   4  -4  530.45   22.70 
  -4   4  -4  494.35   23.00 
  -4   4  -4  527.45   23.40 
   4  -3   4  199.28   11.60 
  -4   3  -4  209.68   12.00 
  -4   3  -4  221.28   12.90 
   4  -2   4 1138.09   35.80 
   4  -2   4 1136.59   35.20 
  -4   2  -4 1148.89   35.00 
  -4   2  -4 1064.29   35.20 
   4  -1   4  108.29    7.40 
   4  -1   4  105.59    7.30 
  -4   1  -4  102.99    7.10 
  -4   1  -4  115.49    8.00 
  -4   1  -4  107.19    7.90 
  -4   1  -4  117.49    7.80 
   4   0   4   16.40    3.60 
   4   0   4    8.70    2.70 
   4   0   4   14.80    3.40 
  -4   0  -4   11.30    3.80 
  -4   0  -4   17.30    4.10 
  -4   0  -4   18.10    3.50 
   4   1   4  114.29    7.90 
   4   1   4  106.99    7.70 
  -4  -1  -4  118.39    7.40 
  -4  -1  -4  122.09    8.30 
  -4  -1  -4  126.99    8.40 
   4   2   4 1099.89   36.40 
   4   2   4 1164.38   36.10 
  -4  -2  -4 1130.49   35.80 
  -4  -2  -4 1119.39   34.90 
  -4  -2  -4 1175.58   36.50 
   4   3   4  214.88   14.00 
  -4  -3  -4  218.68   12.80 
  -4  -3  -4  208.78   13.10 
  -4  -3  -4  214.88   12.00 
   4   4   4  562.84   25.40 
  -4  -4  -4  526.35   22.60 
  -4  -4  -4  550.24   24.80 
  -4  -4  -4  564.94   24.10 
   4   5   4   36.90    8.90 
  -4  -5  -4   20.00    5.80 
  -4  -5  -4   12.80    6.50 
  -4  -5  -4    6.90    5.40 
   4   6   4  103.39   14.50 
  -4  -6  -4   84.59   12.60 
  -4  -6  -4   96.49   11.90 
   4   7   4   10.60    8.80 
  -4  -7  -4    4.00    6.00 
  -4  -7  -4   -1.80    7.00 
   4   8   4   43.10   12.70 
  -4  -8  -4   67.49   13.90 
  -4  -8  -4   42.70   12.10 
  -4  -9  -4    6.30    8.30 
  -4  -9  -4   -2.60    8.50 
  -5   9  -4   28.10   13.50 
  -5   8  -4   12.20   10.50 
   5  -7   4   42.40    9.20 
  -5   7  -4   53.69   12.10 
  -5   7  -4   48.30   11.40 
   5  -6   4   -0.70    4.80 
  -5   6  -4    0.50    6.10 
  -5   6  -4    6.90    6.90 
   5  -5   4   70.09    9.70 
  -5   5  -4   87.39   11.30 
  -5   5  -4   97.59   13.30 
  -5   5  -4   69.69   10.80 
   5  -4   4   27.70    6.00 
  -5   4  -4   25.80    6.00 
  -5   4  -4   34.60    7.00 
  -5   4  -4   34.80    7.60 
   5  -3   4  992.00   32.00 
  -5   3  -4  882.71   32.40 
  -5   3  -4  913.01   31.70 
   5  -2   4  228.98   13.40 
   5  -2   4  212.38   11.30 
  -5   2  -4  219.68   11.40 
  -5   2  -4  215.48   12.00 
   5  -1   4  245.68   11.30 
  -5   1  -4  244.18   11.90 
  -5   1  -4  241.88   12.10 
  -5   1  -4  251.87   11.50 
   5   0   4    2.10    2.30 
   5   0   4    0.40    1.50 
  -5   0  -4    6.30    3.70 
  -5   0  -4    1.00    2.50 
  -5   0  -4    2.10    3.00 
   5   1   4  256.17   11.90 
  -5  -1  -4  239.68   12.40 
  -5  -1  -4  256.97   11.50 
  -5  -1  -4  285.47   13.10 
   5   2   4  224.18   12.60 
  -5  -2  -4  234.98   12.30 
  -5  -2  -4  238.38   12.70 
  -5  -2  -4  219.18   11.50 
   5   3   4  930.81   34.50 
  -5  -3  -4  990.10   34.70 
  -5  -3  -4 1007.80   34.20 
  -5  -3  -4 1003.90   32.90 
   5   4   4   30.70    7.30 
  -5  -4  -4   36.60    7.80 
  -5  -4  -4   22.30    5.40 
  -5  -4  -4   28.00    6.70 
   5   5   4   66.29   10.50 
  -5  -5  -4   53.49    8.90 
  -5  -5  -4   66.29   10.10 
  -5  -5  -4   79.69   11.50 
   5   6   4    1.90    6.30 
  -5  -6  -4   -7.10    5.30 
  -5  -6  -4   11.60    6.00 
   5   7   4   61.69   13.40 
  -5  -7  -4   37.30   10.80 
  -5  -7  -4   31.20    9.20 
  -5  -8  -4   -2.40    7.50 
  -5  -8  -4   10.30    6.90 
  -5  -9  -4   24.90   12.10 
  -5  -9  -4    7.30    8.90 
  -6   9  -4    6.40   11.10 
  -6   8  -4   37.00   12.30 
  -6   7  -4    5.40    8.30 
  -6   7  -4    6.70    7.80 
   6  -6   4   55.19    9.40 
  -6   6  -4   62.59   12.30 
  -6   6  -4   65.69   11.80 
   6  -5   4    2.70    4.10 
   6  -5   4    6.50    6.50 
  -6   5  -4   -1.30    5.30 
  -6   5  -4   -1.40    4.30 
  -6   5  -4    7.00    6.70 
   6  -4   4   40.10    6.80 
  -6   4  -4   46.00    8.40 
  -6   4  -4   51.89    8.40 
  -6   4  -4   47.60    9.40 
   6  -3   4   43.40    6.40 
  -6   3  -4   32.30    6.50 
  -6   3  -4   36.20    6.10 
  -6   2  -4 1122.29   35.10 
  -6   2  -4 1066.49   35.70 
  -6   2  -4 1107.19   35.20 
   6  -1   4  168.78    9.10 
   6  -1   4  170.68    8.60 
  -6   1  -4  162.88   10.20 
  -6   1  -4  148.39    9.50 
  -6   1  -4  162.58    9.40 
   6   0   4  828.72   25.00 
   6   0   4  803.52   24.90 
  -6   0  -4  811.02   27.50 
  -6   0  -4  812.02   25.60 
  -6   0  -4  750.02   27.00 
   6   1   4  166.58    9.20 
   6   1   4  156.68    9.30 
  -6  -1  -4  174.58   10.30 
  -6  -1  -4  168.48   10.40 
  -6  -1  -4  183.58    9.50 
  -6  -2  -4 1152.18   37.00 
  -6  -2  -4 1143.89   35.30 
  -6  -2  -4 1068.69   36.00 
   6   3   4   51.59    8.00 
  -6  -3  -4   40.20    6.70 
  -6  -3  -4   48.90    7.70 
  -6  -3  -4   43.10    7.30 
   6   4   4   48.00    9.00 
  -6  -4  -4   47.80    7.90 
  -6  -4  -4   45.40    8.20 
  -6  -4  -4   40.80    8.20 
   6   5   4    3.40    5.80 
  -6  -5  -4   -1.80    4.80 
  -6  -5  -4   -2.60    4.60 
  -6  -5  -4    0.90    4.70 
   6   6   4   65.69   12.20 
  -6  -6  -4   46.70    9.50 
  -6  -6  -4   65.09   12.30 
  -6  -7  -4   15.20    8.70 
  -6  -7  -4   18.60    8.60 
  -6  -8  -4   15.00    7.70 
  -6  -8  -4   24.80   10.80 
  -6  -9  -4   -2.80    7.10 
  -6  -9  -4   -8.70    7.90 
  -7   9  -4   -0.60   10.00 
  -7   8  -4    3.00    8.30 
  -7   7  -4   32.80   10.90 
  -7   7  -4   39.40   12.40 
  -7   6  -4   38.60   10.00 
  -7   6  -4   33.80   10.80 
   7  -5   4  141.09   12.10 
  -7   5  -4  161.28   17.90 
  -7   5  -4  167.68   16.90 
   7  -4   4   21.90    5.50 
  -7   4  -4   20.90    6.90 
  -7   4  -4   33.10    7.30 
  -7   4  -4   20.70    8.40 
   7  -3   4  348.37   16.20 
  -7   3  -4  381.16   18.30 
  -7   3  -4  336.57   16.70 
   7  -2   4  132.49    8.30 
  -7   2  -4  129.49    9.90 
  -7   2  -4  138.39    9.60 
  -7   2  -4  121.49    9.70 
  -7   2  -4  122.89    9.00 
   7  -1   4  540.45   18.00 
  -7   1  -4  559.24   20.80 
  -7   1  -4  535.65   21.10 
  -7   1  -4  507.75   19.70 
   7   0   4   40.30    4.70 
   7   0   4   34.10    4.50 
  -7   0  -4   36.40    6.10 
  -7   0  -4   49.90    6.20 
  -7   0  -4   40.40    6.00 
   7   1   4  485.65   18.20 
  -7  -1  -4  519.75   20.30 
  -7  -1  -4  528.95   20.40 
  -7  -1  -4  518.45   19.00 
   7   2   4  145.49    9.80 
  -7  -2  -4  135.29    9.60 
  -7  -2  -4  131.79   10.00 
  -7  -2  -4  120.59    9.60 
  -7  -3  -4  371.96   18.40 
  -7  -3  -4  378.76   17.60 
  -7  -3  -4  359.56   18.50 
   7   4   4   35.00    7.80 
  -7  -4  -4   24.70    6.90 
  -7  -4  -4   26.40    7.10 
  -7  -4  -4   36.90    7.80 
   7   5   4  135.59   15.00 
  -7  -5  -4  150.38   15.50 
  -7  -5  -4  166.78   22.90 
  -7  -5  -4  142.09   13.00 
  -7  -6  -4   27.50    7.80 
  -7  -6  -4   25.00    9.80 
  -7  -7  -4   46.70   11.40 
  -7  -7  -4   40.70   11.00 
  -7  -8  -4   -9.00    7.10 
  -7  -8  -4    6.80    8.80 
  -7  -9  -4   14.10   11.20 
  -7  -9  -4    0.10    9.40 
  -8   8  -4    2.40    8.80 
  -8   8  -4    5.20    9.20 
  -8   7  -4   15.40    9.20 
  -8   7  -4    1.60    7.40 
  -8   6  -4  115.69   18.00 
  -8   6  -4  103.29   14.70 
  -8   5  -4   30.40    9.70 
  -8   5  -4   39.50    8.80 
   8  -4   4  275.17   15.30 
  -8   4  -4  287.57   20.70 
  -8   4  -4  304.07   17.30 
  -8   4  -4  310.97   18.20 
   8  -3   4    5.50    3.30 
  -8   3  -4    5.00    4.60 
  -8   3  -4    2.70    3.70 
   8  -2   4  192.18    9.20 
  -8   2  -4  183.38   11.70 
  -8   2  -4  173.78   12.00 
  -8   2  -4  175.48   12.00 
  -8   2  -4  176.28   10.90 
   8  -1   4  233.68    9.20 
  -8   1  -4  240.28   12.50 
  -8   1  -4  223.18   13.10 
  -8   1  -4  243.38   12.50 
   8   0   4  810.32   23.10 
  -8   0  -4  756.82   28.00 
  -8   0  -4  821.42   28.20 
  -8   0  -4  771.52   26.20 
   8   1   4  242.38   10.40 
  -8  -1  -4  227.18   12.80 
  -8  -1  -4  218.38   12.70 
  -8  -1  -4  230.98   11.70 
   8   2   4  188.18   10.70 
  -8  -2  -4  186.08   11.50 
  -8  -2  -4  184.28   12.20 
  -8  -2  -4  195.08   12.00 
   8   3   4   13.40    5.10 
  -8  -3  -4    2.00    4.30 
  -8  -3  -4    4.00    4.40 
  -8  -3  -4    9.50    4.90 
  -8  -4  -4  284.17   18.20 
  -8  -4  -4  306.37   17.30 
  -8  -4  -4  282.27   17.90 
  -8  -5  -4   27.30    8.40 
  -8  -5  -4   26.90    7.20 
  -8  -6  -4   77.19   11.60 
  -8  -6  -4   91.79   14.10 
  -8  -7  -4   12.70    7.50 
  -8  -7  -4    9.10    7.80 
  -8  -8  -4   26.00   11.20 
  -8  -8  -4   14.20    9.30 
  -9   8  -4   -3.00    9.20 
  -9   8  -4    8.30    7.90 
  -9   7  -4   13.80    8.40 
  -9   7  -4   25.30   11.30 
  -9   6  -4   10.80    9.10 
  -9   6  -4    5.20    6.80 
  -9   5  -4  144.19   15.60 
  -9   5  -4  169.68   21.40 
  -9   4  -4   52.99   12.30 
  -9   4  -4   49.50    9.10 
   9  -3   4  103.69    7.60 
  -9   3  -4  105.39   11.50 
  -9   3  -4   96.59   11.00 
  -9   3  -4  112.69   10.00 
   9  -2   4   41.10    3.60 
  -9   2  -4   36.10    6.30 
  -9   2  -4   43.40    7.50 
  -9   2  -4   44.30    7.30 
  -9   1  -4  369.16   18.00 
  -9   1  -4  379.46   17.00 
  -9   1  -4  367.66   16.70 
  -9   0  -4  180.28   11.90 
  -9   0  -4  190.38   11.80 
  -9   0  -4  184.58   11.00 
  -9  -1  -4  393.56   16.50 
  -9  -1  -4  377.56   17.90 
  -9  -1  -4  373.56   17.40 
   9   2   4   52.59    5.60 
  -9  -2  -4   46.20    7.10 
  -9  -2  -4   35.20    6.90 
  -9  -2  -4   39.80    6.70 
   9   3   4  105.29    9.20 
  -9  -3  -4  113.09   12.40 
  -9  -3  -4  105.29   11.40 
  -9  -3  -4  115.89   12.40 
  -9  -4  -4   61.39   10.30 
  -9  -4  -4   77.79   11.10 
  -9  -5  -4  122.89   13.90 
  -9  -5  -4  147.59   16.40 
  -9  -6  -4   12.70    7.00 
  -9  -6  -4   14.00    8.30 
  -9  -7  -4   12.80    7.70 
  -9  -7  -4   21.00   10.40 
  -9  -8  -4    9.20    9.40 
  -9  -8  -4   -0.90    9.00 
 -10   7  -4    3.50    9.60 
 -10   7  -4    7.10    7.40 
 -10   6  -4    7.80    6.60 
 -10   6  -4    7.90    9.50 
 -10   5  -4    8.00    6.40 
 -10   5  -4   16.80   10.30 
 -10   4  -4   79.59   11.00 
 -10   4  -4   84.19   14.50 
 -10   3  -4   18.20    6.10 
 -10   3  -4   19.00    6.20 
 -10   2  -4  148.09   10.50 
 -10   2  -4  153.28   11.70 
 -10   2  -4  148.29   12.20 
 -10   1  -4  121.29   12.00 
 -10   1  -4  101.79   11.20 
 -10   1  -4  102.89    8.80 
 -10   0  -4  524.65   20.60 
 -10   0  -4  460.95   20.70 
 -10   0  -4  525.45   21.80 
 -10  -1  -4  106.29   10.90 
 -10  -1  -4  115.69    9.90 
 -10  -1  -4  100.79    9.20 
 -10  -2  -4  169.88   12.10 
 -10  -2  -4  151.08   11.50 
 -10  -2  -4  169.08   12.60 
 -10  -3  -4   26.20    7.10 
 -10  -3  -4   25.90    7.00 
 -10  -4  -4  102.89   13.00 
 -10  -4  -4   97.39   12.40 
 -10  -5  -4    4.20    6.80 
 -10  -5  -4   13.90    7.60 
 -10  -6  -4   17.70    8.60 
 -10  -6  -4    9.50    6.90 
 -10  -7  -4   15.40    9.90 
 -10  -7  -4   -4.40    7.20 
 -11   7  -4   12.50   11.30 
 -11   7  -4   16.80    8.70 
 -11   6  -4    1.40    6.30 
 -11   6  -4    1.10    8.40 
 -11   5  -4   50.29   14.60 
 -11   5  -4   25.20    7.40 
 -11   4  -4   20.60   10.30 
 -11   4  -4   23.90    7.60 
 -11   4  -4   27.20    8.20 
 -11   3  -4   68.79   10.30 
 -11   2  -4   39.50    7.60 
 -11   1  -4  125.79   11.10 
 -11   1  -4  119.49   10.90 
 -11   0  -4   87.39    9.80 
 -11   0  -4  117.29   12.10 
 -11   0  -4   98.29   10.40 
 -11  -1  -4  109.79   10.00 
 -11  -1  -4  113.99   10.00 
 -11  -2  -4   42.60    7.70 
 -11  -2  -4   57.79    8.10 
 -11  -3  -4   74.39   10.40 
 -11  -3  -4   91.59   11.60 
 -11  -4  -4    4.80    6.40 
 -11  -4  -4   37.50    8.80 
 -11  -5  -4   27.60    9.30 
 -11  -5  -4   18.10    8.20 
 -11  -6  -4   15.60    9.20 
 -11  -6  -4    0.40    6.90 
 -11  -7  -4    4.00    8.60 
 -11  -7  -4    6.30    8.70 
 -12   6  -4    9.10    6.90 
 -12   6  -4    3.90    9.70 
 -12   5  -4    5.60    6.90 
 -12   5  -4   11.40   10.10 
 -12   5  -4    0.40    5.50 
 -12   4  -4   75.09   16.60 
 -12   4  -4   46.50    9.60 
 -12   3  -4   41.80    9.10 
 -12   2  -4   68.39   10.20 
 -12   1  -4   35.70    7.60 
 -12   1  -4   29.20    6.70 
 -12   0  -4   31.20    6.60 
 -12   0  -4   37.00    7.40 
 -12  -1  -4   29.50    6.40 
 -12  -1  -4   30.40    7.20 
 -12  -2  -4   62.49    9.40 
 -12  -2  -4   68.59   10.50 
 -12  -3  -4   53.29    9.50 
 -12  -3  -4   47.30    9.30 
 -12  -4  -4   45.80    9.60 
 -12  -4  -4   56.79   10.50 
 -12  -5  -4    3.70    6.70 
 -12  -5  -4    3.30    6.50 
 -12  -6  -4   -5.00    6.70 
 -12  -6  -4    6.70    7.90 
 -13   5  -4    3.60   11.30 
 -13   5  -4   15.10    7.80 
 -13   4  -4   11.00    7.30 
 -13   4  -4   33.90   13.10 
 -13   3  -4   37.50    8.80 
 -13   3  -4   43.30   13.90 
 -13   2  -4   55.49    9.50 
 -13   1  -4   35.50    8.40 
 -13   1  -4   29.10    6.90 
 -13   0  -4    5.90    5.70 
 -13   0  -4    4.50    4.20 
 -13  -1  -4   22.10    7.00 
 -13  -1  -4   20.10    6.00 
 -13  -2  -4   55.19    9.50 
 -13  -2  -4   63.49    9.90 
 -13  -3  -4   54.29    9.90 
 -13  -3  -4   71.59   10.90 
 -13  -4  -4   11.40    7.40 
 -13  -4  -4    8.30    6.60 
 -13  -5  -4   11.40    6.80 
 -13  -5  -4   24.80    9.40 
 -14   4  -4    4.00   10.30 
 -14   4  -4   11.70    7.20 
 -14   3  -4   19.60   11.90 
 -14   3  -4   30.20    8.20 
 -14   2  -4   33.80    7.80 
 -14   1  -4   56.79   11.10 
 -14   1  -4   39.60    7.70 
 -14   0  -4   27.30    6.10 
 -14   0  -4   35.80    9.20 
 -14  -1  -4   44.50    9.40 
 -14  -1  -4   32.40    6.80 
 -14  -2  -4   48.60    8.80 
 -14  -2  -4   37.80    9.10 
 -14  -3  -4   27.10    7.60 
 -14  -3  -4   26.10    8.70 
 -14  -4  -4   10.70    7.80 
 -14  -4  -4   16.80    7.50 
 -15   2  -4   14.60    6.20 
 -15   1  -4   51.79   10.50 
 -15   1  -4   24.70    6.40 
 -15   0  -4   61.99   11.00 
 -15   0  -4   40.00    7.10 
 -15  -1  -4   28.10    9.30 
 -15  -1  -4   33.10    6.90 
 -15  -2  -4   14.60    6.40 
 -15  -2  -4   26.20    9.10 
 -16  -2   5   19.40   10.80 
 -16  -1   5    4.80    8.70 
 -16   0   5    9.50    9.20 
 -16   1   5    3.00    8.60 
 -16   2   5   27.90   13.50 
 -15  -4   5    0.00    4.30 
 -15  -3   5   31.20    5.30 
 -15  -2   5    1.50    7.70 
 -15  -1   5   46.00   12.70 
 -15   0   5   -5.80    6.70 
 -15   1   5   30.10   12.70 
 -15   2   5   17.40   10.60 
 -15   3   5   42.60   14.80 
 -15   4   5   19.20   12.90 
 -15   4   5    7.90    4.20 
 -14  -5   5   -2.10    5.20 
 -14  -4   5   25.60    6.40 
 -14  -3   5    1.90    3.40 
 -14  -1   5   12.10    8.70 
 -14   0   5   96.09   16.30 
 -14   1   5    6.20    9.30 
 -14   2   5   32.30   11.60 
 -14   3   5    2.60    8.60 
 -14   3   5    5.40    3.10 
 -14   4   5   24.20   12.00 
 -14   4   5   11.30    4.90 
 -14   5   5   -9.30    8.50 
 -14   5   5   -3.50    4.70 
 -13  -6   5   12.70    7.50 
 -13  -5   5   31.30    8.50 
 -13  -4   5    2.10    4.10 
 -13  -3   5   28.10    5.70 
 -13  -2   5    3.70    2.70 
 -13  -1   5   65.39   13.00 
 -13   0   5   -3.20    6.50 
 -13   1   5   65.39   14.40 
 -13   2   5   -6.40    6.40 
 -13   3   5   -1.90    7.90 
 -13   3   5   22.20    4.40 
 -13   4   5    2.90    4.40 
 -13   4   5   -0.30    8.00 
 -13   5   5   41.60   15.30 
 -13   5   5   24.00    7.60 
 -13   6   5  -12.90    8.40 
 -13   6   5    2.20    6.30 
 -12  -7   5    3.80    7.60 
 -12  -6   5   49.50   10.90 
 -12  -5   5    5.50    5.60 
 -12  -4   5   32.80    7.30 
 -12  -3   5   18.50    4.90 
 -12  -2   5   73.39    7.40 
 -12  -2   5   75.39    6.30 
 -12   0   5   43.70   10.20 
 -12   1   5   20.10    9.30 
 -12   2   5   82.89    5.50 
 -12   2   5   69.19    5.30 
 -12   2   5   89.79   16.00 
 -12   3   5   18.60    9.50 
 -12   3   5   15.90    4.70 
 -12   4   5   22.10    6.20 
 -12   4   5   26.00   10.60 
 -12   5   5    7.90    5.80 
 -12   5   5    2.90    8.00 
 -12   6   5   49.40   15.50 
 -12   6   5   21.70    8.20 
 -12   7   5    2.20    6.60 
 -11  -7   5   22.30    9.50 
 -11  -6   5    3.70    5.80 
 -11  -5   5   21.00    7.10 
 -11  -4   5   16.30    5.80 
 -11  -3   5   97.99    8.80 
 -11  -2   5   73.79    6.90 
 -11  -2   5   73.59    7.70 
 -11   0   5   30.50    8.20 
 -11   1   5  227.58   18.30 
 -11   2   5   65.09   13.50 
 -11   2   5   70.29    6.40 
 -11   2   5   71.19    5.80 
 -11   3   5   97.29    9.90 
 -11   3   5   92.69    8.80 
 -11   3   5  117.29   17.20 
 -11   4   5   31.40   11.00 
 -11   4   5   22.20    6.90 
 -11   5   5   25.90    7.90 
 -11   5   5   29.60   12.30 
 -11   6   5   -1.60    9.00 
 -11   6   5    6.00    6.90 
 -11   7   5   11.50    8.30 
 -10  -8   5   12.50    9.70 
 -10  -7   5   17.90    8.80 
 -10  -6   5   17.80    7.60 
 -10  -5   5   10.50    5.80 
 -10  -4   5   77.09    9.80 
 -10  -3   5   76.19    8.60 
 -10  -3   5   93.49   10.70 
 -10  -2   5  290.77   13.90 
 -10  -2   5  264.47   12.20 
 -10  -1   5  170.58    8.00 
 -10  -1   5  161.48    7.20 
 -10   0   5   97.69   12.50 
 -10   1   5  167.98   15.30 
 -10   2   5  266.87   19.90 
 -10   2   5  295.57   12.00 
 -10   2   5  292.47   13.20 
 -10   3   5   77.99   14.30 
 -10   3   5   69.59    7.70 
 -10   3   5   74.89    8.90 
 -10   4   5   75.99   14.80 
 -10   4   5   80.69   10.80 
 -10   5   5    1.20    5.40 
 -10   5   5    1.00    9.40 
 -10   6   5   18.20    8.20 
 -10   7   5   15.40    8.60 
 -10   8   5   12.90   10.10 
  -9  -8   5    1.30    8.10 
  -9  -7   5   41.40   11.10 
  -9  -6   5   16.60    7.00 
  -9  -5   5   26.40    7.50 
  -9  -4   5   48.40    9.40 
  -9  -4   5   49.40    7.90 
  -9  -3   5  391.26   17.10 
  -9  -3   5  354.96   18.40 
  -9  -2   5  323.67   14.90 
  -9  -2   5  329.87   13.80 
  -9  -1   5  344.37   12.10 
  -9  -1   5  350.76   12.90 
  -9   0   5   90.49   11.30 
  -9   1   5  333.47   11.60 
  -9   1   5  369.16   20.30 
  -9   1   5  335.37   12.00 
  -9   2   5  292.57   13.70 
  -9   2   5  303.57   12.40 
  -9   2   5  294.67   19.60 
  -9   3   5  384.66   18.20 
  -9   3   5  352.46   16.10 
  -9   3   5  352.96   23.10 
  -9   3   5  382.16   15.90 
  -9   4   5   44.90    8.80 
  -9   4   5   37.20   10.80 
  -9   4   5   38.90    7.10 
  -9   5   5    6.30    6.10 
  -9   5   5   17.00    9.60 
  -9   6   5   14.80    8.00 
  -9   7   5   17.20    8.90 
  -9   8   5    3.20    9.20 
  -8  -9   5  -11.10    8.10 
  -8  -8   5   14.60    9.60 
  -8  -7   5    1.20    7.20 
  -8  -6   5   55.09   10.10 
  -8  -5   5   41.40    8.70 
  -8  -4   5  207.88   15.60 
  -8  -4   5  228.08   14.10 
   8   4  -5  211.18   12.10 
  -8  -3   5  282.67   15.70 
  -8  -3   5  307.27   14.70 
   8   3  -5  279.47   11.40 
  -8  -2   5  103.89    7.40 
  -8  -2   5  117.29    8.50 
  -8  -1   5   75.99    5.60 
  -8  -1   5   82.99    5.10 
  -8   0   5  134.19    6.00 
  -8   0   5  130.19    5.80 
  -8   0   5  147.39   11.40 
  -8   1   5   94.39    5.70 
  -8   1   5   93.39   11.20 
  -8   1   5   95.59    5.40 
  -8   2   5  130.19   14.10 
  -8   2   5  121.49    7.40 
  -8   2   5  115.99    8.60 
  -8   2   5  127.79    7.10 
  -8   3   5  275.47   15.10 
  -8   3   5  268.57   19.10 
  -8   3   5  264.47   13.40 
  -8   3   5  275.07   13.00 
  -8   4   5  217.18   18.50 
  -8   4   5  210.48   13.50 
  -8   4   5  242.88   15.90 
   8  -4  -5  194.18    9.80 
  -8   5   5   40.90    9.40 
  -8   5   5   40.60   10.70 
  -8   6   5   43.50   10.40 
  -8   7   5    1.00    7.00 
  -8   8   5   11.90   10.00 
  -7  -9   5   -5.40    7.80 
  -7  -8   5   17.00    9.10 
  -7  -7   5   18.90    8.10 
  -7  -6   5   31.60    8.40 
  -7  -5   5   95.29   13.10 
  -7  -5   5  104.19   12.30 
   7   5  -5  102.99   11.10 
  -7  -4   5  119.69   13.10 
  -7  -4   5  111.99   10.20 
  -7  -3   5  122.19    9.20 
  -7  -3   5  111.99   10.00 
   7   3  -5  110.99    7.80 
   7   3  -5  114.59    7.80 
  -7  -2   5  136.69    9.10 
  -7  -2   5  137.69    8.20 
  -7  -1   5  261.37   10.70 
  -7  -1   5  283.67   10.40 
  -7   0   5  289.37   15.00 
  -7   0   5  284.47   10.40 
  -7   0   5  314.37   10.60 
  -7   1   5  263.17   10.30 
  -7   1   5  302.17   16.10 
  -7   1   5  278.97   10.60 
  -7   2   5  162.18    8.00 
  -7   2   5  171.48    9.80 
  -7   2   5  165.88   13.50 
  -7   2   5  150.78    8.40 
  -7   3   5  107.59    8.10 
  -7   3   5  115.49    8.60 
  -7   3   5  111.89   10.00 
  -7   3   5  108.69   13.30 
   7  -3  -5  117.19    6.40 
  -7   4   5  143.59   12.70 
  -7   4   5  107.69   15.20 
  -7   4   5  106.19   10.60 
   7  -4  -5  123.99    8.60 
  -7   5   5   85.19   12.10 
  -7   5   5   93.89   11.00 
  -7   6   5   30.00    9.60 
  -7   7   5    2.70    7.70 
  -7   8   5    5.60    8.90 
  -7   9   5   10.30   11.90 
  -6  -9   5   -6.10    8.10 
  -6  -8   5   16.10    8.60 
  -6  -7   5   12.30    7.60 
  -6  -6   5   69.79   11.20 
   6   6  -5   51.49    9.90 
  -6  -5   5   82.79   11.20 
  -6  -5   5   84.69   12.90 
   6   5  -5   59.99    9.20 
  -6  -4   5  175.58   12.30 
  -6  -4   5  161.78   13.40 
   6   4  -5  178.58   11.60 
  -6  -3   5  142.79    9.60 
  -6  -3   5  129.99   10.40 
  -6  -2   5  164.08    9.10 
  -6  -2   5  170.08    9.90 
   6   2  -5  169.98    7.60 
   6   2  -5  170.88    8.10 
  -6  -1   5  870.71   25.60 
  -6  -1   5  864.91   26.00 
  -6   0   5  654.63   19.70 
  -6   0   5  680.43   24.00 
  -6   0   5  630.34   19.80 
  -6   1   5  922.81   32.00 
  -6   1   5  890.21   26.70 
  -6   1   5  917.21   26.60 
  -6   2   5  158.78    8.00 
  -6   2   5  179.18   13.00 
  -6   2   5  154.78    8.50 
  -6   2   5  167.38    9.70 
   6  -2  -5  163.78    7.20 
   6  -2  -5  157.08    6.50 
  -6   3   5  126.89    8.70 
  -6   3   5  145.19    9.60 
  -6   3   5  136.59   14.00 
  -6   3   5  137.69   10.90 
   6  -3  -5  135.79    7.90 
  -6   4   5  182.18   15.80 
  -6   4   5  155.98   13.10 
  -6   4   5  149.99   11.20 
  -6   5   5   72.29   10.50 
  -6   5   5   82.19   12.40 
   6  -5  -5   90.49    8.50 
   6  -5  -5   77.29    9.30 
  -6   6   5   56.09   11.70 
   6  -6  -5   58.39    8.90 
  -6   7   5   14.00    8.90 
  -6   8   5    6.00    9.30 
  -6   9   5   25.20   13.60 
  -5  -9   5   19.00    9.60 
  -5  -8   5   11.90    8.10 
  -5  -7   5   12.10    7.50 
   5   7  -5   15.40    7.80 
  -5  -6   5  105.89    8.90 
  -5  -6   5  173.38   17.00 
   5   6  -5  147.59   15.50 
  -5  -5   5   89.09   11.40 
  -5  -5   5  116.59   14.70 
   5   5  -5  108.19   12.20 
  -5  -4   5  180.98   12.20 
  -5  -4   5  151.38   12.90 
   5   4  -5  157.88   11.60 
  -5  -3   5  186.88   12.10 
  -5  -3   5  168.18   10.60 
   5   3  -5  184.48   10.60 
  -5  -2   5  478.95   18.50 
  -5  -2   5  510.65   17.90 
   5   2  -5  480.75   17.20 
   5   2  -5  482.25   16.80 
  -5  -1   5  725.13   22.90 
  -5  -1   5  741.13   22.60 
  -5  -1   5  732.33   23.50 
   5   1  -5  759.52   21.10 
   5   1  -5  744.53   21.40 
  -5   0   5  743.93   24.70 
  -5   0   5  739.93   22.00 
  -5   0   5  699.83   22.10 
  -5   1   5  711.83   22.50 
  -5   1   5  752.52   26.80 
  -5   1   5  736.83   21.90 
  -5   1   5  722.93   22.80 
   5  -1  -5  769.22   20.50 
   5  -1  -5  756.32   20.50 
  -5   2   5  480.45   21.60 
  -5   2   5  484.45   17.40 
  -5   2   5  468.15   16.70 
  -5   2   5  489.05   18.40 
   5  -2  -5  508.25   17.00 
   5  -2  -5  480.35   16.30 
   5  -2  -5  515.75   21.00 
  -5   3   5  198.28   12.40 
  -5   3   5  167.48    9.90 
  -5   3   5  176.38   10.70 
  -5   3   5  182.78   13.90 
   5  -3  -5  180.88    8.10 
  -5   4   5  162.78   11.00 
  -5   4   5  168.18   13.70 
  -5   4   5  174.68   11.60 
   5  -4  -5  154.38   10.70 
   5  -4  -5  154.68    9.20 
  -5   5   5  120.29   12.50 
  -5   5   5   88.89   12.20 
   5  -5  -5  114.69    9.20 
   5  -5  -5   97.99   11.50 
  -5   6   5  143.79   15.40 
  -5   6   5  162.18   18.10 
   5  -6  -5  143.29   14.80 
  -5   7   5   25.70   10.20 
   5  -7  -5   13.30    7.20 
  -5   8   5   16.60   10.10 
  -5   9   5   11.70   11.90 
  -4  -9   5    7.50    8.10 
  -4  -8   5   13.40    7.60 
   4   8  -5    9.80    8.60 
  -4  -7   5  100.79   14.70 
   4   7  -5   61.49   12.10 
  -4  -6   5   49.80    6.50 
  -4  -6   5   41.40    9.70 
   4   6  -5   52.79   10.40 
  -4  -5   5  138.49   15.30 
  -4  -5   5  131.09    8.00 
  -4  -5   5  107.49   11.70 
   4   5  -5  115.19   12.30 
  -4  -4   5  342.07   18.70 
  -4  -4   5  303.17   16.00 
   4   4  -5  298.37   16.20 
  -4  -3   5  483.05   19.00 
  -4  -3   5  467.85   20.50 
   4   3  -5  463.25   18.80 
  -4  -2   5  659.23   22.30 
  -4  -2   5  649.54   23.10 
   4   2  -5  679.73   22.50 
   4   2  -5  712.13   22.30 
   4   2  -5  643.24   22.30 
  -4  -1   5 2142.99   57.49 
  -4  -1   5 2087.89   56.89 
  -4  -1   5 2055.99   56.29 
   4   1  -5 2080.29   56.19 
   4   1  -5 2122.39   56.89 
  -4   0   5   68.29    5.40 
  -4   0   5   72.39    5.30 
  -4   0   5   79.29    6.30 
   4   0  -5   62.79    3.90 
   4   0  -5   71.29    4.10 
  -4   1   5 2151.18   60.59 
  -4   1   5 2094.59   57.19 
  -4   1   5 2037.60   56.49 
  -4   1   5 2112.69   57.59 
   4  -1  -5 2078.39   56.09 
   4  -1  -5 2075.79   56.59 
   4  -1  -5 2231.08   60.09 
  -4   2   5  710.83   22.20 
  -4   2   5  682.73   23.50 
  -4   2   5  701.83   26.30 
  -4   2   5  676.53   22.70 
   4  -2  -5  666.23   25.10 
   4  -2  -5  675.13   20.50 
   4  -2  -5  682.13   22.70 
  -4   3   5  440.16   20.00 
  -4   3   5  474.25   18.30 
  -4   3   5  475.55   19.00 
   4  -3  -5  488.25   16.80 
   4  -3  -5  473.25   21.10 
   4  -3  -5  453.65   18.30 
  -4   4   5  307.37   16.10 
  -4   4   5  308.97   18.00 
  -4   4   5  302.67   15.50 
   4  -4  -5  315.67   15.60 
  -4   5   5  144.39   12.20 
  -4   5   5  103.09   12.80 
   4  -5  -5  137.49   10.10 
   4  -5  -5  143.39   12.50 
  -4   6   5   46.80   10.80 
   4  -6  -5   59.19    9.90 
   4  -6  -5   45.20    8.00 
  -4   7   5   43.80   12.10 
   4  -7  -5   61.59   10.90 
  -4   8   5   15.50   11.30 
  -4   9   5   -5.30   10.10 
  -3 -10   5   15.90    9.70 
  -3 -10   5   12.00   10.10 
  -3  -9   5    2.40    7.50 
   3   9  -5    3.80    8.80 
  -3  -8   5   58.19   12.40 
   3   8  -5   30.60   10.60 
  -3  -7   5   33.00    9.10 
   3   7  -5   39.10   10.60 
  -3  -6   5  120.89   14.00 
  -3  -6   5  108.69    8.50 
   3   6  -5  105.69   13.20 
  -3  -5   5   74.59   11.40 
  -3  -5   5   73.09   10.30 
  -3  -5   5   87.29    6.60 
   3   5  -5   91.89   11.20 
  -3  -4   5  181.58   12.20 
  -3  -4   5  190.58    8.40 
  -3  -4   5  208.28   14.30 
   3   4  -5  216.18   13.30 
  -3  -3   5  375.66   17.80 
  -3  -3   5  360.16   11.30 
  -3  -3   5  379.06   16.50 
   3   3  -5  375.06   16.40 
   3   3  -5  409.26   17.10 
  -3  -2   5  601.54   21.30 
  -3  -2   5  595.74   20.40 
   3   2  -5  577.34   20.30 
   3   2  -5  581.94   20.70 
  -3  -1   5  329.57   13.30 
  -3  -1   5  353.26   13.10 
  -3  -1   5  355.06   11.40 
   3   1  -5  346.97   13.20 
   3   1  -5  378.26   12.90 
  -3   0   5   17.50    3.20 
  -3   0   5   13.80    3.30 
  -3   0   5   20.20    3.70 
  -3   0   5   21.70    3.20 
   3   0  -5   21.10    3.60 
   3   0  -5   19.60    3.00 
  -3   1   5  361.36   13.80 
  -3   1   5  399.26   13.20 
  -3   1   5  359.56   13.50 
   3  -1  -5  351.06   13.40 
   3  -1  -5  358.56   12.00 
   3  -1  -5  350.16   14.70 
  -3   2   5  561.64   20.30 
  -3   2   5  584.74   19.80 
  -3   2   5  569.24   21.20 
   3  -2  -5  587.54   20.20 
   3  -2  -5  607.34   19.20 
   3  -2  -5  620.74   22.70 
   3  -2  -5  598.64   20.60 
  -3   3   5  399.56   18.20 
  -3   3   5  410.66   16.80 
  -3   3   5  389.16   16.00 
   3  -3  -5  312.37   14.10 
   3  -3  -5  349.47   17.60 
   3  -3  -5  374.96   16.40 
   3  -3  -5  399.86   16.90 
  -3   4   5  209.58   12.90 
  -3   4   5  175.78   13.90 
  -3   4   5  203.98   12.40 
   3  -4  -5  192.78   12.70 
   3  -4  -5  196.08   11.20 
  -3   5   5  109.39   13.90 
  -3   5   5  117.29   12.60 
   3  -5  -5   85.49   10.40 
   3  -5  -5   87.49    9.50 
  -3   6   5  136.49   17.70 
   3  -6  -5  109.69   12.40 
   3  -6  -5  102.19   12.80 
  -3   7   5   30.20   10.50 
   3  -7  -5   25.00    7.40 
   3  -7  -5   38.70    9.90 
  -3   8   5   60.39   15.40 
   3  -8  -5   37.40   10.40 
  -3   9   5    3.50   11.30 
  -3  10   5   13.50   12.90 
  -2 -10   5   -1.50    9.00 
  -2  -9   5   21.60    9.80 
   2   9  -5    0.50   10.10 
  -2  -8   5   18.80    9.10 
   2   8  -5   21.30   10.30 
  -2  -7   5  113.99   14.90 
   2   7  -5  129.69   16.90 
  -2  -6   5    3.50    5.50 
  -2  -6   5   -0.90    3.00 
   2   6  -5    3.80    6.00 
  -2  -5   5   70.19    9.40 
  -2  -5   5   74.79    6.30 
   2   5  -5   60.69    9.80 
  -2  -4   5   38.40    4.20 
  -2  -4   5   26.10    5.90 
  -2  -4   5   25.70    6.70 
   2   4  -5   29.30    6.60 
  -2  -3   5  856.51   29.00 
  -2  -3   5  852.31   30.70 
   2   3  -5  860.41   29.70 
  -2  -2   5  392.76   16.30 
  -2  -2   5  389.86   15.60 
   2   2  -5  408.16   16.30 
   2   2  -5  423.36   15.80 
  -2  -1   5  754.92   24.60 
  -2  -1   5  784.52   25.20 
   2   1  -5  817.72   25.40 
   2   1  -5  802.02   21.60 
   2   1  -5  859.91   24.70 
  -2   0   5   69.69    5.90 
  -2   0   5   80.99    5.20 
  -2   0   5   73.59    5.80 
   2   0  -5   63.59    5.80 
   2   0  -5   78.79    5.50 
   2   0  -5   69.49    5.40 
  -2   1   5  844.42   24.70 
  -2   1   5  825.42   25.50 
  -2   1   5  822.12   25.60 
   2  -1  -5  790.62   25.40 
   2  -1  -5  787.02   24.70 
  -2   2   5  417.46   16.30 
  -2   2   5  431.16   17.10 
  -2   2   5  397.56   15.50 
   2  -2  -5  419.86   17.80 
   2  -2  -5  435.26   16.70 
   2  -2  -5  434.46   15.50 
   2  -2  -5  428.36   16.30 
  -2   3   5  901.61   29.20 
  -2   3   5  894.51   29.70 
  -2   3   5  891.71   31.50 
   2  -3  -5  907.21   30.40 
   2  -3  -5  831.52   28.20 
   2  -3  -5  828.32   29.20 
  -2   4   5   35.80    6.30 
  -2   4   5   41.10    8.20 
   2  -4  -5   23.00    5.10 
   2  -4  -5   32.20    6.50 
  -2   5   5   51.39   10.20 
  -2   5   5   53.89    8.90 
   2  -5  -5   83.39   10.60 
   2  -5  -5   66.79    9.40 
  -2   6   5   -4.90    6.00 
   2  -6  -5   -2.00    4.60 
   2  -6  -5   -0.70    5.10 
  -2   7   5  131.39   18.80 
   2  -7  -5  124.09   14.20 
   2  -7  -5  112.79   14.70 
  -2   8   5    6.40   10.00 
   2  -8  -5    5.30    7.70 
  -2   9   5   11.80   11.70 
   2  -9  -5   10.10    8.60 
  -2  10   5   15.30   13.40 
  -1 -10   5   23.10   11.70 
   1  10  -5    3.50   11.30 
  -1  -9   5   -3.00    7.00 
   1   9  -5   -8.90    8.80 
  -1  -8   5   25.00    9.00 
   1   8  -5   60.39   13.60 
  -1  -7   5    8.00    7.00 
   1   7  -5    0.40    6.70 
  -1  -6   5   34.90    8.10 
   1   6  -5   24.10    8.10 
  -1  -5   5   91.99   11.10 
   1   5  -5  109.19   12.80 
  -1  -4   5  264.47   16.20 
  -1  -4   5  259.97   14.30 
   1   4  -5  224.18   14.60 
  -1  -3   5   31.80    6.10 
  -1  -3   5   39.60    5.70 
   1   3  -5   36.00    5.90 
   1   3  -5   42.30    5.90 
  -1  -2   5 1161.98   34.30 
  -1  -2   5 1104.49   34.80 
   1   2  -5 1106.29   34.60 
   1   2  -5 1082.79   29.60 
   1   2  -5 1124.99   34.20 
  -1  -1   5  941.61   28.20 
  -1  -1   5  885.21   27.50 
   1   1  -5  892.11   27.30 
   1   1  -5  857.81   27.80 
  -1   0   5 6105.79  162.88 
  -1   0   5 6459.05  162.88 
  -1   0   5 6250.17  161.78 
   1   0  -5 6444.16  162.48 
   1   0  -5 6337.17  161.58 
   1   0  -5 6051.29  162.48 
  -1   1   5  913.51   28.70 
  -1   1   5  900.61   28.80 
  -1   1   5  925.71   27.70 
   1  -1  -5  922.81   27.80 
   1  -1  -5  945.41   28.80 
   1  -1  -5  964.60   28.50 
  -1   2   5 1164.98   34.60 
  -1   2   5 1190.88   36.10 
  -1   2   5 1209.38   35.50 
   1  -2  -5 1140.39   35.60 
   1  -2  -5 1102.79   34.80 
   1  -2  -5 1104.89   34.20 
  -1   3   5   57.79    7.00 
  -1   3   5   42.00    6.10 
  -1   3   5   43.00    6.80 
   1  -3  -5   42.00    6.30 
   1  -3  -5   49.20    6.30 
   1  -3  -5   42.50    6.80 
  -1   4   5  240.48   16.30 
  -1   4   5  263.27   14.60 
   1  -4  -5  266.57   15.10 
   1  -4  -5  268.77   14.00 
  -1   5   5   86.99   12.40 
   1  -5  -5  119.29   13.10 
   1  -5  -5   99.19   11.30 
  -1   6   5   28.80   10.60 
   1  -6  -5   34.20    8.10 
   1  -6  -5   27.90    6.70 
  -1   7   5    4.80    9.10 
   1  -7  -5    8.30    6.60 
   1  -7  -5    8.80    6.20 
  -1   8   5   64.39   15.80 
   1  -8  -5   40.80   11.60 
   1  -8  -5   38.80    9.50 
  -1   9   5    3.80   11.80 
   1  -9  -5   -2.90    8.70 
  -1  10   5   19.20   14.80 
   0 -10   5   -1.00    8.40 
   0  10  -5    7.70   11.60 
   0  -9   5   31.00   10.40 
   0   9  -5   13.00   11.40 
   0  -8   5    3.90    7.10 
   0   8  -5   -6.20    7.40 
   0  -7   5   50.09   10.30 
   0   7  -5   75.19   13.20 
   0  -6   5   44.50    8.90 
   0   6  -5   54.79   10.50 
   0  -5   5  387.96   19.90 
   0   5  -5  388.66   21.20 
   0  -4   5  138.69   10.90 
   0  -4   5  148.89   14.50 
   0   4  -5  159.28   11.60 
   0   4  -5  171.98   12.60 
   0  -3   5  602.24   24.10 
   0  -3   5  594.34   22.40 
   0   3  -5  572.84   19.60 
   0   3  -5  618.14   22.80 
   0   3  -5  610.44   23.40 
   0  -2   5  135.89    9.30 
   0  -2   5  154.58    9.10 
   0   2  -5  145.19    9.10 
   0   2  -5  129.29    8.20 
   0  -1   5  261.17   11.60 
   0  -1   5  266.77   11.70 
   0  -1   5  275.67   11.20 
   0   1  -5  221.28   11.40 
   0   1  -5  225.78   10.80 
   0   0   5  517.15   19.10 
   0   0   5  514.25   18.80 
   0   0   5  524.15   18.00 
   0   0  -5  554.84   19.00 
   0   0  -5  538.65   18.10 
   0   0  -5  550.24   19.30 
   0   1   5  212.28   10.90 
   0   1   5  224.78   11.20 
   0   1   5  224.18   10.20 
   0  -1  -5  260.67   11.70 
   0  -1  -5  265.17   11.00 
   0  -1  -5  268.47   11.40 
   0   2   5  138.69    9.10 
   0   2   5  138.69    8.90 
   0   2   5  153.28    9.60 
   0  -2  -5  167.68   10.00 
   0  -2  -5  148.59    9.10 
   0  -2  -5  158.48    8.90 
   0   3   5  597.34   24.30 
   0   3   5  573.44   22.60 
   0  -3  -5  598.84   21.90 
   0  -3  -5  605.54   23.00 
   0  -3  -5  611.74   23.40 
   0   4   5  149.19   12.90 
   0   4   5  143.29   11.10 
   0  -4  -5  151.88   11.50 
   0  -4  -5  126.69   10.20 
   0  -4  -5  130.59   11.50 
   0   5   5  357.16   21.60 
   0  -5  -5  390.16   20.50 
   0  -5  -5  395.76   19.30 
   0   6   5   68.39   13.40 
   0  -6  -5   76.09   11.10 
   0  -6  -5   70.59   11.30 
   0   7   5   69.69   15.30 
   0  -7  -5   53.39   10.90 
   0  -7  -5   57.79   10.90 
   0   8   5    8.00    9.90 
   0  -8  -5   10.10    7.00 
   0  -8  -5    1.60    7.10 
   0   9   5    2.30   11.80 
   0  -9  -5    1.30    8.20 
   0  10   5    6.70   13.10 
   0 -10  -5    0.20   10.40 
   1 -10   5    8.00    9.90 
  -1  10  -5   13.00   13.00 
   1  -9   5   10.30    9.00 
  -1   9  -5    1.00    9.80 
   1  -8   5   43.70   11.20 
  -1   8  -5   25.60   10.80 
   1  -7   5   27.30    8.50 
  -1   7  -5   27.70    9.60 
   1  -6   5  221.58   16.20 
  -1   6  -5  197.28   17.30 
   1  -5   5   90.09   10.40 
  -1   5  -5   78.09   10.70 
   1  -4   5  470.65   20.50 
  -1   4  -5  458.95   21.00 
  -1   4  -5  468.55   19.10 
  -1   4  -5  462.55   21.70 
   1  -3   5  105.09    8.70 
   1  -3   5  105.29    9.60 
  -1   3  -5  102.89    8.90 
  -1   3  -5  102.69    7.60 
  -1   3  -5  112.29    8.50 
   1  -2   5  688.43   24.20 
   1  -2   5  654.13   23.40 
  -1   2  -5  671.03   23.10 
  -1   2  -5  692.43   24.00 
   1  -1   5  299.67   13.00 
   1  -1   5  281.57   12.10 
   1  -1   5  293.17   13.00 
  -1   1  -5  305.47   13.30 
  -1   1  -5  305.67   12.80 
  -1   1  -5  292.87   12.40 
   1   0   5 9622.54  240.38 
   1   0   5 9006.50  238.58 
   1   0   5 9122.09  252.77 
  -1   0  -5 9452.65  248.38 
  -1   0  -5 9777.22  240.48 
  -1   0  -5 8989.60  240.18 
   1   1   5  316.77   12.30 
   1   1   5  339.97   13.90 
   1   1   5  298.67   13.20 
  -1  -1  -5  297.37   12.40 
  -1  -1  -5  296.57   13.10 
  -1  -1  -5  295.67   13.40 
   1   2   5  653.13   24.20 
   1   2   5  671.53   24.00 
   1   2   5  743.23   24.90 
  -1  -2  -5  660.43   23.00 
  -1  -2  -5  714.33   24.60 
  -1  -2  -5  675.73   23.70 
   1   3   5   95.79   10.20 
   1   3   5  116.89    9.20 
  -1  -3  -5  117.69    9.80 
  -1  -3  -5  107.59    8.60 
  -1  -3  -5   97.19    8.90 
   1   4   5  445.56   22.50 
  -1  -4  -5  456.45   21.80 
  -1  -4  -5  476.65   20.30 
  -1  -4  -5  467.15   21.20 
   1   5   5  101.09   13.40 
  -1  -5  -5  118.69   13.20 
   1   6   5  207.48   18.70 
  -1  -6  -5  212.38   17.10 
  -1  -6  -5  210.48   15.70 
   1   7   5   28.20   10.40 
  -1  -7  -5   14.60    6.70 
  -1  -7  -5   40.90   10.40 
   1   8   5   47.50   13.80 
  -1  -8  -5   35.30   10.30 
  -1  -8  -5   39.30   11.70 
   1   9   5   -2.70    9.90 
  -1  -9  -5    7.10    9.30 
  -1  -9  -5   -3.90    7.10 
   1  10   5    1.30   13.90 
  -1 -10  -5   -3.50    9.50 
  -2  10  -5   15.60   14.10 
   2  -9   5   12.10    9.50 
  -2   9  -5   24.00   11.80 
   2  -8   5   -2.90    6.20 
  -2   8  -5   -3.60    7.60 
   2  -7   5   89.39   12.80 
  -2   7  -5  112.99   15.70 
   2  -6   5   13.50    6.30 
  -2   6  -5    2.70    6.50 
   2  -5   5  587.84   25.40 
  -2   5  -5  551.44   24.40 
  -2   5  -5  590.04   27.20 
   2  -4   5   94.49   10.10 
  -2   4  -5   87.69    9.70 
  -2   4  -5   87.89   10.10 
  -2   4  -5   69.39    8.70 
   2  -3   5  555.24   22.10 
   2  -3   5  544.95   23.50 
  -2   3  -5  633.04   22.90 
  -2   3  -5  565.74   23.00 
  -2   3  -5  602.24   21.60 
   2  -2   5  171.08   10.60 
  -2   2  -5  177.98   10.70 
  -2   2  -5  175.38    9.90 
   2  -1   5  583.44   21.10 
   2  -1   5  612.44   20.90 
  -2   1  -5  614.54   21.20 
  -2   1  -5  556.74   21.00 
   2   0   5   -0.70    2.50 
   2   0   5    4.30    3.00 
   2   0   5   -0.60    2.70 
  -2   0  -5    1.00    3.00 
  -2   0  -5   -1.40    2.40 
  -2   0  -5    0.60    3.00 
   2   1   5  631.44   22.20 
   2   1   5  600.14   21.40 
  -2  -1  -5  588.84   20.60 
  -2  -1  -5  646.24   22.30 
  -2  -1  -5  642.34   22.10 
   2   2   5  193.38   11.00 
   2   2   5  162.18   10.80 
  -2  -2  -5  201.48   10.40 
  -2  -2  -5  173.48   10.70 
  -2  -2  -5  183.88   10.70 
   2   3   5  548.95   23.60 
   2   3   5  578.34   22.50 
  -2  -3  -5  540.35   22.10 
  -2  -3  -5  548.35   22.80 
  -2  -3  -5  582.34   21.70 
   2   4   5   91.29   11.80 
  -2  -4  -5  121.59   12.70 
  -2  -4  -5   80.49    9.70 
  -2  -4  -5   95.69   10.60 
   2   5   5  535.55   27.40 
  -2  -5  -5  537.25   24.20 
  -2  -5  -5  548.05   25.70 
   2   6   5   18.80    9.00 
  -2  -6  -5   19.70    7.80 
  -2  -6  -5   15.30    7.00 
   2   7   5   90.79   15.60 
  -2  -7  -5   94.29   14.70 
  -2  -7  -5   75.69   11.20 
   2   8   5   -0.60    9.30 
  -2  -8  -5   -3.80    6.80 
  -2  -8  -5    7.60    7.10 
   2   9   5   19.50   12.50 
  -2  -9  -5   10.50   10.10 
  -2  -9  -5   23.60   10.00 
  -2 -10  -5    0.80    9.40 
  -3   9  -5    1.60    9.50 
   3  -8   5   17.80    8.30 
  -3   8  -5   32.40   11.90 
   3  -7   5   15.10    7.70 
  -3   7  -5   16.80    8.30 
   3  -6   5  137.59   14.20 
  -3   6  -5  119.19   14.20 
  -3   6  -5  115.99   14.40 
   3  -5   5   32.80    7.20 
  -3   5  -5   19.10    7.10 
  -3   5  -5   23.70    6.80 
  -3   5  -5   21.00    7.30 
   3  -4   5  725.63   27.50 
  -3   4  -5  742.93   28.80 
  -3   4  -5  691.83   27.30 
  -3   4  -5  659.03   27.30 
   3  -3   5  344.37   16.30 
  -3   3  -5  367.36   17.20 
  -3   3  -5  344.17   16.20 
   3  -2   5  594.54   22.30 
   3  -2   5  569.64   21.80 
  -3   2  -5  597.64   22.20 
  -3   2  -5  585.54   21.50 
   3  -1   5   15.50    4.10 
   3  -1   5   11.60    3.80 
  -3   1  -5   12.00    3.30 
  -3   1  -5   12.80    3.70 
  -3   1  -5    8.60    3.60 
   3   0   5  935.11   29.70 
   3   0   5  958.70   29.60 
  -3   0  -5  870.71   30.00 
  -3   0  -5  950.60   30.30 
  -3   0  -5  943.81   28.90 
   3   1   5   14.40    3.70 
   3   1   5   15.90    4.30 
  -3  -1  -5   11.00    4.10 
  -3  -1  -5   11.30    3.30 
  -3  -1  -5    8.60    3.70 
   3   2   5  600.44   22.20 
   3   2   5  537.85   21.90 
  -3  -2  -5  563.44   20.70 
  -3  -2  -5  591.34   21.70 
  -3  -2  -5  571.74   22.00 
   3   3   5  362.26   18.30 
  -3  -3  -5  343.77   17.30 
  -3  -3  -5  371.46   16.50 
  -3  -3  -5  346.27   16.70 
   3   4   5  752.12   31.30 
  -3  -4  -5  715.23   29.00 
  -3  -4  -5  789.82   30.70 
  -3  -4  -5  739.63   28.30 
   3   5   5   16.20    7.40 
  -3  -5  -5   28.80    7.60 
  -3  -5  -5   18.70    6.40 
   3   6   5  117.39   16.00 
  -3  -6  -5  149.59   16.40 
  -3  -6  -5  130.89   15.30 
   3   7   5    4.50    8.20 
  -3  -7  -5   15.50    6.90 
  -3  -7  -5   25.70    9.90 
   3   8   5   29.60   12.50 
  -3  -8  -5   16.80    7.80 
  -3  -8  -5   45.30   11.90 
   3   9   5   -0.10   10.20 
  -3  -9  -5    5.90    9.10 
  -3  -9  -5   -0.40    7.60 
  -4   9  -5   23.10   12.50 
   4  -8   5   11.80    7.80 
  -4   8  -5   11.80   10.00 
   4  -7   5   47.70   10.10 
  -4   7  -5   72.19   14.10 
   4  -6   5    7.50    5.80 
  -4   6  -5    5.70    6.30 
  -4   6  -5   10.00    7.40 
   4  -5   5  127.59   11.60 
  -4   5  -5  127.69   13.70 
  -4   5  -5  107.79   13.50 
  -4   5  -5  122.99   13.40 
   4  -4   5  163.98   11.80 
  -4   4  -5  169.28   13.00 
  -4   4  -5  161.48   12.10 
  -4   4  -5  152.08   12.10 
   4  -3   5  888.71   30.60 
  -4   3  -5  845.52   30.10 
  -4   3  -5  852.41   31.10 
   4  -2   5   48.10    6.60 
   4  -2   5   41.50    6.10 
  -4   2  -5   40.40    6.40 
  -4   2  -5   47.90    6.10 
   4  -1   5 1192.98   35.30 
   4  -1   5 1153.38   35.60 
  -4   1  -5 1094.39   34.90 
  -4   1  -5 1149.58   35.90 
  -4   1  -5 1115.69   36.00 
   4   0   5   10.00    3.30 
   4   0   5    5.40    3.00 
   4   0   5    6.60    3.20 
  -4   0  -5    3.20    3.10 
  -4   0  -5    7.40    3.10 
  -4   0  -5    3.50    3.50 
   4   1   5 1139.89   35.50 
   4   1   5 1191.38   36.50 
  -4  -1  -5 1171.48   34.90 
  -4  -1  -5 1152.78   36.70 
  -4  -1  -5 1097.59   36.10 
   4   2   5   50.79    6.90 
   4   2   5   53.39    7.00 
  -4  -2  -5   55.09    6.90 
  -4  -2  -5   33.80    5.90 
  -4  -2  -5   39.10    6.10 
   4   3   5  935.61   33.10 
  -4  -3  -5  886.31   32.20 
  -4  -3  -5  825.82   30.70 
  -4  -3  -5  891.41   30.60 
   4   4   5  175.98   14.20 
  -4  -4  -5  158.48   12.60 
  -4  -4  -5  168.88   13.40 
  -4  -4  -5  171.18   12.30 
   4   5   5  128.99   15.60 
  -4  -5  -5  137.49   15.10 
  -4  -5  -5  108.29   12.30 
  -4  -5  -5  109.49   15.80 
   4   6   5    2.50    6.70 
  -4  -6  -5   21.40    7.30 
  -4  -6  -5   -2.30    5.10 
   4   7   5   77.69   15.30 
  -4  -7  -5   68.29   13.50 
  -4  -7  -5   46.00    9.50 
   4   8   5    7.10    9.00 
  -4  -8  -5    4.30    6.40 
  -4  -8  -5   14.50    9.80 
  -4  -9  -5   16.30   10.20 
  -4  -9  -5    6.50    9.60 
  -5   9  -5   -1.80    9.90 
  -5   8  -5   47.50   13.60 
   5  -7   5    4.70    5.80 
  -5   7  -5   13.40    7.80 
  -5   7  -5   -2.00    7.50 
   5  -6   5   34.10    7.90 
  -5   6  -5   47.00   10.70 
  -5   6  -5   46.20   10.20 
   5  -5   5   15.90    6.00 
  -5   5  -5    5.00    6.10 
  -5   5  -5    3.40    4.90 
  -5   5  -5   12.70    6.30 
   5  -4   5  176.18   12.40 
  -5   4  -5  159.48   13.10 
  -5   4  -5  164.68   12.40 
  -5   4  -5  143.69   12.60 
   5  -3   5   27.00    6.10 
  -5   3  -5   29.10    6.10 
  -5   3  -5   36.70    6.10 
   5  -2   5 1528.15   46.30 
  -5   2  -5 1484.15   46.70 
  -5   2  -5 1491.75   46.00 
  -5   2  -5 1538.65   46.20 
   5  -1   5   -0.10    2.10 
   5  -1   5    3.30    2.90 
  -5   1  -5   -0.20    3.00 
  -5   1  -5    2.50    2.70 
  -5   1  -5    2.60    2.90 
   5   0   5    2.50    2.60 
  -5   0  -5    6.10    3.60 
  -5   0  -5    8.20    3.50 
  -5   0  -5    9.50    3.90 
   5   1   5    1.60    2.80 
   5   1   5    4.60    3.00 
  -5  -1  -5   -1.00    2.50 
  -5  -1  -5    1.60    3.30 
  -5  -1  -5   -1.50    2.70 
   5   2   5 1546.75   47.60 
  -5  -2  -5 1520.55   47.60 
  -5  -2  -5 1549.34   46.10 
  -5  -2  -5 1514.75   47.00 
   5   3   5   32.40    7.00 
  -5  -3  -5   21.20    5.10 
  -5  -3  -5   24.30    5.60 
  -5  -3  -5   28.50    6.20 
   5   4   5  160.58   15.70 
  -5  -4  -5  169.98   12.50 
  -5  -4  -5  185.48   14.10 
  -5  -4  -5  149.39   12.50 
   5   5   5    6.50    5.90 
  -5  -5  -5   12.20    5.80 
  -5  -5  -5    5.60    4.50 
  -5  -5  -5   14.30    6.10 
   5   6   5   37.20   10.50 
  -5  -6  -5   36.10    9.40 
  -5  -6  -5   44.10    9.40 
   5   7   5    8.90    8.80 
  -5  -7  -5   -1.30    6.50 
  -5  -7  -5   14.50    8.70 
  -5  -8  -5   38.20    9.90 
  -5  -8  -5   39.40   12.70 
  -5  -9  -5   -3.20    7.00 
  -5  -9  -5   12.00   10.50 
  -6   9  -5   12.60   12.60 
  -6   8  -5  -15.20    6.50 
  -6   7  -5   36.80   11.70 
  -6   7  -5   65.99   13.60 
   6  -6   5    9.60    5.60 
  -6   6  -5   12.80    7.50 
  -6   6  -5   12.80    7.80 
   6  -5   5   38.90    7.70 
  -6   5  -5   56.99   10.50 
  -6   5  -5   54.09    9.90 
  -6   5  -5   44.90   10.10 
   6  -4   5   32.50    6.80 
  -6   4  -5   33.90    7.50 
  -6   4  -5   25.70    6.60 
  -6   4  -5   26.00    7.40 
   6  -3   5  395.66   18.60 
  -6   3  -5  433.86   20.20 
  -6   3  -5  445.06   19.30 
  -6   2  -5  110.69    9.80 
  -6   2  -5  118.59    9.20 
  -6   2  -5  121.09    9.10 
  -6   2  -5  103.29    9.40 
  -6   1  -5  912.01   31.10 
  -6   1  -5  959.50   32.10 
  -6   1  -5  997.50   32.80 
   6   0   5   28.10    4.50 
  -6   0  -5   26.70    5.60 
  -6   0  -5   31.90    5.70 
  -6   0  -5   27.50    5.00 
  -6  -1  -5  973.80   33.10 
  -6  -1  -5  964.60   31.00 
  -6  -1  -5  987.40   32.90 
   6   2   5  108.59    9.40 
  -6  -2  -5  109.89    8.90 
  -6  -2  -5  112.79    9.50 
  -6  -2  -5  107.59    9.50 
   6   3   5  408.86   20.50 
  -6  -3  -5  443.16   19.90 
  -6  -3  -5  441.76   20.80 
  -6  -3  -5  412.66   18.90 
   6   4   5   34.60    7.70 
  -6  -4  -5   42.20    8.40 
  -6  -4  -5   38.70    7.20 
  -6  -4  -5   34.40    7.70 
   6   5   5   59.49   10.60 
  -6  -5  -5   47.60    9.30 
  -6  -5  -5   37.90    8.70 
  -6  -5  -5   34.00    8.80 
   6   6   5   -5.20    6.20 
  -6  -6  -5   -2.10    4.90 
  -6  -6  -5    2.40    6.40 
  -6  -7  -5   40.90   11.50 
  -6  -7  -5   51.99   13.00 
  -6  -8  -5   -6.30    5.60 
  -6  -8  -5   -5.00    7.40 
  -6  -9  -5   19.80   10.60 
  -6  -9  -5    0.30    8.50 
  -7   8  -5   -1.90    8.80 
  -7   7  -5    0.40    6.90 
  -7   7  -5    8.70    8.20 
  -7   6  -5  100.29   15.70 
  -7   6  -5   76.69   12.90 
   7  -5   5    4.30    4.50 
  -7   5  -5   11.20    6.30 
  -7   5  -5   12.80    7.50 
   7  -4   5  260.27   15.50 
  -7   4  -5  286.17   19.40 
  -7   4  -5  248.78   16.30 
  -7   4  -5  304.27   18.00 
  -7   3  -5   22.70    6.10 
  -7   3  -5   33.70    6.20 
   7  -2   5  468.05   18.90 
  -7   2  -5  517.35   21.70 
  -7   2  -5  467.25   20.00 
  -7   2  -5  482.35   21.20 
  -7   2  -5  491.15   20.40 
   7  -1   5  163.08    9.10 
  -7   1  -5  169.68   11.00 
  -7   1  -5  180.58   10.90 
  -7   1  -5  170.78   11.60 
   7   0   5  533.85   18.70 
  -7   0  -5  502.55   21.30 
  -7   0  -5  517.85   19.60 
  -7   0  -5  510.75   21.10 
   7   1   5  175.08   10.30 
  -7  -1  -5  164.28   11.10 
  -7  -1  -5  170.68   11.30 
  -7  -1  -5  176.78   10.40 
  -7  -2  -5  495.35   20.00 
  -7  -2  -5  496.75   21.00 
  -7  -2  -5  483.85   21.50 
   7   3   5   30.30    6.70 
  -7  -3  -5   22.10    5.90 
  -7  -3  -5   23.20    6.10 
  -7  -3  -5   22.90    6.20 
   7   4   5  278.17   17.70 
  -7  -4  -5  289.27   18.30 
  -7  -4  -5  270.47   17.20 
  -7  -4  -5  274.47   16.90 
   7   5   5    6.90    6.20 
  -7  -5  -5   -1.90    5.20 
  -7  -5  -5    1.60    5.40 
  -7  -6  -5   87.59   13.60 
  -7  -6  -5   80.29   11.60 
  -7  -7  -5   -3.10    6.00 
  -7  -7  -5    2.60    7.50 
  -7  -8  -5   -3.30    8.00 
  -7  -8  -5   14.20    9.10 
  -7  -9  -5   -3.40    9.20 
  -8   8  -5   -0.60    8.30 
  -8   8  -5    1.10    9.10 
  -8   7  -5   20.40    9.10 
  -8   7  -5   24.00   11.20 
  -8   6  -5    7.20    8.10 
  -8   6  -5    8.90    7.40 
  -8   5  -5  127.59   17.00 
  -8   5  -5  112.79   13.70 
  -8   4  -5   29.50    7.20 
  -8   4  -5   25.90    8.70 
  -8   4  -5   28.90    8.80 
   8  -3   5   94.09    9.50 
  -8   3  -5   92.29   10.10 
  -8   3  -5   98.39   11.30 
  -8   3  -5   96.59   10.90 
   8  -2   5   51.79    6.20 
  -8   2  -5   56.69    8.30 
  -8   2  -5   47.90    7.60 
  -8   2  -5   57.69    7.60 
   8  -1   5  671.73   21.40 
  -8   1  -5  611.64   24.50 
  -8   1  -5  620.04   24.20 
  -8   1  -5  656.43   26.00 
   8   0   5  155.48    8.60 
  -8   0  -5  151.78   11.30 
  -8   0  -5  153.18   10.30 
  -8   0  -5  143.59   10.70 
   8   1   5  641.94   22.80 
  -8  -1  -5  682.93   24.40 
  -8  -1  -5  663.43   26.10 
  -8  -1  -5  678.93   25.90 
   8   2   5   64.79    8.00 
  -8  -2  -5   46.10    7.40 
  -8  -2  -5   49.40    8.00 
  -8  -2  -5   61.09    8.50 
   8   3   5   83.89    9.90 
  -8  -3  -5  126.49   13.10 
  -8  -3  -5  126.59   13.00 
  -8  -3  -5  105.59   11.30 
   8   4   5   18.80    6.50 
  -8  -4  -5   26.90    9.90 
  -8  -4  -5   40.40    8.80 
  -8  -4  -5   38.10    8.00 
  -8  -5  -5  168.88   17.30 
  -8  -5  -5  159.38   17.40 
  -8  -6  -5   16.10    8.00 
  -8  -6  -5   15.60    7.20 
  -8  -7  -5   31.80   10.10 
  -8  -7  -5   31.30   10.60 
  -8  -8  -5    3.90    7.30 
  -8  -8  -5  -14.00    5.80 
  -9   8  -5   -2.60    8.50 
  -9   8  -5    6.60   10.30 
  -9   7  -5   14.80    8.30 
  -9   7  -5  -15.00    6.20 
  -9   6  -5   44.60   10.70 
  -9   6  -5   52.29   14.10 
  -9   5  -5   25.30    8.20 
  -9   5  -5   19.10    9.80 
  -9   4  -5   94.79   12.00 
  -9   4  -5   97.39   14.90 
  -9   3  -5   43.50    7.60 
  -9   3  -5   54.09    9.00 
  -9   3  -5   43.20    8.10 
   9  -2   5  148.89    8.30 
  -9   2  -5  165.08   12.90 
  -9   2  -5  157.68   11.90 
  -9   2  -5  157.78   11.10 
   9  -1   5   98.19    5.80 
  -9   1  -5   87.09    9.90 
  -9   1  -5  108.59    9.30 
  -9   1  -5  117.19   12.00 
   9   0   5  776.02   22.60 
  -9   0  -5  784.92   27.90 
  -9   0  -5  763.72   29.20 
  -9   0  -5  758.52   28.90 
   9   1   5  107.59    7.10 
  -9  -1  -5  105.79   11.00 
  -9  -1  -5  110.09   10.00 
  -9  -1  -5  119.89    9.70 
   9   2   5  156.68    9.90 
  -9  -2  -5  149.39   11.40 
  -9  -2  -5  150.18   12.10 
  -9  -2  -5  165.38   12.10 
  -9  -3  -5   52.39    9.10 
  -9  -3  -5   55.89    9.60 
  -9  -3  -5   43.90    8.10 
  -9  -4  -5   87.09   12.10 
  -9  -4  -5  101.49   12.60 
  -9  -5  -5   22.20    8.60 
  -9  -5  -5   18.40    8.10 
  -9  -6  -5   52.69   11.90 
  -9  -6  -5   39.80    9.70 
  -9  -7  -5    3.70    7.40 
  -9  -7  -5  -12.00    6.90 
  -9  -8  -5   -0.70    8.40 
  -9  -8  -5   -0.80    8.80 
 -10   7  -5    7.50    8.40 
 -10   7  -5   -4.70    8.10 
 -10   6  -5   10.30   10.40 
 -10   6  -5    0.20    5.40 
 -10   5  -5   38.30    9.20 
 -10   5  -5   69.89   14.60 
 -10   4  -5   11.30    5.90 
 -10   4  -5    4.60    8.00 
 -10   4  -5    1.40    4.50 
 -10   3  -5   33.00    7.70 
 -10   2  -5   12.10    5.70 
 -10   2  -5   24.90    6.70 
 -10   1  -5  264.77   14.90 
 -10   1  -5  292.67   15.90 
 -10   1  -5  275.57   16.70 
 -10   0  -5  141.99   11.80 
 -10   0  -5  139.69   11.00 
 -10   0  -5  142.39   11.10 
 -10  -1  -5  290.27   15.30 
 -10  -1  -5  265.27   16.10 
 -10  -1  -5  296.97   16.10 
 -10  -2  -5   27.70    6.60 
 -10  -2  -5   23.30    6.30 
 -10  -3  -5   32.20    7.50 
 -10  -3  -5   37.80    8.30 
 -10  -4  -5    3.40    5.40 
 -10  -4  -5    5.70    6.30 
 -10  -5  -5   49.90   10.50 
 -10  -5  -5   55.69   11.30 
 -10  -6  -5   -3.60    6.20 
 -10  -6  -5    8.30    6.70 
 -10  -7  -5    5.80    8.20 
 -10  -7  -5   -3.50    7.50 
 -11   7  -5   -2.30    7.10 
 -11   7  -5   16.10   11.60 
 -11   6  -5   18.50    8.10 
 -11   6  -5   -3.50    9.40 
 -11   5  -5   10.90    6.60 
 -11   5  -5   10.00    7.30 
 -11   5  -5    6.10    9.30 
 -11   4  -5   55.69   13.00 
 -11   4  -5   78.19   11.80 
 -11   4  -5   56.19   10.50 
 -11   3  -5   26.40    7.20 
 -11   2  -5   70.99   10.40 
 -11   2  -5   59.89    9.70 
 -11   1  -5   46.70    8.70 
 -11   1  -5   41.10    8.00 
 -11   0  -5   46.90    8.10 
 -11   0  -5   39.10    8.00 
 -11  -1  -5   57.09    8.80 
 -11  -1  -5   48.50    8.40 
 -11  -2  -5   53.69    9.00 
 -11  -2  -5   63.69    9.20 
 -11  -3  -5   29.50    7.60 
 -11  -3  -5   40.80    8.50 
 -11  -4  -5   83.79   12.60 
 -11  -4  -5   67.29   10.90 
 -11  -5  -5    4.90    6.40 
 -11  -5  -5    6.10    7.20 
 -11  -6  -5   16.00    8.10 
 -11  -6  -5   19.30    9.50 
 -11  -7  -5    8.90    9.30 
 -11  -7  -5    1.30    8.90 
 -12   6  -5   16.50   11.80 
 -12   6  -5   -7.90    6.00 
 -12   6  -5    0.40    6.00 
 -12   5  -5   22.70    8.90 
 -12   5  -5   18.00   11.50 
 -12   5  -5   16.90    7.80 
 -12   4  -5   37.50   13.30 
 -12   4  -5   16.10    7.60 
 -12   3  -5   97.79   13.10 
 -12   2  -5   48.80    9.20 
 -12   1  -5   51.59    8.90 
 -12   1  -5   63.99    9.90 
 -12   0  -5    7.30    5.20 
 -12   0  -5   19.40    6.70 
 -12  -1  -5   56.29    8.70 
 -12  -1  -5   44.00    8.10 
 -12  -2  -5   43.00    8.90 
 -12  -2  -5   52.49    8.50 
 -12  -3  -5  107.99   13.10 
 -12  -3  -5  101.19   12.90 
 -12  -4  -5   18.20    8.50 
 -12  -4  -5    9.70    6.90 
 -12  -5  -5   35.90   10.20 
 -12  -5  -5    7.60    7.20 
 -12  -6  -5    9.70    8.50 
 -12  -6  -5   -2.90    6.50 
 -13   5  -5    2.50    6.50 
 -13   5  -5    2.90   11.60 
 -13   4  -5    6.40    9.10 
 -13   4  -5   32.10    9.30 
 -13   3  -5   55.69   10.30 
 -13   2  -5   33.40    8.40 
 -13   1  -5   27.00    7.50 
 -13   1  -5   27.40    8.10 
 -13   0  -5   39.40    8.90 
 -13   0  -5   43.80    7.90 
 -13  -1  -5   21.30    6.60 
 -13  -1  -5   27.70    8.00 
 -13  -2  -5   39.70    8.60 
 -13  -2  -5   53.29   10.40 
 -13  -3  -5   55.29   10.30 
 -13  -3  -5   60.59   11.60 
 -13  -4  -5   17.70    7.80 
 -13  -4  -5   25.00    8.30 
 -13  -5  -5    0.80    6.90 
 -13  -5  -5    6.00    7.10 
 -14   4  -5    7.50    6.70 
 -14   4  -5   20.60   11.50 
 -14   3  -5   14.40    7.80 
 -14   3  -5   34.60   13.80 
 -14   2  -5   37.50    8.40 
 -14   1  -5   57.09    9.60 
 -14   1  -5   63.09   11.80 
 -14   0  -5   25.80    6.70 
 -14   0  -5   24.10    8.70 
 -14  -1  -5   44.10    8.30 
 -14  -1  -5   57.09   11.00 
 -14  -2  -5   22.30    6.90 
 -14  -2  -5   42.90   10.00 
 -14  -3  -5   10.10    6.90 
 -14  -3  -5   14.80    7.90 
 -14  -4  -5    9.00    7.40 
 -14  -4  -5    2.50    6.70 
 -15   2  -5   25.20    7.50 
 -15   1  -5    7.20    5.60 
 -15   1  -5   12.70    8.90 
 -15   0  -5   37.90   10.80 
 -15   0  -5   17.10    6.20 
 -15  -1  -5   33.30   11.00 
 -15  -1  -5   19.50    6.80 
 -15  -2  -5   34.30   10.70 
 -15  -2  -5    7.20    5.40 
 -16  -2   6    5.80   11.90 
 -16  -1   6   36.00   12.30 
 -16   0   6    5.80    8.20 
 -16   1   6   55.59   16.00 
 -16   2   6    8.30   10.90 
 -15  -4   6   35.70    7.50 
 -15  -3   6    1.70    3.40 
 -15  -2   6   48.60   12.30 
 -15  -1   6   17.20    9.90 
 -15   0   6   35.00   11.80 
 -15   1   6    2.60    7.50 
 -15   2   6   30.70   13.60 
 -15   3   6   -3.20    8.60 
 -15   4   6   17.00    4.90 
 -15   4   6   28.80   13.70 
 -14  -5   6   18.80    7.50 
 -14  -4   6    1.90    4.50 
 -14  -3   6   10.30    4.20 
 -14  -3   6   22.90    9.60 
 -14  -2   6    3.10    7.30 
 -14  -1   6   37.40   11.10 
 -14   0   6   -0.50    7.10 
 -14   1   6   49.30   13.10 
 -14   2   6   -4.70    7.20 
 -14   3   6   23.80    4.20 
 -14   3   6    3.00    8.80 
 -14   4   6   -1.00    9.20 
 -14   4   6    0.10    3.80 
 -14   5   6   23.00   14.40 
 -14   5   6   12.30    6.30 
 -13  -6   6   20.80    8.30 
 -13  -5   6   11.90    6.30 
 -13  -4   6   18.60    6.00 
 -13  -3   6    2.90    3.80 
 -13  -2   6   36.60   10.40 
 -13  -2   6   40.50    5.00 
 -13  -1   6    7.80    7.60 
 -13   0   6  112.69   16.50 
 -13   1   6    1.50    6.60 
 -13   2   6   33.50   11.80 
 -13   3   6    6.80    3.60 
 -13   3   6    3.80    8.40 
 -13   4   6    9.80   10.20 
 -13   4   6   20.70    6.10 
 -13   5   6    4.70   10.30 
 -13   5   6    0.80    5.70 
 -13   6   6   23.70    8.70 
 -12  -7   6   24.20    9.20 
 -12  -6   6    6.30    7.10 
 -12  -5   6   57.49   10.20 
 -12  -4   6   38.40    7.60 
 -12  -3   6   40.40    6.40 
 -12  -2   6   17.70    3.90 
 -12  -2   6   16.50    4.60 
 -12  -1   6  134.79   16.10 
 -12   0   6   12.10    7.70 
 -12   1   6  140.09   18.20 
 -12   2   6   13.70    8.90 
 -12   2   6   13.60    3.30 
 -12   2   6   20.80    3.70 
 -12   3   6   33.90    6.10 
 -12   3   6   23.00    9.90 
 -12   4   6   37.30   11.50 
 -12   4   6   21.90    6.40 
 -12   5   6   49.50    9.50 
 -12   5   6   42.30   14.70 
 -12   6   6    7.00    6.40 
 -11  -7   6   14.90    8.30 
 -11  -6   6   18.50    7.80 
 -11  -5   6   13.60    6.10 
 -11  -4   6   32.10    6.70 
 -11  -3   6   40.50    6.40 
 -11  -2   6  226.38   12.40 
 -11  -2   6  221.18   11.00 
 -11  -1   6   99.89    6.40 
 -11  -1   6  110.39   14.10 
 -11  -1   6  107.99    6.10 
 -11   0   6  208.68   16.90 
 -11   1   6  117.39   16.40 
 -11   2   6  219.78   11.20 
 -11   2   6  228.08   19.60 
 -11   2   6  223.58   10.50 
 -11   3   6   23.80    6.10 
 -11   3   6   39.20    7.00 
 -11   3   6   31.90   10.40 
 -11   4   6   19.80    6.70 
 -11   4   6   21.00    9.40 
 -11   5   6    5.90    5.80 
 -11   5   6   16.20   10.40 
 -11   6   6   12.90    8.00 
 -11   7   6    3.30    7.70 
 -10  -8   6   18.30   10.20 
 -10  -7   6   37.10   11.00 
 -10  -6   6    4.30    5.80 
 -10  -5   6   26.90    7.50 
 -10  -4   6   26.20    6.50 
 -10  -3   6  232.38   12.90 
 -10  -3   6  230.98   14.80 
 -10  -2   6   93.89    7.50 
 -10  -2   6  103.59    8.70 
 -10  -1   6  158.38    8.00 
 -10  -1   6  194.18   14.30 
 -10  -1   6  173.98    8.60 
 -10   0   6   86.49   12.20 
 -10   1   6  135.39   15.70 
 -10   1   6  153.08    7.40 
 -10   1   6  168.68    7.90 
 -10   2   6   81.99    6.90 
 -10   2   6   97.39    8.10 
 -10   2   6   93.19   13.80 
 -10   3   6  252.27   14.90 
 -10   3   6  254.47   12.70 
 -10   3   6  222.48   12.50 
 -10   3   6  239.78   20.00 
 -10   4   6    7.10    7.40 
 -10   4   6   15.90    6.30 
 -10   5   6   21.40   10.80 
 -10   5   6   24.60    8.20 
 -10   6   6    2.30    6.60 
 -10   7   6   26.50   10.00 
 -10   8   6    7.30    8.90 
  -9  -8   6   22.70    9.80 
  -9  -7   6    8.00    7.80 
  -9  -6   6   13.90    6.70 
  -9  -5   6   10.70    6.20 
  -9  -4   6  114.19   11.60 
  -9  -4   6  126.99   14.80 
  -9  -3   6   82.99    8.90 
  -9  -3   6   88.59   10.40 
  -9  -2   6  346.67   15.70 
  -9  -2   6  351.86   14.50 
  -9  -1   6   68.49    5.80 
  -9  -1   6   70.39    5.30 
  -9  -1   6   86.99   10.70 
  -9   0   6  163.18   12.70 
  -9   0   6  138.79    6.50 
  -9   0   6  134.39    6.60 
  -9   1   6   66.49    5.30 
  -9   1   6   71.49   10.60 
  -9   1   6   70.59    5.40 
  -9   2   6  325.57   14.80 
  -9   2   6  337.77   12.90 
  -9   2   6  300.77   20.30 
  -9   2   6  297.27   13.10 
  -9   3   6   83.89    9.90 
  -9   3   6  108.99   15.70 
  -9   3   6   93.39    9.10 
  -9   3   6   97.19    8.40 
  -9   4   6  113.79   10.00 
  -9   4   6  114.69   12.70 
  -9   4   6   96.79   14.80 
  -9   5   6    6.80    6.30 
  -9   6   6    7.30    7.50 
  -9   7   6    9.70    7.70 
  -9   8   6   19.20   11.10 
  -8  -8   6    8.70    8.80 
  -8  -7   6   25.80    9.30 
  -8  -6   6    9.10    6.60 
  -8  -5   6   33.60    7.60 
  -8  -4   6  146.99   15.00 
  -8  -4   6  160.78   12.00 
   8   4  -6  151.68   10.30 
   8   4  -6  130.99   10.10 
  -8  -3   6  198.58   13.50 
  -8  -3   6  187.08   11.70 
   8   3  -6  195.38    9.40 
  -8  -2   6  131.09    9.30 
  -8  -2   6  121.29    8.20 
  -8  -1   6  178.58    8.40 
  -8  -1   6  175.78   11.80 
  -8  -1   6  178.98    8.80 
  -8   0   6   99.79    5.90 
  -8   0   6  102.39    6.10 
  -8   0   6  112.69   10.00 
  -8   1   6  185.08    8.70 
  -8   1   6  185.58   13.70 
  -8   1   6  195.88    9.00 
  -8   2   6  146.79    9.60 
  -8   2   6  124.79   13.80 
  -8   2   6  144.29    8.50 
  -8   2   6  151.58    8.10 
  -8   3   6  217.28   17.20 
  -8   3   6  180.08   11.20 
  -8   3   6  202.08   13.40 
  -8   3   6  194.58   11.00 
  -8   4   6  124.79   10.90 
  -8   4   6  133.19   10.70 
  -8   4   6  134.59   14.10 
  -8   4   6  142.69   17.50 
   8  -4  -6  140.99    8.30 
  -8   5   6   30.00    8.50 
  -8   6   6   15.40    7.40 
  -8   7   6   25.30   10.10 
  -8   8   6   16.40   10.40 
  -7  -9   6   13.70    9.70 
  -7  -8   6    8.90    7.90 
  -7  -7   6    2.60    6.60 
  -7  -6   6   53.89   10.80 
  -7  -5   6   45.20    8.60 
  -7  -5   6   54.69   10.50 
   7   5  -6   51.19    8.50 
  -7  -4   6   85.09   10.00 
  -7  -4   6   90.29   11.70 
  -7  -3   6  133.39   10.60 
  -7  -3   6  141.09    9.90 
   7   3  -6  129.79    8.60 
  -7  -2   6  227.68   12.20 
  -7  -2   6  253.87   11.70 
   7   2  -6  242.28    8.70 
   7   2  -6  244.98    9.30 
  -7  -1   6  389.06   14.60 
  -7  -1   6  374.46   14.20 
  -7  -1   6  425.16   17.40 
  -7   0   6 1104.69   36.50 
  -7   0   6 1097.29   31.70 
  -7   0   6 1061.69   31.60 
  -7   1   6  432.56   15.30 
  -7   1   6  454.15   20.80 
  -7   1   6  420.66   15.30 
  -7   2   6  227.78   11.10 
  -7   2   6  240.38   10.40 
  -7   2   6  239.98   16.10 
  -7   2   6  218.28   11.70 
  -7   3   6  142.59   15.50 
  -7   3   6  135.39    9.00 
  -7   3   6  115.19   10.50 
  -7   3   6  134.69    9.40 
   7  -3  -6  132.19    7.20 
  -7   4   6   83.19   11.00 
  -7   4   6   94.39   10.00 
  -7   4   6   96.19   10.40 
  -7   4   6   91.79   13.50 
   7  -4  -6   85.09    7.70 
  -7   5   6   38.90    8.10 
  -7   5   6   31.60    9.30 
   7  -5  -6   13.00    4.10 
  -7   6   6   44.40   11.20 
  -7   7   6   11.40    8.70 
  -7   8   6    5.00   10.10 
  -7   9   6    0.30   10.80 
  -6  -9   6   -4.80    7.20 
  -6  -8   6    2.00    7.30 
  -6  -7   6   10.20    7.30 
  -6  -6   6   44.80    9.50 
   6   6  -6   25.40    7.70 
  -6  -5   6  205.98   16.60 
  -6  -5   6  181.18   14.50 
   6   5  -6  193.68   14.10 
  -6  -4   6   96.69   11.70 
  -6  -4   6   92.89   10.60 
   6   4  -6   78.39    9.20 
  -6  -2   6  216.68   10.90 
  -6  -2   6  221.78   11.90 
   6   2  -6  246.88   10.60 
   6   2  -6  230.48    9.80 
  -6  -1   6  684.63   22.10 
  -6  -1   6  652.43   23.10 
  -6  -1   6  647.04   21.60 
   6   1  -6  689.43   18.80 
   6   1  -6  719.73   18.80 
  -6   0   6 1333.27   38.70 
  -6   0   6 1382.76   42.20 
  -6   0   6 1357.16   38.90 
  -6   1   6  706.83   26.70 
  -6   1   6  713.33   21.50 
  -6   1   6  672.53   22.30 
  -6   1   6  705.23   22.50 
  -6   2   6  232.38   10.30 
  -6   2   6  231.98   14.90 
  -6   2   6  221.48   11.00 
  -6   2   6  206.58   11.20 
   6  -2  -6  244.98    9.30 
   6  -2  -6  226.18    9.60 
  -6   3   6  140.79   10.90 
  -6   3   6  139.49    9.10 
  -6   3   6  144.39    9.70 
  -6   3   6  140.19   12.90 
   6  -3  -6  144.39    8.60 
  -6   4   6  101.59   12.10 
  -6   4   6   75.69    9.40 
  -6   4   6   87.39    9.50 
   6  -4  -6   63.29    7.60 
   6  -4  -6   78.99    7.20 
  -6   5   6  190.68   14.50 
  -6   5   6  193.28   16.30 
   6  -5  -6  176.48   12.90 
   6  -5  -6  172.88   12.80 
  -6   6   6   34.70    9.80 
   6  -6  -6   37.20    7.80 
  -6   7   6    4.30    8.20 
  -6   8   6    6.40    9.50 
  -6   9   6   18.80   12.20 
  -5  -9   6   15.40    9.10 
  -5  -8   6    7.20    8.20 
  -5  -7   6   52.49   11.10 
   5   7  -6   49.00   10.70 
  -5  -6   6   74.39    6.50 
  -5  -6   6   61.69   11.40 
   5   6  -6   80.39   11.90 
  -5  -5   6  176.28   13.80 
  -5  -5   6  172.38    8.50 
  -5  -5   6  182.08   16.20 
   5   5  -6  176.48   14.10 
  -5  -4   6  292.07   15.80 
  -5  -4   6  280.77   17.30 
   5   4  -6  280.07   15.60 
  -5  -3   6   82.09    8.30 
  -5  -3   6   90.39   10.20 
   5   3  -6   68.69    7.50 
  -5  -2   6   69.69    4.90 
  -5  -2   6   79.79    6.60 
  -5  -2   6   75.59    7.50 
   5   2  -6   79.99    6.20 
  -5  -1   6  626.54   20.20 
  -5  -1   6  624.74   20.70 
  -5  -1   6  609.24   20.30 
   5   1  -6  597.24   19.30 
   5   1  -6  613.44   18.90 
  -5   0   6 1589.64   45.00 
  -5   0   6 1573.64   45.30 
  -5   0   6 1576.94   46.90 
   5   0  -6 1624.64   42.30 
   5   0  -6 1606.14   42.30 
  -5   1   6  620.54   20.80 
  -5   1   6  596.34   20.50 
  -5   1   6  615.24   19.80 
  -5   1   6  605.74   23.50 
   5  -1  -6  628.84   19.00 
   5  -1  -6  667.23   23.40 
   5  -1  -6  627.84   18.70 
  -5   2   6   85.29    6.30 
  -5   2   6   90.19   10.90 
  -5   2   6   84.69    8.00 
  -5   2   6   83.79    6.70 
   5  -2  -6   72.59    6.70 
   5  -2  -6   69.49    5.80 
   5  -2  -6   78.39    8.90 
  -5   3   6   76.79    8.00 
  -5   3   6   78.09    7.90 
  -5   3   6   71.09    8.80 
   5  -3  -6   77.89    5.70 
   5  -3  -6   48.90    6.10 
  -5   4   6  283.37   17.70 
  -5   4   6  305.07   15.90 
  -5   4   6  293.37   15.10 
   5  -4  -6  256.07   14.40 
   5  -4  -6  283.67   12.90 
  -5   5   6  155.18   13.00 
  -5   5   6  182.28   16.30 
   5  -5  -6  185.58   13.60 
   5  -5  -6  143.69   10.70 
  -5   6   6   78.39   13.70 
  -5   6   6   75.19   11.50 
   5  -6  -6   85.09   11.80 
  -5   7   6   35.10   12.10 
   5  -7  -6   20.70    7.50 
  -5   8   6   16.80   10.80 
  -5   9   6   -8.40    9.70 
  -4  -9   6    4.30    7.80 
  -4  -8   6   15.80    8.10 
   4   8  -6   19.80    9.20 
  -4  -7   6   27.70    8.90 
   4   7  -6   19.00    8.20 
  -4  -6   6  154.78   15.90 
  -4  -6   6  145.59    8.60 
   4   6  -6  147.99   15.90 
  -4  -5   6  140.39   15.70 
  -4  -5   6  116.19   12.60 
  -4  -5   6  110.19    6.40 
   4   5  -6  126.49   12.70 
  -4  -4   6   90.09   11.00 
  -4  -4   6  106.99    4.90 
  -4  -4   6  113.19    9.90 
   4   4  -6  110.89   11.00 
  -4  -3   6  413.56   18.00 
  -4  -3   6  428.16   19.50 
   4   3  -6  442.76   18.50 
  -4  -2   6  593.64   21.40 
  -4  -2   6  564.34   16.30 
  -4  -2   6  569.84   20.40 
   4   2  -6  574.74   20.70 
   4   2  -6  577.14   20.20 
  -4  -1   6  873.11   26.90 
  -4  -1   6  820.22   26.20 
  -4  -1   6  824.12   24.90 
   4   1  -6  859.41   25.40 
  -4   0   6  507.35   17.00 
  -4   0   6  469.75   16.40 
  -4   0   6  438.36   15.00 
  -4   0   6  417.96   16.40 
   4   0  -6  442.36   16.30 
   4   0  -6  429.66   14.80 
  -4   1   6  834.32   26.10 
  -4   1   6  853.71   25.30 
  -4   1   6  868.81   26.40 
   4  -1  -6  831.12   25.30 
   4  -1  -6  865.01   27.70 
   4  -1  -6  686.63   24.00 
  -4   2   6  553.94   19.40 
  -4   2   6  522.15   19.80 
  -4   2   6  584.64   21.00 
   4  -2  -6  556.54   22.30 
   4  -2  -6  547.95   19.90 
   4  -2  -6  591.84   18.20 
  -4   3   6  427.66   19.80 
  -4   3   6  441.36   18.50 
  -4   3   6  441.56   17.80 
   4  -3  -6  447.86   18.30 
   4  -3  -6  436.86   20.80 
   4  -3  -6  465.55   16.70 
  -4   4   6  111.29   10.90 
  -4   4   6  113.59   12.50 
  -4   4   6  110.89    9.70 
   4  -4  -6  122.79   10.20 
  -4   5   6  117.09   12.20 
  -4   5   6  125.09   15.00 
   4  -5  -6  108.69    9.70 
   4  -5  -6  135.29   12.10 
  -4   6   6  147.89   18.20 
   4  -6  -6  153.58   12.60 
   4  -6  -6  173.48   15.20 
  -4   7   6   53.19   13.00 
   4  -7  -6   42.70   10.00 
  -4   8   6   24.50   12.00 
  -4   9   6   20.70   12.90 
  -3 -10   6    4.40    9.60 
  -3  -9   6    4.10    9.20 
   3   9  -6   17.50   13.20 
  -3  -8   6   16.40    8.70 
   3   8  -6   19.90    9.80 
  -3  -7   6   88.99   13.00 
   3   7  -6   78.39   13.20 
  -3  -6   6   39.00    8.90 
   3   6  -6   36.00    9.00 
  -3  -5   6   23.30    8.00 
  -3  -5   6   22.40    6.40 
   3   5  -6   22.80    6.60 
  -3  -4   6  115.69    9.90 
  -3  -4   6   89.39   10.80 
   3   4  -6  115.99   10.40 
  -3  -3   6  345.07   16.90 
  -3  -3   6  328.77   15.50 
   3   3  -6  340.47   15.90 
  -3  -2   6  573.34   21.60 
  -3  -2   6  541.65   20.50 
   3   2  -6  614.84   21.00 
   3   2  -6  622.44   21.80 
   3   2  -6  598.34   21.50 
  -3  -1   6  290.77   12.30 
  -3  -1   6  273.97   12.30 
  -3  -1   6  252.97   11.40 
   3   1  -6  279.07   11.30 
   3   1  -6  259.87   12.00 
  -3   0   6    4.00    2.90 
  -3   0   6    5.70    2.80 
  -3   0   6    7.30    2.50 
   3   0  -6    4.70    2.30 
   3   0  -6    7.10    2.60 
   3   0  -6    5.10    2.80 
  -3   1   6  259.57   12.10 
  -3   1   6  254.97   11.90 
  -3   1   6  272.57   11.20 
   3  -1  -6  287.57   12.90 
   3  -1  -6  281.17   12.00 
   3  -1  -6  274.37   10.50 
   3  -1  -6  273.67   11.10 
  -3   2   6  605.74   22.10 
  -3   2   6  638.84   21.00 
  -3   2   6  603.24   21.50 
   3  -2  -6  541.45   20.60 
   3  -2  -6  611.54   21.70 
   3  -2  -6  606.04   23.30 
  -3   3   6  337.67   17.00 
  -3   3   6  322.97   15.50 
  -3   3   6  360.76   15.40 
   3  -3  -6  327.17   14.20 
   3  -3  -6  355.96   22.40 
   3  -3  -6  343.57   17.60 
   3  -3  -6  319.87   15.20 
  -3   4   6  107.79    9.70 
  -3   4   6  126.29   13.50 
  -3   4   6  115.89    9.70 
   3  -4  -6  122.49    9.00 
   3  -4  -6  118.39   10.50 
  -3   5   6   19.20    6.10 
  -3   5   6   28.10    7.90 
   3  -5  -6   27.20    5.80 
   3  -5  -6   13.70    5.90 
  -3   6   6   35.20    9.70 
   3  -6  -6   36.80    8.50 
   3  -6  -6   50.89   10.10 
  -3   7   6   96.69   16.40 
   3  -7  -6   81.49   13.10 
   3  -7  -6   74.39   12.20 
  -3   8   6   55.99   15.20 
   3  -8  -6   22.40   10.00 
  -3   9   6   -0.90    9.90 
  -2 -10   6   -1.70    9.10 
  -2  -9   6   19.00    9.40 
   2   9  -6   10.30    9.90 
  -2  -8   6   21.40    9.60 
   2   8  -6   56.99   13.30 
  -2  -7   6   11.20    7.50 
   2   7  -6   15.20    9.10 
  -2  -6   6   46.10    8.90 
   2   6  -6   53.09    9.70 
  -2  -5   6   17.20    5.90 
   2   5  -6   14.50    6.30 
  -2  -4   6  228.18   13.80 
  -2  -4   6  218.88   15.20 
   2   4  -6  221.38   14.20 
  -2  -3   6  103.39    8.60 
  -2  -3   6  108.69    9.70 
   2   3  -6  102.19    9.20 
   2   3  -6  110.29    8.80 
  -2  -2   6  857.91   29.00 
  -2  -2   6  862.71   28.50 
   2   2  -6  884.71   29.10 
   2   2  -6  862.91   28.80 
   2   2  -6  907.31   28.50 
  -2  -1   6  416.46   16.10 
  -2  -1   6  427.66   16.50 
  -2  -1   6  456.05   16.80 
   2   1  -6  410.06   16.40 
   2   1  -6  428.36   15.60 
  -2   0   6   11.30    3.70 
  -2   0   6   16.40    3.60 
  -2   0   6   13.40    3.50 
   2   0  -6   15.50    3.60 
   2   0  -6   17.20    4.00 
  -2   1   6  415.06   15.30 
  -2   1   6  399.16   16.10 
  -2   1   6  415.86   16.40 
   2  -1  -6  429.66   16.40 
   2  -1  -6  427.06   15.70 
   2  -1  -6  430.76   15.30 
  -2   2   6  856.21   28.80 
  -2   2   6  879.21   27.40 
  -2   2   6  876.41   28.40 
   2  -2  -6  852.21   27.80 
   2  -2  -6  821.22   28.20 
   2  -2  -6  817.52   26.80 
  -2   3   6  121.09    9.10 
  -2   3   6   89.19    7.90 
  -2   3   6  116.79   10.20 
   2  -3  -6  116.69    9.30 
   2  -3  -6  102.19    8.00 
   2  -3  -6   91.49    8.40 
  -2   4   6  250.97   14.50 
  -2   4   6  233.48   16.00 
  -2   4   6  302.77   23.30 
   2  -4  -6  238.18   13.20 
   2  -4  -6  250.87   14.90 
  -2   5   6    4.00    5.60 
  -2   5   6   17.40    6.70 
   2  -5  -6   20.80    6.10 
   2  -5  -6   17.60    6.30 
  -2   6   6   56.49   12.10 
   2  -6  -6   33.60    7.30 
   2  -6  -6   27.30    8.20 
  -2   7   6   15.30    8.90 
   2  -7  -6   18.60    8.20 
   2  -7  -6   17.60    7.00 
  -2   8   6   34.30   13.00 
   2  -8  -6   43.90   11.20 
  -2   9   6   15.60   10.90 
   2  -9  -6   12.90    9.80 
  -2  10   6   12.30   13.70 
  -1 -10   6   14.80   10.80 
   1  10  -6    6.30   11.90 
  -1  -9   6   22.20   10.10 
   1   9  -6    1.40    9.70 
  -1  -8   6    2.20    6.60 
   1   8  -6   14.80    8.80 
  -1  -7   6   60.69   11.10 
   1   7  -6  110.29   15.80 
  -1  -6   6   42.00    9.20 
   1   6  -6   43.40    9.50 
  -1  -5   6  158.98   12.50 
   1   5  -6  190.08   14.60 
  -1  -4   6  120.39   11.80 
  -1  -4   6  133.09   14.00 
   1   4  -6  128.89   11.20 
  -1  -3   6  661.43   26.10 
  -1  -3   6  679.23   24.90 
   1   3  -6  671.73   25.50 
   1   3  -6  702.33   25.20 
  -1  -2   6  125.59    9.10 
  -1  -2   6  126.79    8.80 
   1   2  -6  123.49    9.10 
   1   2  -6  144.79    8.80 
  -1  -1   6  347.37   14.50 
  -1  -1   6  346.07   14.60 
  -1  -1   6  360.06   14.10 
  -1  -1   6  348.87   14.70 
   1   1  -6  341.77   14.70 
   1   1  -6  345.77   14.00 
  -1   0   6   37.50    5.20 
  -1   0   6   28.00    4.80 
  -1   0   6   36.50    5.40 
   1   0  -6   40.10    5.70 
   1   0  -6   32.50    4.60 
   1   0  -6   45.40    5.60 
  -1   1   6  342.57   13.60 
  -1   1   6  340.67   14.60 
  -1   1   6  325.27   14.20 
   1  -1  -6  340.07   14.60 
   1  -1  -6  340.87   14.10 
   1  -1  -6  368.36   13.90 
  -1   2   6  124.39    9.40 
  -1   2   6  132.29    9.10 
  -1   2   6  134.59    8.40 
   1  -2  -6  137.69    9.00 
   1  -2  -6  127.19    9.20 
   1  -2  -6  153.88    8.90 
  -1   3   6  701.03   25.30 
  -1   3   6  736.43   26.20 
  -1   3   6  735.53   27.70 
   1  -3  -6  699.43   24.80 
   1  -3  -6  714.53   26.60 
   1  -3  -6  672.23   25.60 
  -1   4   6   99.09   11.60 
  -1   4   6  111.69   10.00 
   1  -4  -6  127.59    9.80 
   1  -4  -6  108.89   11.30 
  -1   5   6  157.48   16.50 
   1  -5  -6  157.08   12.20 
   1  -5  -6  165.28   13.40 
  -1   6   6   52.99   12.60 
   1  -6  -6   54.79    9.20 
   1  -6  -6   46.00    9.40 
  -1   7   6   58.99   13.40 
   1  -7  -6   72.59   11.20 
   1  -7  -6  104.49   15.00 
  -1   8   6   29.30   12.60 
   1  -8  -6   19.40    9.60 
   1  -8  -6    8.20    8.60 
  -1   9   6   26.60   13.70 
   1  -9  -6   28.10   11.90 
  -1  10   6    6.30   12.50 
   0 -10   6   -1.50    9.20 
   0  10  -6   -3.70   11.80 
   0  -9   6   14.50    9.40 
   0   9  -6   17.70   10.60 
   0  -8   6   43.30   10.70 
   0   8  -6   26.80   11.10 
   0  -7   6   14.40    7.50 
   0   7  -6   27.80   10.40 
   0  -6   6  248.38   17.30 
   0   6  -6  213.18   17.80 
   0  -5   6    4.80    4.80 
   0   5  -6   16.60    6.40 
   0  -4   6  412.86   22.30 
   0  -4   6  401.96   19.00 
   0   4  -6  401.56   19.80 
   0   4  -6  412.16   16.20 
   0  -3   6  113.09   10.20 
   0   3  -6  125.09   10.00 
   0   3  -6  136.89    9.90 
   0   3  -6  123.09    7.20 
   0  -2   6  654.03   23.90 
   0  -2   6  694.83   24.60 
   0   2  -6  688.53   24.60 
   0   2  -6  685.63   23.80 
   0  -1   6 1257.07   38.10 
   0  -1   6 1265.77   37.50 
   0  -1   6 1252.57   38.30 
   0   1  -6 1198.78   38.10 
   0   1  -6 1302.17   38.00 
   0   0   6    6.30    3.20 
   0   0   6   -1.70    2.90 
   0   0   6    2.50    2.70 
   0   0  -6    2.30    2.80 
   0   0  -6    5.00    3.70 
   0   0  -6   -1.00    2.60 
   0   1   6 1222.38   38.00 
   0   1   6 1231.28   36.80 
   0   1   6 1223.38   38.20 
   0  -1  -6 1272.87   38.30 
   0  -1  -6 1280.47   37.10 
   0  -1  -6 1273.57   38.10 
   0   2   6  650.93   24.00 
   0   2   6  696.33   23.40 
   0   2   6  720.53   25.00 
   0  -2  -6  685.23   23.20 
   0  -2  -6  627.74   23.40 
   0  -2  -6  661.33   24.40 
   0   3   6  129.69   11.00 
   0   3   6  131.49    9.80 
   0  -3  -6  131.89    9.50 
   0  -3  -6  146.89   10.70 
   0  -3  -6  131.19   10.00 
   0   4   6  415.36   19.80 
   0   4   6  410.36   21.60 
   0  -4  -6  416.46   18.80 
   0  -4  -6  411.16   19.80 
   0   5   6   14.10    7.10 
   0  -5  -6   12.20    6.10 
   0  -5  -6   15.10    5.80 
   0   6   6  227.58   22.80 
   0  -6  -6  240.78   16.60 
   0  -6  -6  228.88   17.70 
   0   7   6   33.10   10.90 
   0  -7  -6   41.00   10.00 
   0  -7  -6   44.80   10.10 
   0   8   6   30.60   13.10 
   0  -8  -6   31.50   10.40 
   0  -8  -6   45.20   10.60 
   0   9   6    2.50   11.00 
   0  -9  -6    0.70    7.80 
   0  10   6    9.20   13.80 
   0 -10  -6    3.50   10.60 
   1 -10   6    9.00   16.90 
  -1  10  -6    8.60   12.90 
   1  -9   6   18.90    9.70 
  -1   9  -6   17.10   11.50 
   1  -8   6    1.30    6.70 
  -1   8  -6  -14.50    5.60 
   1  -7   6   67.99   11.60 
  -1   7  -6   42.30   11.10 
   1  -6   6  109.09   13.50 
  -1   6  -6  104.39   14.20 
   1  -5   6  495.15   23.00 
  -1   5  -6  443.66   20.20 
  -1   5  -6  498.65   24.40 
   1  -4   6   42.00    6.90 
  -1   4  -6   38.30    6.90 
  -1   4  -6   48.00    7.10 
  -1   4  -6   52.09    8.60 
   1  -3   6  290.77   15.60 
   1  -3   6  269.77   14.10 
  -1   3  -6  272.27   14.10 
  -1   3  -6  236.88   11.70 
  -1   3  -6  256.87   14.40 
   1  -2   6   52.79    6.70 
   1  -2   6   61.49    7.00 
  -1   2  -6   50.89    6.60 
  -1   2  -6   44.00    5.70 
   1  -1   6 3564.04   97.09 
   1  -1   6 3474.15   97.79 
   1  -1   6 3602.54   97.89 
  -1   1  -6 3659.03   97.29 
  -1   1  -6 3684.33   98.29 
  -1   1  -6 3687.83   97.69 
   1   0   6   16.00    4.20 
   1   0   6   18.40    4.40 
   1   0   6   17.10    4.40 
  -1   0  -6   16.60    4.30 
  -1   0  -6   15.40    4.60 
  -1   0  -6   14.90    4.00 
   1   1   6 3664.13   98.09 
   1   1   6 3596.94   95.99 
   1   1   6 3615.14   97.49 
  -1  -1  -6 3420.66   95.99 
  -1  -1  -6 3596.34   97.79 
  -1  -1  -6 3680.73   97.79 
   1   2   6   49.80    7.30 
   1   2   6   61.99    7.70 
  -1  -2  -6   66.89    7.60 
  -1  -2  -6   57.49    7.60 
  -1  -2  -6   71.59    8.00 
   1   3   6  266.57   14.40 
   1   3   6  285.07   16.10 
  -1  -3  -6  259.97   14.30 
  -1  -3  -6  273.87   13.80 
  -1  -3  -6  278.67   15.00 
   1   4   6   45.20    9.20 
  -1  -4  -6   52.39    8.70 
  -1  -4  -6   47.60    7.90 
  -1  -4  -6   39.40    6.90 
   1   5   6  448.76   25.40 
  -1  -5  -6  512.65   24.10 
  -1  -5  -6  452.85   21.90 
   1   6   6   85.99   14.20 
  -1  -6  -6  112.59   13.50 
  -1  -6  -6  121.39   14.20 
   1   7   6   83.99   15.60 
  -1  -7  -6   86.39   13.80 
  -1  -7  -6   56.29   10.50 
   1   8   6   -3.80    8.00 
  -1  -8  -6   -5.90    6.50 
  -1  -8  -6   -3.40    5.70 
   1   9   6   30.60   13.80 
  -1  -9  -6   18.50   10.60 
  -1  -9  -6   20.90   14.20 
   1  10   6   -9.20   11.30 
  -1 -10  -6    3.20   10.10 
   2  -9   6    0.90    8.00 
  -2   9  -6   -0.10    9.50 
   2  -8   6   11.20    7.80 
  -2   8  -6   23.80   10.50 
   2  -7   6    5.50    6.60 
  -2   7  -6   -1.10    6.40 
   2  -6   6  204.18   16.00 
  -2   6  -6  224.78   18.10 
   2  -5   6   17.90    6.10 
  -2   5  -6   14.40    5.70 
  -2   5  -6   26.90    8.10 
   2  -4   6  543.45   23.20 
  -2   4  -6  517.75   23.70 
  -2   4  -6  556.34   23.60 
  -2   4  -6  535.85   21.70 
   2  -3   6  318.47   17.60 
   2  -3   6  311.27   15.60 
  -2   3  -6  300.37   15.10 
  -2   3  -6  304.87   15.90 
   2  -2   6  370.56   16.20 
   2  -2   6  329.27   15.70 
  -2   2  -6  326.17   15.80 
   2  -1   6  831.12   27.70 
   2  -1   6  781.22   27.80 
  -2   1  -6  802.02   27.20 
  -2   1  -6  860.81   28.40 
  -2   1  -6  848.52   28.00 
   2   0   6 4405.86  119.39 
   2   0   6 4519.15  119.19 
  -2   0  -6 4355.56  119.79 
  -2   0  -6 4630.44  120.09 
  -2   0  -6 4390.66  118.39 
   2   1   6  845.42   28.80 
   2   1   6  806.22   28.10 
  -2  -1  -6  902.41   29.10 
  -2  -1  -6  866.11   27.40 
  -2  -1  -6  818.72   28.80 
   2   2   6  360.26   16.40 
   2   2   6  336.77   16.20 
  -2  -2  -6  339.67   15.80 
  -2  -2  -6  340.57   16.20 
  -2  -2  -6  359.66   15.20 
   2   3   6  343.07   17.90 
   2   3   6  319.17   16.60 
  -2  -3  -6  341.37   17.00 
  -2  -3  -6  319.07   15.60 
  -2  -3  -6  360.86   16.80 
   2   4   6  526.55   25.50 
  -2  -4  -6  575.64   23.30 
  -2  -4  -6  545.25   24.10 
  -2  -4  -6  538.85   24.80 
   2   5   6   17.40    7.70 
  -2  -5  -6    9.40    5.90 
  -2  -5  -6   11.80    5.70 
   2   6   6  211.98   22.10 
  -2  -6  -6  198.88   17.00 
  -2  -6  -6  211.88   16.10 
   2   7   6   -2.20    7.00 
  -2  -7  -6    0.10    7.20 
  -2  -7  -6   15.00    8.10 
   2   8   6   -0.60    8.30 
  -2  -8  -6    8.10    7.90 
  -2  -8  -6    4.90    8.40 
   2   9   6    4.10   10.80 
  -2  -9  -6   -6.10    8.30 
  -2  -9  -6   -0.70    8.20 
  -3   9  -6    9.10   10.30 
   3  -8   6    3.10    7.10 
  -3   8  -6   22.00   10.50 
   3  -7   6   11.30    6.90 
  -3   7  -6   25.60   10.00 
   3  -6   6   12.30    6.30 
  -3   6  -6   10.90    6.80 
  -3   6  -6   16.30    7.60 
   3  -5   6  284.97   17.60 
  -3   5  -6  316.47   18.10 
  -3   5  -6  317.57   19.80 
   3  -4   6  150.88   11.50 
  -3   4  -6  117.39   10.50 
  -3   4  -6  131.89   11.10 
  -3   4  -6  147.69   14.30 
   3  -3   6  331.97   16.50 
  -3   3  -6  338.17   16.20 
  -3   3  -6  330.77   16.90 
   3  -2   6   94.49    9.40 
   3  -2   6   94.59    8.40 
  -3   2  -6   94.39    8.50 
  -3   2  -6   98.69    8.10 
  -3   2  -6   83.29    8.60 
   3  -1   6 1749.72   52.59 
   3  -1   6 1817.42   52.19 
  -3   1  -6 1820.42   52.09 
  -3   1  -6 1774.52   52.69 
  -3   1  -6 1750.62   52.79 
   3   0   6   27.50    5.20 
   3   0   6   27.20    5.20 
  -3   0  -6   23.70    4.40 
  -3   0  -6   27.10    5.00 
  -3   0  -6   13.30    4.60 
   3   1   6 1793.32   52.59 
   3   1   6 1786.52   53.49 
  -3  -1  -6 1837.32   53.79 
  -3  -1  -6 1823.62   53.39 
  -3  -1  -6 1757.12   51.59 
   3   2   6   91.09    9.40 
   3   2   6   94.99    8.60 
  -3  -2  -6   83.69    8.40 
  -3  -2  -6   90.99    9.10 
  -3  -2  -6   86.39    8.00 
   3   3   6  346.97   18.20 
  -3  -3  -6  353.26   17.70 
  -3  -3  -6  329.97   16.70 
  -3  -3  -6  330.77   16.10 
   3   4   6  136.09   14.40 
  -3  -4  -6  133.39   12.20 
  -3  -4  -6  120.29   10.90 
  -3  -4  -6  138.69   11.80 
   3   5   6  307.97   20.70 
  -3  -5  -6  324.57   19.30 
  -3  -5  -6  294.17   17.80 
   3   6   6   11.10    8.40 
  -3  -6  -6   12.90    7.10 
  -3  -6  -6    4.70    6.70 
   3   7   6   26.70   11.20 
  -3  -7  -6   29.80    9.70 
  -3  -7  -6   27.30    8.90 
   3   8   6    9.80   10.20 
  -3  -8  -6    1.80    8.00 
  -3  -8  -6   -0.30    6.90 
   3   9   6   25.80   12.90 
  -3  -9  -6   15.10   10.30 
  -3  -9  -6    9.00    9.30 
  -4   9  -6    7.60   11.40 
   4  -8   6   39.20   11.30 
  -4   8  -6   21.80   10.40 
   4  -7   6   -0.30    5.50 
  -4   7  -6    9.30    8.30 
   4  -6   6   44.40    9.00 
  -4   6  -6   60.19   11.90 
  -4   6  -6   48.40   10.20 
   4  -5   6   34.30    7.40 
  -4   5  -6   35.30    8.10 
  -4   5  -6   17.00    8.20 
  -4   5  -6   31.50    8.60 
   4  -4   6  272.17   15.70 
  -4   4  -6  294.37   16.50 
  -4   4  -6  270.67   16.20 
  -4   4  -6  288.27   17.20 
   4  -3   6    4.40    3.70 
  -4   3  -6   11.40    4.80 
  -4   3  -6    4.90    3.70 
   4  -2   6 1239.98   39.80 
  -4   2  -6 1255.67   39.60 
  -4   2  -6 1189.68   39.90 
  -4   2  -6 1232.48   40.20 
   4  -1   6    1.00    3.20 
   4  -1   6    3.40    3.30 
  -4   1  -6   10.60    4.00 
  -4   1  -6    2.00    2.90 
  -4   1  -6    2.60    3.20 
   4   0   6 1561.24   47.10 
   4   0   6 1616.34   47.30 
   4   0   6 1536.45   46.70 
  -4   0  -6 1592.04   48.50 
  -4   0  -6 1611.54   48.50 
  -4   0  -6 1540.25   46.40 
   4   1   6   -1.20    3.10 
   4   1   6    1.10    2.80 
  -4  -1  -6    3.60    3.40 
  -4  -1  -6    0.90    3.20 
  -4  -1  -6    2.00    3.50 
   4   2   6 1262.97   40.70 
  -4  -2  -6 1239.08   40.40 
  -4  -2  -6 1228.78   39.00 
  -4  -2  -6 1268.67   40.90 
   4   3   6    8.80    4.80 
  -4  -3  -6   16.80    5.60 
  -4  -3  -6   14.00    4.90 
  -4  -3  -6   10.10    4.20 
   4   4   6  320.07   19.20 
  -4  -4  -6  278.37   17.50 
  -4  -4  -6  304.77   17.40 
  -4  -4  -6  288.17   16.50 
   4   5   6   32.90    9.00 
  -4  -5  -6   33.10    8.80 
  -4  -5  -6   27.50    7.40 
   4   6   6   53.39   12.20 
  -4  -6  -6   48.30   10.50 
  -4  -6  -6   46.30    9.00 
   4   7   6   -3.50    7.40 
  -4  -7  -6   -9.30    4.90 
  -4  -7  -6    2.50    6.70 
   4   8   6   10.20   10.90 
  -4  -8  -6   24.90   10.30 
  -4  -8  -6   17.90    8.80 
  -4  -9  -6   -1.60    8.60 
  -4  -9  -6    4.30    8.70 
  -5   9  -6   20.90   14.00 
  -5   8  -6    6.20    9.40 
   5  -7   6   29.10    8.40 
  -5   7  -6   45.50   11.00 
  -5   7  -6   63.59   13.90 
   5  -6   6    0.60    4.60 
  -5   6  -6    3.30    6.60 
  -5   6  -6    2.50    6.70 
   5  -5   6   49.99    8.70 
  -5   5  -6   62.89   10.90 
  -5   5  -6   55.39    9.70 
  -5   5  -6   54.89    9.90 
   5  -4   6   92.69   11.10 
  -5   4  -6   79.79    9.90 
  -5   4  -6   66.39    9.30 
  -5   4  -6   73.59   10.30 
   5  -3   6  544.35   23.20 
  -5   3  -6  576.44   23.30 
  -5   3  -6  547.45   23.80 
   5  -2   6   24.10    5.60 
  -5   2  -6   12.40    4.80 
  -5   2  -6   23.50    5.50 
  -5   2  -6   29.30    6.00 
  -5   2  -6   20.40    4.70 
   5  -1   6  795.62   26.90 
  -5   1  -6  759.52   26.60 
  -5   1  -6  729.13   27.10 
  -5   1  -6  741.13   27.70 
   5   0   6    8.20    3.50 
  -5   0  -6   15.40    4.60 
  -5   0  -6   19.10    5.10 
  -5   0  -6    5.60    3.30 
   5   1   6  771.42   26.90 
  -5  -1  -6  743.63   27.90 
  -5  -1  -6  791.52   28.50 
  -5  -1  -6  786.12   26.60 
   5   2   6   27.40    5.90 
  -5  -2  -6   32.50    6.10 
  -5  -2  -6   18.50    5.30 
  -5  -2  -6   22.20    5.90 
   5   3   6  518.55   24.40 
  -5  -3  -6  610.74   23.60 
  -5  -3  -6  577.04   25.00 
  -5  -3  -6  566.74   23.80 
   5   4   6   74.29   11.30 
  -5  -4  -6   80.99   10.70 
  -5  -4  -6   74.59   10.70 
  -5  -4  -6   58.89    9.10 
   5   5   6   67.39   11.90 
  -5  -5  -6   66.29   11.40 
  -5  -5  -6   53.59    9.40 
   5   6   6   -2.90    6.10 
  -5  -6  -6    7.30    6.40 
  -5  -6  -6   -1.00    5.50 
   5   7   6   53.49   13.30 
  -5  -7  -6   48.80   12.20 
  -5  -7  -6   80.69   14.60 
  -5  -8  -6   -1.00    7.80 
  -5  -8  -6    7.00    8.10 
  -5  -9  -6   18.00   10.50 
  -5  -9  -6    5.40    9.90 
  -6   9  -6   -9.50   10.00 
  -6   8  -6   36.00   13.10 
  -6   7  -6   -1.10    7.20 
  -6   7  -6    9.50    8.50 
   6  -6   6   40.10    8.50 
  -6   6  -6   50.29   11.10 
  -6   6  -6   36.30    9.90 
   6  -5   6    6.30    4.80 
  -6   5  -6    9.50    6.40 
  -6   5  -6    4.60    6.00 
  -6   5  -6    5.30    5.40 
   6  -4   6  188.48   13.60 
  -6   4  -6  194.58   14.10 
  -6   4  -6  187.28   15.20 
  -6   4  -6  174.28   14.50 
   6  -3   6   26.60    6.10 
  -6   3  -6   33.40    6.60 
  -6   3  -6   30.70    6.60 
   6  -2   6  970.50   33.70 
  -6   2  -6  978.80   34.20 
  -6   2  -6 1015.00   35.30 
  -6   2  -6 1048.10   35.80 
  -6   2  -6  989.80   34.30 
   6  -1   6    7.50    2.70 
  -6   1  -6   27.30    5.30 
  -6   1  -6   20.80    5.20 
  -6   1  -6   17.90    5.00 
  -6   0  -6  851.81   31.50 
  -6   0  -6  911.71   30.20 
  -6   0  -6  933.51   32.40 
   6   1   6   19.50    4.50 
  -6  -1  -6   22.20    5.80 
  -6  -1  -6   18.90    5.20 
  -6  -1  -6   20.10    4.60 
   6   2   6 1024.70   34.80 
  -6  -2  -6  989.80   34.70 
  -6  -2  -6  965.60   34.90 
  -6  -2  -6  979.50   33.30 
   6   3   6   36.10    8.00 
  -6  -3  -6   25.00    6.20 
  -6  -3  -6   33.40    7.40 
  -6  -3  -6   20.50    5.50 
   6   4   6  171.48   15.00 
  -6  -4  -6  183.28   14.10 
  -6  -4  -6  198.08   15.10 
  -6  -4  -6  199.88   14.10 
   6   5   6    7.90    6.50 
  -6  -5  -6    6.80    5.80 
  -6  -5  -6    4.50    4.60 
  -6  -5  -6    6.70    6.50 
   6   6   6   43.80   10.80 
  -6  -6  -6   43.40   11.00 
  -6  -6  -6   35.60    9.10 
  -6  -7  -6   -0.70    7.00 
  -6  -7  -6    1.80    7.30 
  -6  -8  -6   55.29   13.70 
  -6  -8  -6   42.70   12.00 
  -6  -9  -6   -7.10    8.00 
  -6  -9  -6   -4.50    8.80 
  -7   8  -6   16.00    9.70 
  -7   8  -6   -3.00    6.70 
  -7   7  -6   25.20   11.00 
  -7   7  -6   55.19   13.00 
  -7   6  -6   -7.70    5.40 
  -7   6  -6   -4.20    5.30 
   7  -5   6   80.79   10.60 
  -7   5  -6   85.99   12.50 
  -7   5  -6  134.59   16.90 
   7  -4   6   12.00    5.60 
  -7   4  -6    9.40    5.40 
  -7   4  -6   10.80    5.90 
  -7   4  -6    1.60    6.00 
   7  -3   6  610.64   24.80 
  -7   3  -6  601.14   25.20 
  -7   3  -6  628.94   26.70 
  -7   3  -6  600.84   26.50 
  -7   2  -6  116.09    9.70 
  -7   2  -6  109.99   10.10 
  -7   2  -6  120.29   10.90 
   7  -1   6  456.35   17.60 
  -7   1  -6  427.16   20.00 
  -7   1  -6  394.36   18.80 
  -7   1  -6  403.66   18.40 
   7   0   6    1.50    2.50 
  -7   0  -6    6.10    3.50 
  -7   0  -6   -2.40    3.10 
  -7   0  -6    3.90    3.60 
  -7  -1  -6  457.15   20.60 
  -7  -1  -6  453.35   18.90 
  -7  -1  -6  451.15   20.60 
  -7  -2  -6  124.39   10.50 
  -7  -2  -6  104.49   11.30 
  -7  -2  -6  102.29    9.20 
   7   3   6  581.04   25.60 
  -7  -3  -6  592.24   24.60 
  -7  -3  -6  600.24   25.50 
  -7  -3  -6  588.84   26.40 
   7   4   6    4.80    5.40 
  -7  -4  -6   12.20    5.70 
  -7  -4  -6    3.10    5.20 
  -7  -4  -6    7.10    5.40 
   7   5   6  127.99   15.70 
  -7  -5  -6   86.59   12.10 
  -7  -5  -6  107.99   13.60 
  -7  -6  -6    5.40    6.30 
  -7  -6  -6   17.90    8.70 
  -7  -7  -6   45.40   11.40 
  -7  -7  -6   60.79   11.80 
  -7  -8  -6   -7.10    7.80 
  -7  -8  -6    4.10    7.70 
  -8   8  -6    6.30    9.90 
  -8   8  -6   12.70   10.10 
  -8   7  -6   -1.60    6.90 
  -8   7  -6    5.60    9.30 
  -8   6  -6   76.49   13.50 
  -8   6  -6   57.59   13.20 
  -8   5  -6   22.90    9.00 
  -8   5  -6   18.10    7.50 
  -8   4  -6   99.19   15.10 
  -8   4  -6   88.69   11.70 
   8  -3   6   83.09    9.60 
  -8   3  -6   88.59   11.20 
  -8   3  -6   79.39   10.10 
  -8   3  -6   77.79   10.80 
   8  -2   6  160.48   10.50 
  -8   2  -6  164.88   12.40 
  -8   2  -6  172.48   12.00 
  -8   2  -6  171.88   13.30 
   8  -1   6   50.59    6.00 
  -8   1  -6   38.80    7.00 
  -8   1  -6   46.10    8.00 
  -8   1  -6   43.20    7.40 
   8   0   6  737.13   24.50 
  -8   0  -6  710.43   27.70 
  -8   0  -6  718.13   26.60 
  -8   0  -6  664.43   27.70 
   8   1   6   56.89    7.10 
  -8  -1  -6   50.49    8.00 
  -8  -1  -6   53.79    7.70 
  -8  -1  -6   59.29    8.80 
   8   2   6  165.98   12.00 
  -8  -2  -6  169.18   12.50 
  -8  -2  -6  184.58   12.30 
  -8  -2  -6  200.48   13.90 
  -8  -3  -6  101.29   11.50 
  -8  -3  -6   72.99   10.70 
  -8  -3  -6   88.39   11.00 
   8   4   6  109.39   13.10 
  -8  -4  -6  104.19   13.00 
  -8  -4  -6  103.69   13.40 
  -8  -5  -6   22.60    7.30 
  -8  -5  -6   16.00    8.10 
  -8  -6  -6   73.39   12.80 
  -8  -6  -6   76.59   13.60 
  -8  -7  -6    3.30    8.20 
  -8  -7  -6   -5.70    6.40 
  -8  -8  -6    9.50    8.30 
  -8  -8  -6    5.20    8.70 
  -9   8  -6  -13.60    7.10 
  -9   7  -6   17.50   11.30 
  -9   7  -6    4.10    8.00 
  -9   6  -6    8.30    6.60 
  -9   6  -6   12.10    8.90 
  -9   5  -6  116.69   17.90 
  -9   5  -6   65.29   11.60 
  -9   4  -6   12.00    7.30 
  -9   4  -6    8.30    6.40 
  -9   4  -6    9.40    5.70 
  -9   3  -6   96.29   12.10 
   9  -2   6   14.10    4.00 
  -9   2  -6   13.70    4.70 
  -9   2  -6    6.60    5.00 
  -9   2  -6    7.50    5.00 
   9  -1   6  306.87   13.10 
  -9   1  -6  319.27   18.30 
  -9   1  -6  359.76   17.50 
  -9   1  -6  317.37   16.90 
   9   0   6   79.19    6.90 
  -9   0  -6   69.49    9.50 
  -9   0  -6   78.39    9.80 
  -9   0  -6   73.09    9.50 
   9   1   6  340.17   14.90 
  -9  -1  -6  364.76   18.70 
  -9  -1  -6  321.27   17.70 
  -9  -1  -6  313.47   16.40 
   9   2   6    9.10    4.40 
  -9  -2  -6    3.80    4.60 
  -9  -2  -6    8.50    5.00 
  -9  -2  -6    4.80    4.40 
  -9  -3  -6   74.99   10.00 
  -9  -3  -6   93.19   11.40 
  -9  -4  -6    8.90    6.80 
  -9  -4  -6   -0.30    5.80 
  -9  -5  -6  100.69   14.70 
  -9  -5  -6   84.89   13.60 
  -9  -6  -6   -2.30    6.30 
  -9  -6  -6    7.50    7.80 
  -9  -7  -6   22.20   10.50 
  -9  -7  -6   16.40    9.40 
  -9  -8  -6    3.90    8.60 
  -9  -8  -6   -5.70    8.20 
 -10   7  -6   -5.60    9.10 
 -10   7  -6   -0.50    7.70 
 -10   6  -6   34.60   12.00 
 -10   6  -6   27.40    9.80 
 -10   5  -6   14.60    7.50 
 -10   5  -6   24.40   10.80 
 -10   5  -6    6.70    6.70 
 -10   4  -6   54.79   10.60 
 -10   4  -6   34.60   11.30 
 -10   4  -6   54.59   10.90 
 -10   3  -6    4.20    4.90 
 -10   2  -6   37.60    8.40 
 -10   2  -6   36.10    8.00 
 -10   1  -6   55.99    9.10 
 -10   1  -6   52.89    9.00 
 -10   0  -6  221.58   14.50 
 -10   0  -6  230.48   14.70 
 -10   0  -6  234.98   15.50 
 -10  -1  -6   52.59    8.20 
 -10  -1  -6   55.49    9.10 
 -10  -2  -6   43.90    7.90 
 -10  -2  -6   34.30    7.60 
 -10  -3  -6   -3.60    4.80 
 -10  -3  -6    1.10    4.60 
 -10  -4  -6   74.19   12.20 
 -10  -4  -6   49.80    9.30 
 -10  -5  -6   14.30    6.60 
 -10  -5  -6   14.80    7.80 
 -10  -6  -6   28.30   10.20 
 -10  -6  -6   52.99   12.50 
 -10  -7  -6    2.40    6.80 
 -10  -7  -6    7.30    7.80 
 -11   6  -6   12.90   10.30 
 -11   6  -6    2.90    7.20 
 -11   6  -6    7.10    7.40 
 -11   5  -6   59.69   11.70 
 -11   5  -6   35.70   13.00 
 -11   5  -6   57.49   12.00 
 -11   4  -6   42.30    9.90 
 -11   4  -6   40.90   12.90 
 -11   3  -6   61.39   10.50 
 -11   2  -6   29.30    8.50 
 -11   2  -6   34.20    8.30 
 -11   1  -6   58.39    9.70 
 -11   1  -6   51.69    8.90 
 -11   0  -6   14.40    6.00 
 -11   0  -6   16.80    6.40 
 -11  -1  -6   64.09    9.80 
 -11  -1  -6   53.29    8.90 
 -11  -2  -6   26.30    7.40 
 -11  -2  -6   23.80    6.90 
 -11  -3  -6   69.19   10.90 
 -11  -3  -6   45.80    9.20 
 -11  -4  -6   25.60    8.60 
 -11  -4  -6   32.60    9.00 
 -11  -5  -6   27.00    9.50 
 -11  -5  -6   52.59   11.10 
 -11  -6  -6   17.70    9.30 
 -11  -6  -6    7.10    6.70 
 -12   6  -6    4.80    7.20 
 -12   6  -6   -7.20    8.70 
 -12   5  -6   14.00    8.20 
 -12   5  -6    5.80    9.80 
 -12   4  -6  110.39   19.30 
 -12   4  -6   74.99   13.10 
 -12   3  -6   41.70    9.60 
 -12   2  -6   67.09   11.40 
 -12   1  -6   33.20    8.80 
 -12   1  -6   29.50    7.30 
 -12   0  -6  128.49   13.40 
 -12   0  -6  103.49   12.80 
 -12  -1  -6   30.50    7.20 
 -12  -1  -6   45.60    9.50 
 -12  -2  -6   78.39   11.50 
 -12  -2  -6   80.19   11.20 
 -12  -3  -6   46.50    9.70 
 -12  -3  -6   31.00    8.50 
 -12  -4  -6   75.39   12.70 
 -12  -4  -6   92.99   13.60 
 -12  -5  -6    6.20    7.00 
 -12  -5  -6   19.90    9.40 
 -12  -6  -6   -0.20    6.80 
 -12  -6  -6   -3.90    6.70 
 -13   5  -6    4.20    7.10 
 -13   5  -6   14.60   11.40 
 -13   4  -6   20.60   11.90 
 -13   4  -6    9.10    6.70 
 -13   3  -6   37.90    9.90 
 -13   2  -6   31.80    8.70 
 -13   1  -6   43.40    9.10 
 -13   1  -6   60.39   11.20 
 -13   0  -6   13.40    6.80 
 -13   0  -6    8.10    5.60 
 -13  -1  -6   48.20    8.80 
 -13  -1  -6   44.60   10.40 
 -13  -2  -6   37.20    8.60 
 -13  -2  -6   40.00    9.60 
 -13  -3  -6   36.00    9.60 
 -13  -3  -6   46.80   10.80 
 -13  -4  -6    6.50    7.40 
 -13  -4  -6   13.10    8.30 
 -13  -5  -6    2.90    7.60 
 -13  -5  -6   14.00    8.20 
 -14   3  -6   30.70   12.80 
 -14   3  -6   18.40    8.20 
 -14   2  -6   40.10    9.40 
 -14   1  -6   34.80    8.80 
 -14   1  -6   22.00    9.00 
 -14   0  -6   59.59   12.00 
 -14   0  -6   37.10    8.20 
 -14  -1  -6   21.60    6.90 
 -14  -1  -6   28.40    8.90 
 -14  -2  -6   43.00   10.50 
 -14  -2  -6   48.50    9.80 
 -14  -3  -6   17.90    8.80 
 -14  -3  -6   19.20    7.90 
 -15   1  -6   16.50    8.30 
 -15   1  -6   19.70    7.30 
 -15   0  -6   13.80    6.30 
 -15   0  -6   31.10   10.50 
 -15  -1  -6   12.10    9.00 
 -15  -1  -6   17.00    6.40 
 -16  -1   7    7.10    8.70 
 -16   0   7   26.70   11.30 
 -16   1   7    3.20    7.40 
 -16   2   7    7.90   11.00 
 -15  -4   7    6.00    5.00 
 -15  -3   7   28.50    5.40 
 -15  -2   7    5.20    7.80 
 -15  -1   7   22.40    9.90 
 -15   0   7    5.50    7.40 
 -15   1   7   22.90   10.90 
 -15   2   7    1.90    8.80 
 -15   3   7   42.60   16.00 
 -15   4   7   -8.80    8.50 
 -14  -5   7   -1.70    5.70 
 -14  -4   7    9.50    5.60 
 -14  -3   7    5.00    4.10 
 -14  -2   7    9.60    8.10 
 -14  -1   7   17.00    8.90 
 -14   0   7   62.19   13.10 
 -14   1   7    4.60    7.50 
 -14   2   7   33.60   12.20 
 -14   3   7    3.70    2.80 
 -14   3   7   14.00   10.20 
 -14   4   7   44.40   15.10 
 -14   4   7   16.00    5.60 
 -14   5   7    3.80    5.60 
 -14   5   7    5.10   10.80 
 -13  -6   7   11.30    7.00 
 -13  -5   7   39.30    8.60 
 -13  -4   7    4.60    4.70 
 -13  -3   7   34.50    8.90 
 -13  -3   7   15.10    4.80 
 -13  -2   7   16.80    7.90 
 -13  -2   7    8.20    3.50 
 -13  -1   7  145.69   18.20 
 -13   0   7   -0.70    6.40 
 -13   1   7  136.29   19.00 
 -13   2   7    8.70    7.80 
 -13   3   7   19.30    4.90 
 -13   3   7   22.70   10.60 
 -13   4   7    1.40    8.30 
 -13   4   7    2.80    4.70 
 -13   5   7   24.30   12.10 
 -13   5   7   37.50    9.30 
 -13   6   7    0.30    6.40 
 -12  -6   7   30.80    9.20 
 -12  -5   7    3.10    5.70 
 -12  -4   7   37.20    7.50 
 -12  -3   7    5.00    4.00 
 -12  -3   7   18.50    7.10 
 -12  -2   7   91.39   12.60 
 -12  -2   7   92.39   10.20 
 -12  -2   7   79.99    7.70 
 -12  -1   7   23.30    8.50 
 -12  -1   7   23.80    3.60 
 -12   0   7  231.28   18.40 
 -12   1   7   30.60    9.60 
 -12   2   7  107.09   17.00 
 -12   2   7   78.19    6.70 
 -12   2   7   77.99    6.30 
 -12   3   7    5.70    4.00 
 -12   3   7   26.10   10.50 
 -12   4   7   28.30   11.50 
 -12   4   7   38.10    8.10 
 -12   5   7    3.70    5.40 
 -12   5   7    5.70   10.00 
 -12   6   7   34.90   10.00 
 -11  -7   7    8.60    8.10 
 -11  -6   7    9.70    7.10 
 -11  -5   7   37.10    8.20 
 -11  -4   7   17.90    6.10 
 -11  -3   7   89.29    9.30 
 -11  -2   7   64.89   10.60 
 -11  -2   7   51.79    7.00 
 -11  -2   7   64.89    7.00 
 -11  -1   7  226.98   10.40 
 -11  -1   7  251.37   17.40 
 -11  -1   7  232.78   10.50 
 -11   0   7   51.29   10.30 
 -11   1   7  233.38    9.90 
 -11   1   7  226.98    9.30 
 -11   1   7  213.68   17.50 
 -11   2   7   53.29    6.20 
 -11   2   7   56.49    6.90 
 -11   2   7   37.80   10.90 
 -11   3   7   95.39   10.40 
 -11   3   7   95.89    8.70 
 -11   3   7   98.49   15.70 
 -11   4   7    9.60    9.60 
 -11   4   7   13.30    6.00 
 -11   5   7   29.30    8.40 
 -11   5   7   22.30   10.90 
 -11   6   7    1.60    6.20 
 -11   7   7   19.50    9.80 
 -10  -8   7    5.00    8.20 
 -10  -7   7   18.20    8.90 
 -10  -6   7   23.40    7.80 
 -10  -5   7    7.10    5.50 
 -10  -4   7   50.89    8.20 
 -10  -3   7   11.10    5.00 
 -10  -3   7    8.60    4.60 
 -10  -2   7  270.37   13.00 
 -10  -2   7  268.37   14.10 
 -10  -2   7  286.57   16.60 
 -10  -1   7   86.79    6.60 
 -10  -1   7   91.49    6.70 
 -10  -1   7   91.19   11.70 
 -10   0   7   87.19   11.80 
 -10   0   7   79.29    5.30 
 -10   0   7   85.49    5.70 
 -10   1   7   83.89   12.20 
 -10   1   7   78.49    6.30 
 -10   1   7   79.69    6.20 
 -10   2   7  281.77   12.90 
 -10   2   7  256.07   20.10 
 -10   2   7  272.37   12.10 
 -10   2   7  290.67   14.20 
 -10   3   7   14.00    4.70 
 -10   3   7    8.00    4.90 
 -10   3   7   22.40    9.00 
 -10   3   7   13.80    4.90 
 -10   4   7   55.89    9.70 
 -10   4   7   56.39   13.40 
 -10   5   7    7.70    6.50 
 -10   6   7   14.00    7.60 
 -10   7   7   11.20    8.50 
 -10   8   7    5.90   10.30 
  -9  -8   7   -1.80    7.50 
  -9  -7   7    7.60    6.70 
  -9  -6   7    2.20    6.10 
  -9  -5   7   17.20    6.70 
  -9  -4   7   37.70    7.40 
  -9  -3   7  186.58   13.70 
  -9  -3   7  202.88   12.30 
  -9  -2   7  131.99    9.80 
  -9  -2   7  118.79   10.40 
  -9  -2   7  131.79    8.70 
  -9  -1   7  152.88   12.20 
  -9  -1   7  159.08    8.60 
  -9  -1   7  153.48    8.70 
  -9   0   7    3.90    2.30 
  -9   0   7    8.50    4.20 
  -9   0   7    6.10    2.60 
  -9   0   7    5.00    2.20 
  -9   1   7  153.78   15.70 
  -9   1   7  146.69    8.30 
  -9   1   7  141.49    8.10 
  -9   2   7  139.59   15.40 
  -9   2   7  134.59    8.40 
  -9   2   7  123.99    9.60 
  -9   2   7  122.79    8.60 
  -9   3   7  186.08   11.70 
  -9   3   7  206.18   17.60 
  -9   3   7  197.58   11.40 
  -9   3   7  185.68   13.50 
  -9   4   7   36.80   11.00 
  -9   4   7   36.60   10.50 
  -9   4   7   30.50    8.20 
  -9   5   7   19.00    7.30 
  -9   6   7    4.60    7.00 
  -9   7   7   19.80    9.20 
  -9   8   7   10.20    9.60 
  -8  -8   7   11.00    9.00 
  -8  -7   7    6.80    7.00 
  -8  -6   7   38.80    8.80 
  -8  -5   7   14.60    6.40 
  -8  -4   7   84.69    9.80 
  -8  -4   7   91.29   12.20 
   8   4  -7  104.49   10.00 
  -8  -3   7  127.49   10.00 
  -8  -3   7  121.39   10.80 
   8   3  -7  119.59    7.90 
  -8  -2   7  294.57   14.40 
  -8  -2   7  283.57   14.30 
  -8  -2   7  305.67   13.60 
  -8  -1   7  276.17   14.80 
  -8  -1   7  265.87   11.90 
  -8  -1   7  276.07   11.90 
  -8   0   7   87.29    6.30 
  -8   0   7   89.39    6.50 
  -8   0   7   77.39    9.70 
  -8   1   7  280.07   11.90 
  -8   1   7  272.47   12.10 
  -8   1   7  267.37   16.50 
  -8   1   7  290.07   11.30 
  -8   2   7  297.67   12.40 
  -8   2   7  275.67   13.90 
  -8   2   7  278.47   18.20 
  -8   2   7  294.67   13.30 
  -8   3   7  117.09    9.10 
  -8   3   7  127.79    9.80 
  -8   3   7  110.69   15.10 
  -8   3   7  119.99   10.90 
   8  -3  -7  126.39    5.80 
  -8   4   7   91.89   12.00 
  -8   4   7   85.59    9.80 
  -8   4   7  102.89   10.70 
   8  -4  -7   87.29    7.00 
  -8   5   7   10.90    6.90 
  -8   6   7   38.70   10.60 
  -8   7   7   -4.70    6.40 
  -8   8   7   24.20   11.50 
  -7  -9   7   24.70   11.80 
  -7  -8   7    7.00    8.30 
  -7  -7   7   14.70    7.90 
  -7  -6   7    6.20    6.00 
  -7  -5   7  170.58   18.30 
  -7  -5   7  189.28   14.80 
   7   5  -7  172.78   13.50 
  -7  -4   7  108.99   12.80 
  -7  -4   7   94.19   10.30 
  -7  -3   7  100.09   10.80 
  -7  -3   7   85.29    8.90 
   7   3  -7   96.29    7.70 
  -7  -2   7  293.67   13.50 
  -7  -2   7  307.17   14.50 
  -7  -2   7  305.27   13.20 
   7   2  -7  296.77   11.60 
  -7  -1   7  532.15   18.50 
  -7  -1   7  519.85   20.20 
  -7  -1   7  513.25   18.60 
  -7   0   7  251.07   11.40 
  -7   0   7  284.87   14.90 
  -7   0   7  250.67   11.40 
  -7   1   7  552.24   18.00 
  -7   1   7  510.35   23.10 
  -7   1   7  514.85   18.80 
  -7   1   7  530.55   18.80 
  -7   2   7  280.87   13.80 
  -7   2   7  281.47   17.60 
  -7   2   7  295.57   13.50 
  -7   2   7  309.37   12.80 
   7  -2  -7  305.07   10.00 
   7  -2  -7  298.57    9.60 
  -7   3   7  108.09    8.40 
  -7   3   7   95.69    8.50 
  -7   3   7   88.19   10.10 
  -7   3   7   98.89   13.50 
   7  -3  -7   85.29    6.30 
  -7   4   7   90.99   10.30 
  -7   4   7   83.29    9.80 
  -7   4   7   93.89   11.80 
   7  -4  -7   97.39    8.10 
  -7   5   7  169.78   15.20 
  -7   5   7  165.88   16.70 
   7  -5  -7  100.39   10.40 
  -7   6   7    6.60    7.90 
  -7   7   7   34.70   11.50 
  -7   8   7   11.50   10.90 
  -7   9   7   30.30   14.50 
  -6  -9   7   16.70   10.20 
  -6  -8   7   17.80    9.60 
  -6  -7   7    3.20    6.20 
  -6  -6   7   74.29   11.60 
   6   6  -7   60.79   10.30 
  -6  -5   7  159.88   17.20 
  -6  -5   7  157.58   13.70 
   6   5  -7  160.08   13.60 
  -6  -4   7  248.48   16.50 
  -6  -4   7  256.77   15.20 
   6   4  -7  248.88   14.60 
  -6  -3   7   71.89    7.70 
  -6  -3   7   84.79    5.10 
  -6  -3   7   91.19   10.30 
  -6  -2   7  134.39    8.60 
  -6  -2   7  113.29    7.00 
  -6  -2   7  122.79    8.90 
   6   2  -7  118.79    7.90 
  -6  -1   7  275.87   12.30 
  -6  -1   7  281.47   13.00 
  -6  -1   7  302.87   12.80 
   6   1  -7  287.97   10.20 
   6   1  -7  286.37   10.50 
  -6   0   7 1103.89   34.10 
  -6   0   7 1111.39   36.30 
  -6   0   7 1058.49   33.90 
   6   0  -7 1169.38   29.90 
   6   0  -7 1155.08   29.90 
  -6   1   7  286.67   12.70 
  -6   1   7  295.67   12.00 
  -6   1   7  266.67   12.60 
  -6   1   7  289.47   15.50 
   6  -1  -7  309.37    9.90 
   6  -1  -7  300.67   10.00 
  -6   2   7  125.89    8.60 
  -6   2   7  128.99    9.20 
  -6   2   7  140.69    8.10 
  -6   2   7  127.49   11.60 
   6  -2  -7  135.19    7.20 
   6  -2  -7  127.69    7.90 
  -6   3   7   52.59    8.10 
  -6   3   7   59.59    7.70 
  -6   3   7   64.89    7.50 
   6  -3  -7   67.59    6.80 
  -6   4   7  263.67   15.30 
  -6   4   7  267.37   14.60 
  -6   4   7  252.17   16.90 
   6  -4  -7  248.98   13.80 
   6  -4  -7  239.28   11.50 
  -6   5   7  157.08   13.30 
  -6   5   7  138.39   15.60 
   6  -5  -7  156.08   12.30 
  -6   6   7   48.70   11.50 
   6  -6  -7   44.00    8.50 
  -6   7   7   38.70   11.90 
  -6   8   7   23.10   12.20 
  -6   9   7    1.10   10.30 
  -5  -9   7    4.60    7.80 
  -5  -8   7   10.50    8.30 
  -5  -7   7   13.80    7.80 
   5   7  -7   16.70    8.50 
  -5  -6   7  112.39   13.50 
   5   6  -7  129.79   14.50 
  -5  -5   7  169.28   17.30 
  -5  -5   7  160.38   13.40 
   5   5  -7  166.38   13.90 
  -5  -4   7   91.39   10.10 
  -5  -4   7  108.39   12.70 
   5   4  -7  100.69   10.70 
  -5  -3   7   82.99    8.80 
  -5  -3   7  109.79    9.70 
   5   3  -7   94.09    8.60 
   5   3  -7  103.89    8.80 
  -5  -2   7  363.66   15.40 
  -5  -2   7  389.66   16.40 
  -5  -2   7  350.56   12.30 
  -5  -1   7  645.54   20.70 
  -5  -1   7  597.94   21.50 
  -5  -1   7  604.24   21.20 
   5   1  -7  610.24   19.70 
   5   1  -7  625.84   20.60 
  -5   0   7  363.36   13.60 
  -5   0   7  387.26   15.30 
  -5   0   7  388.66   15.90 
  -5   0   7  355.06   14.80 
   5   0  -7  357.36   12.70 
   5   0  -7  373.06   12.70 
  -5   1   7  698.53   22.80 
  -5   1   7  625.94   21.30 
  -5   1   7  653.93   24.70 
  -5   1   7  660.83   22.60 
   5  -1  -7  642.14   20.40 
   5  -1  -7  643.04   20.70 
   5  -1  -7  640.54   23.80 
  -5   2   7  353.96   15.80 
  -5   2   7  374.06   14.60 
  -5   2   7  369.46   15.50 
   5  -2  -7  367.96   17.60 
   5  -2  -7  334.37   14.60 
  -5   3   7   82.19   10.20 
  -5   3   7   92.79    8.50 
  -5   3   7   85.29    7.70 
   5  -3  -7   85.79    6.40 
   5  -3  -7   94.99    7.80 
  -5   4   7   92.79   10.30 
  -5   4   7  106.09    9.70 
  -5   4   7   97.89   12.00 
   5  -4  -7  107.29   10.60 
   5  -4  -7  103.59    8.10 
  -5   5   7  169.88   13.70 
  -5   5   7  135.19   15.40 
   5  -5  -7  171.18   13.40 
   5  -5  -7  157.18   11.00 
  -5   6   7  144.39   17.50 
   5  -6  -7  144.09   14.50 
  -5   7   7   27.10   10.30 
   5  -7  -7   28.50    8.60 
  -5   8   7    2.60    9.00 
  -5   9   7   24.30   13.10 
  -4  -9   7   16.70    9.40 
  -4  -8   7   20.10    9.30 
   4   8  -7   24.60   10.70 
  -4  -7   7   30.30    9.00 
   4   7  -7   36.10   10.60 
  -4  -6   7   77.79   11.60 
   4   6  -7   60.69   10.70 
  -4  -5   7  184.88   16.30 
  -4  -5   7  178.28   14.00 
   4   5  -7  190.58   14.60 
  -4  -4   7  140.49   14.40 
  -4  -4   7  130.49   10.90 
   4   4  -7  132.09   11.20 
  -4  -3   7  264.07   14.10 
  -4  -3   7  320.97   16.20 
   4   3  -7  288.57   14.90 
   4   3  -7  298.77   14.80 
  -4  -2   7  199.28   11.50 
  -4  -2   7  207.28   11.10 
   4   2  -7  217.28   10.90 
   4   2  -7  219.58   11.60 
  -4  -1   7  109.09    7.70 
  -4  -1   7  102.29    7.70 
  -4  -1   7  110.59    7.90 
   4   1  -7   93.99    6.50 
  -4   0   7  674.33   23.60 
  -4   0   7  697.73   22.20 
  -4   0   7  634.44   23.10 
   4   0  -7  703.43   22.70 
   4   0  -7  699.23   21.80 
  -4   1   7   81.19    7.30 
  -4   1   7   94.69    6.70 
  -4   1   7   88.69    7.40 
   4  -1  -7  109.29    7.20 
   4  -1  -7  111.79    8.40 
  -4   2   7  212.98   11.50 
  -4   2   7  229.98   10.90 
  -4   2   7  218.08   12.00 
   4  -2  -7  213.18   11.50 
   4  -2  -7  220.98   10.90 
   4  -2  -7  208.08    9.70 
   4  -2  -7  202.68   12.70 
  -4   3   7  300.87   16.20 
  -4   3   7  328.47   15.60 
  -4   3   7  293.27   14.30 
   4  -3  -7  293.57   13.10 
   4  -3  -7  288.37   14.50 
  -4   4   7  137.29   11.00 
  -4   4   7  125.69   10.30 
  -4   4   7  130.09   13.60 
   4  -4  -7  122.79   10.50 
  -4   5   7  179.48   14.10 
  -4   5   7  175.78   16.20 
   4  -5  -7  189.68   12.30 
   4  -5  -7  191.18   13.90 
  -4   6   7   63.89   12.90 
   4  -6  -7   76.29   10.00 
   4  -6  -7   73.19   11.50 
  -4   7   7   33.10   11.10 
   4  -7  -7   37.30    9.40 
  -4   8   7   22.80   12.10 
  -4   9   7   -6.10   10.80 
  -3  -9   7   16.50   10.00 
  -3  -8   7   21.90    9.70 
   3   8  -7   17.70    9.70 
  -3  -7   7   15.20    7.90 
   3   7  -7   20.40    8.50 
  -3  -6   7   78.39   11.60 
   3   6  -7   84.09   12.80 
  -3  -5   7    5.60    5.20 
  -3  -5   7    6.20    5.50 
   3   5  -7   10.00    5.90 
  -3  -4   7  285.57   15.60 
  -3  -4   7  267.07   17.10 
   3   4  -7  248.98   15.20 
  -3  -3   7  217.78   13.50 
  -3  -3   7  207.58   12.20 
   3   3  -7  209.78   12.60 
  -3  -2   7  238.98   12.00 
  -3  -2   7  238.48   12.60 
   3   2  -7  215.28   11.40 
   3   2  -7  226.78   12.20 
  -3  -1   7  222.58   11.50 
  -3  -1   7  222.38   11.70 
  -3  -1   7  238.28   12.00 
   3   1  -7  228.18   11.70 
   3   1  -7  231.68   10.80 
   3   1  -7  234.88    8.70 
  -3   0   7  533.55   20.00 
  -3   0   7  546.55   20.30 
  -3   0   7  546.45   18.90 
   3   0  -7  553.84   19.20 
   3   0  -7  527.45   19.40 
   3   0  -7  568.94   18.90 
  -3   1   7  242.08   12.00 
  -3   1   7  234.18   10.80 
  -3   1   7  241.98   12.10 
   3  -1  -7  222.08   11.60 
   3  -1  -7  256.97   12.40 
   3  -1  -7  218.98   10.70 
  -3   2   7  212.78   12.20 
  -3   2   7  223.58   11.20 
  -3   2   7  233.98   12.30 
   3  -2  -7  240.08   11.80 
   3  -2  -7  237.68   12.30 
  -3   3   7  206.48   13.50 
  -3   3   7  211.58   12.40 
  -3   3   7  222.98   12.10 
   3  -3  -7  207.08   12.10 
   3  -3  -7  207.68   11.20 
   3  -3  -7  240.38   14.90 
  -3   4   7  280.17   15.60 
  -3   4   7  270.27   15.00 
  -3   4   7  283.07   17.50 
   3  -4  -7  264.97   13.90 
   3  -4  -7  276.17   15.50 
  -3   5   7    0.80    5.40 
  -3   5   7    2.70    4.40 
   3  -5  -7   10.80    5.50 
   3  -5  -7    4.90    4.40 
  -3   6   7   62.79   12.30 
   3  -6  -7   49.30    8.70 
   3  -6  -7   65.69   11.30 
  -3   7   7   33.80   11.10 
   3  -7  -7   24.10    8.70 
  -3   8   7    1.70    9.60 
   3  -8  -7   12.10    8.80 
  -3   9   7    8.10   12.00 
  -2  -9   7   13.10    8.90 
   2   9  -7   17.00   11.50 
  -2  -8   7    1.70    6.90 
   2   8  -7    8.00    8.80 
  -2  -7   7   77.29   12.70 
   2   7  -7   85.49   14.10 
  -2  -6   7   -1.30    5.00 
   2   6  -7   -1.50    6.00 
  -2  -5   7   47.80    8.50 
   2   5  -7   43.50    8.70 
  -2  -4   7  229.68   14.10 
  -2  -4   7  208.88   15.10 
   2   4  -7  213.08   14.20 
  -2  -3   7  564.54   24.20 
  -2  -3   7  595.74   23.20 
   2   3  -7  629.54   24.10 
  -2  -2   7  579.84   21.70 
  -2  -2   7  595.24   22.40 
   2   2  -7  599.84   22.30 
   2   2  -7  583.54   22.30 
   2   2  -7  553.74   21.00 
  -2  -1   7  235.58   12.10 
  -2  -1   7  223.28   11.00 
  -2  -1   7  240.78   12.30 
  -2  -1   7  244.38   12.10 
   2   1  -7  231.68   12.20 
   2   1  -7  228.78   11.20 
  -2   0   7  173.88   10.40 
  -2   0   7  172.18   10.20 
  -2   0   7  164.08    9.10 
   2   0  -7  191.18    9.80 
   2   0  -7  156.78    8.60 
   2   0  -7  161.28    9.80 
  -2   1   7  226.68   12.10 
  -2   1   7  227.38   11.00 
  -2   1   7  227.08   12.00 
   2  -1  -7  240.48   12.00 
   2  -1  -7  239.18   11.60 
   2  -1  -7  244.28   11.20 
  -2   2   7  585.04   22.30 
  -2   2   7  579.54   20.80 
  -2   2   7  564.34   21.80 
   2  -2  -7  584.24   22.10 
   2  -2  -7  571.34   20.50 
   2  -2  -7  564.84   21.00 
  -2   3   7  624.14   25.10 
  -2   3   7  644.94   24.10 
  -2   3   7  598.74   22.80 
   2  -3  -7  576.24   23.20 
   2  -3  -7  586.44   22.20 
  -2   4   7  228.38   14.30 
  -2   4   7  211.38   15.60 
   2  -4  -7  231.18   14.40 
   2  -4  -7  242.88   13.40 
  -2   5   7   55.29   11.20 
   2  -5  -7   40.20    7.30 
   2  -5  -7   42.00    8.10 
  -2   6   7   -2.80    6.40 
   2  -6  -7    2.10    4.90 
   2  -6  -7    1.60    5.80 
  -2   7   7  127.89   18.80 
   2  -7  -7   74.99   11.90 
   2  -7  -7   95.39   13.90 
  -2   8   7   40.60   13.80 
   2  -8  -7    8.70    8.10 
  -2   9   7    6.80   11.60 
   2  -9  -7    3.00    9.20 
  -1 -10   7   -5.00    9.10 
  -1  -9   7    0.10    8.30 
   1   9  -7   12.70   10.30 
  -1  -8   7   39.50   10.40 
   1   8  -7   45.80   12.10 
  -1  -7   7   22.40    8.10 
   1   7  -7   12.20    8.10 
  -1  -6   7   72.69   11.10 
   1   6  -7  108.69   14.40 
  -1  -5   7   61.49    9.90 
   1   5  -7   51.89    9.40 
  -1  -4   7  340.47   19.40 
  -1  -4   7  311.77   17.20 
   1   4  -7  375.96   18.80 
  -1  -3   7  310.77   15.70 
  -1  -3   7  343.27   17.40 
   1   3  -7  330.47   16.60 
   1   3  -7  325.27   15.80 
   1   3  -7  310.67   11.10 
  -1  -2   7  947.31   32.60 
  -1  -2   7  984.60   32.30 
   1   2  -7 1007.10   33.10 
   1   2  -7  989.10   33.00 
  -1  -1   7  592.24   22.30 
  -1  -1   7  612.44   22.10 
  -1  -1   7  598.84   22.40 
  -1  -1   7  604.54   21.40 
   1   1  -7  611.34   22.60 
   1   1  -7  623.04   21.70 
  -1   0   7   92.49    8.20 
  -1   0   7  119.89    8.90 
  -1   0   7  121.39    8.00 
   1   0  -7  119.69    8.50 
   1   0  -7  120.29    8.80 
   1   0  -7  130.39    8.00 
  -1   1   7  593.74   22.20 
  -1   1   7  608.34   21.00 
  -1   1   7  573.14   22.00 
   1  -1  -7  630.24   21.50 
   1  -1  -7  613.54   22.40 
   1  -1  -7  599.64   21.80 
  -1   2   7  973.80   32.60 
  -1   2   7  989.10   32.50 
  -1   2   7  969.00   30.90 
   1  -2  -7  929.61   32.30 
   1  -2  -7  936.51   30.70 
   1  -2  -7  970.80   31.60 
  -1   3   7  331.77   16.50 
  -1   3   7  368.76   17.80 
  -1   3   7  329.47   17.50 
   1  -3  -7  310.57   15.20 
   1  -3  -7  337.57   16.30 
   1  -3  -7  349.27   17.10 
  -1   4   7  354.06   18.10 
  -1   4   7  318.27   19.40 
   1  -4  -7  339.57   16.90 
   1  -4  -7  386.66   18.80 
  -1   5   7   75.49   12.60 
   1  -5  -7   68.59   10.10 
   1  -5  -7   87.49   11.40 
  -1   6   7   98.99   15.40 
   1  -6  -7   72.29    9.80 
   1  -6  -7   96.19   13.20 
  -1   7   7    4.00    8.50 
   1  -7  -7   23.60    9.00 
   1  -7  -7   11.70    6.20 
  -1   8   7   66.69   15.00 
   1  -8  -7   35.50   10.70 
  -1   9   7   13.60   12.50 
   1  -9  -7    5.70    8.80 
   0 -10   7   -0.90    9.40 
   0  -9   7   17.90   10.30 
   0   9  -7   12.20   11.40 
   0  -8   7    6.20    7.40 
   0   8  -7   14.70    9.80 
   0  -7   7   51.49   10.90 
   0   7  -7   61.99   13.10 
   0  -6   7   95.29   12.00 
   0   6  -7   85.79   13.50 
   0  -5   7  293.97   17.60 
   0   5  -7  278.07   18.20 
   0  -4   7   92.99   10.80 
   0   4  -7   99.29   11.50 
   0   4  -7   89.19    7.30 
   0  -3   7  424.66   19.70 
   0  -3   7  424.56   18.70 
   0   3  -7  393.46   14.50 
   0   3  -7  379.46   18.60 
   0   3  -7  395.86   18.20 
   0  -2   7  129.19   14.20 
   0  -2   7  132.49    9.40 
   0  -2   7  117.09    9.30 
   0   2  -7  120.79    8.80 
   0   2  -7  133.59   10.00 
   0   2  -7  110.39    9.60 
   0  -1   7 1396.86   42.30 
   0  -1   7 1358.46   42.20 
   0  -1   7 1371.06   42.30 
   0  -1   7 1360.46   41.20 
   0   1  -7 1379.16   41.70 
   0   1  -7 1367.26   42.50 
   0   0   7  360.66   16.20 
   0   0   7  327.97   15.40 
   0   0   7  375.46   15.10 
   0   0  -7  362.36   15.90 
   0   0  -7  361.96   15.00 
   0   0  -7  390.86   16.50 
   0   1   7 1427.46   43.00 
   0   1   7 1426.16   43.30 
   0   1   7 1404.96   41.40 
   0  -1  -7 1343.07   41.50 
   0  -1  -7 1437.96   43.30 
   0  -1  -7 1358.46   42.80 
   0   2   7  115.59    9.60 
   0   2   7  126.89    8.60 
   0   2   7  124.19    9.80 
   0  -2  -7  107.59    8.40 
   0  -2  -7  126.99    9.90 
   0  -2  -7  120.49    9.20 
   0   3   7  444.36   19.60 
   0   3   7  429.56   20.40 
   0  -3  -7  443.76   19.80 
   0  -3  -7  411.26   18.90 
   0  -3  -7  413.66   18.10 
   0   4   7   67.69   10.70 
   0  -4  -7   82.49   10.10 
   0  -4  -7  112.79   12.20 
   0   5   7  260.87   19.70 
   0  -5  -7  300.57   17.00 
   0  -5  -7  283.47   17.90 
   0   6   7  108.89   15.60 
   0  -6  -7   97.29   11.60 
   0  -6  -7  105.09   13.30 
   0   7   7   37.90   11.90 
   0  -7  -7   70.59   12.10 
   0  -7  -7   62.49   12.30 
   0   8   7    7.20   10.50 
   0  -8  -7   13.70    7.90 
   0  -8  -7    9.80    8.10 
   0   9   7   14.30   12.60 
   0  -9  -7    3.50    8.90 
   0 -10  -7    7.70   11.40 
   1  -9   7    0.60    8.30 
  -1   9  -7    7.20   10.40 
   1  -8   7    4.80    7.80 
  -1   8  -7   23.80   10.90 
   1  -7   7   18.90    7.80 
  -1   7  -7   24.60   10.30 
   1  -6   7  130.79   14.60 
  -1   6  -7  129.99   15.40 
   1  -5   7   64.49   10.00 
  -1   5  -7   66.59   10.60 
  -1   5  -7   46.00    7.70 
   1  -4   7  509.35   22.40 
  -1   4  -7  480.85   19.20 
  -1   4  -7  456.75   22.40 
   1  -3   7    2.30    3.80 
   1  -3   7    0.60    3.20 
  -1   3  -7    3.30    4.20 
  -1   3  -7   -0.70    2.60 
   1  -2   7  523.55   21.00 
   1  -2   7  486.95   20.60 
  -1   2  -7  514.65   20.30 
  -1   2  -7  538.95   21.50 
  -1   2  -7  486.65   20.90 
   1  -1   7   79.19    8.50 
   1  -1   7   90.59    9.00 
  -1   1  -7   66.99    7.40 
  -1   1  -7   81.69    8.90 
  -1   1  -7   82.59    8.50 
   1   0   7 4553.24  119.49 
   1   0   7 4443.86  119.69 
   1   0   7 4508.15  120.09 
  -1   0  -7 4311.47  119.89 
  -1   0  -7 4351.66  118.39 
  -1   0  -7 4463.95  119.79 
   1   1   7   79.49    8.40 
   1   1   7   84.99    9.10 
  -1  -1  -7   77.19    8.10 
  -1  -1  -7   84.79    8.70 
  -1  -1  -7   86.49    7.40 
   1   2   7  500.35   21.20 
   1   2   7  506.65   21.50 
  -1  -2  -7  561.34   22.00 
  -1  -2  -7  524.95   20.30 
  -1  -2  -7  540.35   21.20 
   1   3   7    0.50    4.40 
   1   3   7    6.10    4.10 
  -1  -3  -7   -1.70    2.90 
  -1  -3  -7    1.60    4.00 
  -1  -3  -7    4.50    4.10 
   1   4   7  511.75   25.00 
  -1  -4  -7  503.75   21.60 
  -1  -4  -7  468.75   22.40 
   1   5   7   20.00    8.30 
  -1  -5  -7   64.79   10.70 
  -1  -5  -7   47.60    8.80 
   1   6   7  153.28   18.90 
  -1  -6  -7  146.59   16.40 
  -1  -6  -7  117.19   13.50 
   1   7   7   26.50   10.80 
  -1  -7  -7   35.00   10.20 
  -1  -7  -7   17.70    8.10 
   1   8   7   22.10   12.70 
  -1  -8  -7   22.40    9.40 
  -1  -8  -7   22.40   10.20 
   1   9   7   10.70   12.60 
  -1  -9  -7    7.80    9.20 
   2  -9   7    0.30    8.40 
  -2   9  -7   12.10   10.60 
   2  -8   7  -10.80    6.00 
  -2   8  -7    2.80    9.60 
   2  -7   7   21.30    8.00 
  -2   7  -7   45.50   11.60 
   2  -6   7    1.40    4.90 
  -2   6  -7   -1.10    4.70 
  -2   6  -7   -4.00    5.30 
   2  -5   7  450.75   22.90 
  -2   5  -7  463.55   24.40 
  -2   5  -7  477.75   21.50 
   2  -4   7   22.10    6.00 
  -2   4  -7   19.10    6.40 
  -2   4  -7   27.20    6.30 
  -2   4  -7   19.00    5.30 
   2  -3   7  260.77   14.60 
  -2   3  -7  265.17   14.30 
  -2   3  -7  278.37   15.50 
   2  -2   7  203.38   12.60 
   2  -2   7  219.48   12.60 
  -2   2  -7  225.78   13.30 
  -2   2  -7  224.88   12.40 
  -2   2  -7  219.18   13.10 
   2  -1   7 1281.17   40.60 
   2  -1   7 1337.57   41.50 
  -2   1  -7 1251.47   39.90 
  -2   1  -7 1330.37   41.10 
  -2   1  -7 1276.07   41.20 
   2   0   7  271.47   13.90 
   2   0   7  292.97   14.50 
  -2   0  -7  298.77   14.90 
  -2   0  -7  272.47   13.40 
   2   1   7 1359.16   42.10 
   2   1   7 1325.77   42.80 
  -2  -1  -7 1366.06   42.80 
  -2  -1  -7 1379.56   41.10 
  -2  -1  -7 1326.97   42.70 
   2   2   7  221.18   13.20 
   2   2   7  224.68   13.10 
  -2  -2  -7  223.18   13.30 
  -2  -2  -7  200.78   12.60 
  -2  -2  -7  236.58   12.30 
   2   3   7  300.57   16.70 
  -2  -3  -7  294.07   16.20 
  -2  -3  -7  270.57   14.40 
  -2  -3  -7  243.68   14.30 
   2   4   7    9.80    5.70 
  -2  -4  -7   19.60    6.20 
  -2  -4  -7   24.70    6.20 
  -2  -4  -7   36.40    8.50 
   2   5   7  439.86   25.40 
  -2  -5  -7  406.36   22.60 
  -2  -5  -7  442.76   21.90 
   2   6   7    4.50    6.70 
  -2  -6  -7    8.90    6.50 
  -2  -6  -7    2.30    5.50 
   2   7   7    8.60    9.30 
  -2  -7  -7   24.40    8.00 
  -2  -7  -7   37.80   10.30 
   2   8   7    1.50   10.10 
  -2  -8  -7   15.30    8.80 
  -2  -8  -7  -14.80    5.20 
   2   9   7   -3.30    9.90 
  -2  -9  -7    5.70    8.40 
  -2  -9  -7    5.00    9.10 
  -3   9  -7   16.10   11.70 
   3  -8   7    5.90    7.30 
  -3   8  -7    8.50   10.10 
   3  -7   7   -8.20    5.20 
  -3   7  -7    1.40    8.20 
   3  -6   7   87.29   11.50 
  -3   6  -7   75.19   12.10 
  -3   6  -7   69.39   11.40 
   3  -5   7   17.40    6.10 
  -3   5  -7   14.90    7.10 
  -3   5  -7   25.60    7.20 
   3  -4   7  369.96   19.20 
  -3   4  -7  407.96   20.90 
  -3   4  -7  382.26   19.70 
  -3   4  -7  399.76   19.00 
   3  -3   7   25.60    6.20 
  -3   3  -7   19.00    5.00 
  -3   3  -7   21.30    5.80 
   3  -2   7  225.08   13.10 
  -3   2  -7  211.48   13.00 
  -3   2  -7  185.88   12.50 
  -3   2  -7  199.68   12.00 
   3  -1   7   51.89    7.10 
   3  -1   7   77.69    9.00 
  -3   1  -7   62.49    7.90 
  -3   1  -7   69.19    8.40 
  -3   1  -7   62.09    7.50 
   3   0   7 4171.28  108.79 
   3   0   7 3791.82  107.59 
  -3   0  -7 3927.21  108.89 
  -3   0  -7 4002.00  109.09 
  -3   0  -7 3901.01  107.19 
   3   1   7   66.69    8.50 
   3   1   7   50.79    6.80 
  -3  -1  -7   45.50    6.90 
  -3  -1  -7   72.59    8.70 
  -3  -1  -7   55.69    6.20 
   3   2   7  205.38   12.80 
  -3  -2  -7  200.98   12.70 
  -3  -2  -7  222.68   12.30 
  -3  -2  -7  225.08   13.40 
   3   3   7   29.70    7.10 
  -3  -3  -7   24.60    6.30 
  -3  -3  -7   20.50    6.00 
  -3  -3  -7   16.80    5.10 
   3   4   7  422.46   23.00 
  -3  -4  -7  417.96   20.30 
  -3  -4  -7  427.56   22.10 
  -3  -4  -7  438.66   21.50 
   3   5   7   21.00    8.60 
  -3  -5  -7   14.40    6.90 
  -3  -5  -7   16.10    6.60 
   3   6   7  102.49   16.30 
  -3  -6  -7   78.89   13.40 
  -3  -6  -7   71.19   10.90 
   3   7   7   -4.20    7.70 
  -3  -7  -7  -12.10    5.20 
  -3  -7  -7    5.60    7.00 
   3   8   7    1.50   10.70 
  -3  -8  -7   10.70    8.70 
  -3  -8  -7   16.80    9.10 
   3   9   7    3.00   11.10 
  -3  -9  -7   20.40   11.00 
  -3  -9  -7   -4.90    7.60 
  -4   9  -7   36.30   13.30 
  -4   8  -7   -4.30    8.10 
   4  -7   7   20.30    8.00 
  -4   7  -7   21.80    8.60 
  -4   7  -7   33.20   10.90 
   4  -6   7   -0.50    4.90 
  -4   6  -7    2.70    6.10 
  -4   6  -7   -7.50    5.30 
   4  -5   7  147.39   13.10 
  -4   5  -7  131.69   15.20 
  -4   5  -7  146.39   13.00 
   4  -4   7  113.99   11.90 
  -4   4  -7  136.59   12.40 
  -4   4  -7  127.29   13.10 
  -4   4  -7  142.69   14.10 
   4  -3   7  430.26   20.20 
  -4   3  -7  428.76   20.60 
  -4   3  -7  425.76   19.70 
   4  -2   7  241.68   13.80 
  -4   2  -7  223.38   13.80 
  -4   2  -7  217.98   13.80 
  -4   2  -7  236.58   13.30 
   4  -1   7 1134.69   37.10 
  -4   1  -7 1082.29   37.20 
  -4   1  -7 1123.19   36.60 
  -4   1  -7 1164.08   38.20 
   4   0   7   23.50    5.80 
   4   0   7   26.80    5.30 
  -4   0  -7   20.20    5.60 
  -4   0  -7   19.70    4.60 
  -4   0  -7   32.70    6.10 
   4   1   7 1071.59   36.00 
  -4  -1  -7 1148.19   37.80 
  -4  -1  -7 1084.99   35.40 
  -4  -1  -7 1141.49   38.00 
   4   2   7  214.88   13.50 
  -4  -2  -7  232.88   13.80 
  -4  -2  -7  245.88   14.30 
  -4  -2  -7  213.38   12.40 
   4   3   7  455.85   22.10 
  -4  -3  -7  421.06   19.70 
  -4  -3  -7  477.25   21.30 
  -4  -3  -7  439.96   21.50 
   4   4   7  145.09   15.50 
  -4  -4  -7  135.49   12.30 
  -4  -4  -7  152.28   15.60 
  -4  -4  -7  129.69   13.50 
   4   5   7  139.99   16.20 
  -4  -5  -7  147.19   13.40 
  -4  -5  -7  151.98   15.70 
   4   6   7   -6.40    6.20 
  -4  -6  -7    4.80    6.60 
  -4  -6  -7    1.40    5.10 
   4   7   7   45.10   13.00 
  -4  -7  -7   39.30   11.00 
  -4  -7  -7   31.90    9.60 
   4   8   7    8.40    9.60 
  -4  -8  -7    7.50    8.40 
  -4  -8  -7   29.10   11.20 
  -4  -9  -7    3.80    7.90 
  -4  -9  -7   16.30    9.70 
  -5   9  -7    4.10   10.70 
  -5   8  -7   43.70   12.90 
   5  -7   7   -0.20    5.90 
  -5   7  -7    8.00    8.60 
  -5   7  -7   -6.40    5.20 
   5  -6   7   43.60    8.80 
  -5   6  -7   40.60   10.80 
  -5   6  -7   44.50   10.00 
   5  -5   7    2.60    5.30 
  -5   5  -7    5.40    5.70 
  -5   5  -7    3.80    5.70 
   5  -4   7  279.77   16.80 
  -5   4  -7  259.27   16.70 
  -5   4  -7  241.38   16.60 
  -5   4  -7  244.98   16.10 
   5  -3   7   18.60    5.70 
  -5   3  -7   14.70    5.70 
  -5   3  -7    9.60    4.50 
   5  -2   7  962.70   33.70 
  -5   2  -7  901.51   33.00 
  -5   2  -7  986.60   33.80 
  -5   2  -7  955.00   34.60 
   5  -1   7  148.79   10.40 
  -5   1  -7  162.38   11.60 
  -5   1  -7  152.08   10.60 
  -5   1  -7  152.88   11.00 
   5   0   7  369.36   16.30 
  -5   0  -7  332.67   15.90 
  -5   0  -7  330.77   17.00 
  -5   0  -7  351.16   17.60 
   5   1   7  155.08   10.60 
  -5  -1  -7  166.08   11.70 
  -5  -1  -7  162.68   11.80 
  -5  -1  -7  165.28   10.60 
   5   2   7  939.01   33.70 
  -5  -2  -7  961.00   34.70 
  -5  -2  -7  918.81   33.80 
  -5  -2  -7  960.80   32.50 
   5   3   7   14.30    6.00 
  -5  -3  -7    9.40    5.20 
  -5  -3  -7   13.40    5.30 
  -5  -3  -7   11.30    4.70 
   5   4   7  234.68   17.70 
  -5  -4  -7  256.77   17.30 
  -5  -4  -7  277.17   16.50 
  -5  -4  -7  268.97   17.80 
   5   5   7    6.10    6.60 
  -5  -5  -7   -6.20    3.80 
  -5  -5  -7    2.30    5.80 
   5   6   7   47.30   12.00 
  -5  -6  -7   55.99   10.80 
  -5  -6  -7   57.09   11.90 
   5   7   7   -3.10    7.30 
  -5  -7  -7   10.70    9.00 
  -5  -7  -7   -3.50    6.10 
  -5  -8  -7   43.50   13.50 
  -5  -8  -7   43.20   12.20 
  -5  -9  -7    0.80    7.50 
  -5  -9  -7    2.80    8.70 
  -6   9  -7   33.00   13.90 
  -6   8  -7    2.50    9.10 
  -6   7  -7   71.79   14.70 
  -6   7  -7   61.29   12.90 
   6  -6   7   -2.20    5.20 
  -6   6  -7    2.50    6.10 
  -6   6  -7    3.10    6.30 
   6  -5   7   67.59   10.70 
  -6   5  -7   79.59   12.00 
  -6   5  -7   80.99   12.80 
   6  -4   7   24.30    6.90 
  -6   4  -7   28.70    7.90 
  -6   4  -7   48.30    8.70 
   6  -3   7  733.63   29.80 
  -6   3  -7  799.02   31.60 
  -6   3  -7  779.12   31.40 
  -6   3  -7  775.52   30.00 
   6  -2   7    9.90    4.20 
  -6   2  -7    9.10    4.50 
  -6   2  -7   12.70    5.70 
  -6   2  -7    4.00    3.90 
   6  -1   7  532.35   21.20 
  -6   1  -7  516.25   23.00 
  -6   1  -7  520.05   22.30 
  -6   1  -7  511.35   21.50 
   6   0   7   11.60    4.00 
  -6   0  -7    9.60    4.10 
  -6   0  -7   -0.10    3.80 
  -6   0  -7    7.60    3.80 
   6   1   7  503.05   21.00 
  -6  -1  -7  494.75   22.50 
  -6  -1  -7  521.75   22.80 
  -6  -1  -7  526.85   21.00 
   6   2   7    9.90    4.70 
  -6  -2  -7   17.70    4.80 
  -6  -2  -7    5.20    4.40 
  -6  -2  -7   12.30    5.00 
   6   3   7  771.22   31.60 
  -6  -3  -7  782.72   29.90 
  -6  -3  -7  788.02   31.00 
  -6  -3  -7  792.82   32.10 
   6   4   7   50.99   10.20 
  -6  -4  -7   52.19    9.60 
  -6  -4  -7   43.50    8.70 
  -6  -4  -7   44.90    8.50 
   6   5   7  100.29   14.10 
  -6  -5  -7   74.39   12.10 
  -6  -5  -7   86.99   13.00 
   6   6   7   -8.70    6.10 
  -6  -6  -7   -2.20    6.10 
  -6  -6  -7   -4.80    5.30 
  -6  -7  -7   76.09   14.50 
  -6  -7  -7   59.59   12.10 
  -6  -8  -7   -9.70    7.40 
  -6  -8  -7   -2.70    6.60 
  -6  -9  -7   17.00   12.10 
  -6  -9  -7   12.80   10.00 
  -7   8  -7   18.90   10.80 
  -7   8  -7   18.80   11.60 
  -7   7  -7   13.80    9.80 
  -7   7  -7    9.40    8.90 
  -7   6  -7   90.39   15.70 
  -7   6  -7   57.49   11.20 
   7  -5   7    8.70    9.00 
  -7   5  -7    6.60    6.10 
  -7   5  -7    4.80    6.30 
   7  -4   7  204.28   14.70 
  -7   4  -7  193.28   15.80 
  -7   4  -7  211.98   15.30 
   7  -3   7   22.90    6.20 
  -7   3  -7   25.80    6.70 
  -7   3  -7   16.80    5.50 
  -7   3  -7   15.00    6.30 
  -7   2  -7  751.12   28.80 
  -7   2  -7  727.33   29.70 
  -7   2  -7  703.03   28.40 
  -7   1  -7   52.59    8.20 
  -7   1  -7   68.19    9.50 
  -7   1  -7   64.89    8.90 
  -7   0  -7  111.89    9.80 
  -7   0  -7  136.49   11.40 
  -7   0  -7  119.39   10.50 
  -7  -1  -7   67.19    9.60 
  -7  -1  -7   52.29    7.40 
  -7  -1  -7   61.79    9.30 
   7   2   7  762.32   28.80 
  -7  -2  -7  721.23   29.60 
  -7  -2  -7  707.43   27.60 
  -7  -2  -7  719.93   29.20 
   7   3   7   26.40    7.10 
  -7  -3  -7   22.60    6.90 
  -7  -3  -7   16.50    5.70 
  -7  -3  -7   13.70    6.20 
   7   4   7  180.68   15.80 
  -7  -4  -7  192.38   16.30 
  -7  -4  -7  198.38   15.60 
  -7  -4  -7  182.68   14.40 
   7   5   7   13.00    7.80 
  -7  -5  -7    2.20    6.30 
  -7  -5  -7   -5.80    5.00 
  -7  -6  -7   51.39   11.40 
  -7  -6  -7   45.30   10.40 
  -7  -7  -7    2.60    7.40 
  -7  -7  -7   19.20    9.30 
  -7  -8  -7   13.20    8.30 
  -7  -8  -7   29.70   11.60 
  -8   8  -7  -11.90    7.30 
  -8   8  -7   -1.90    9.30 
  -8   7  -7   28.20   12.10 
  -8   7  -7   48.90   12.80 
  -8   6  -7    8.00    8.20 
  -8   6  -7    7.40    7.60 
  -8   5  -7   72.99   13.50 
  -8   5  -7   77.39   12.70 
  -8   4  -7   36.60    8.80 
  -8   4  -7   54.39   10.20 
  -8   3  -7   75.99   11.00 
  -8   3  -7   66.89    9.50 
   8  -2   7    6.30    3.90 
  -8   2  -7    6.50    4.10 
  -8   2  -7   -0.10    4.50 
  -8   2  -7    7.80    4.90 
   8  -1   7  375.36   16.40 
  -8   1  -7  343.77   18.40 
  -8   1  -7  377.46   20.20 
  -8   1  -7  363.56   18.30 
   8   0   7   35.80    5.90 
  -8   0  -7   38.40    7.60 
  -8   0  -7   26.80    6.20 
  -8   0  -7   30.70    7.40 
   8   1   7  361.76   17.30 
  -8  -1  -7  351.66   19.30 
  -8  -1  -7  368.36   17.90 
  -8  -1  -7  377.56   19.80 
   8   2   7    0.10    2.90 
  -8  -2  -7   -1.30    3.50 
  -8  -2  -7    7.00    5.20 
  -8  -2  -7    7.30    5.00 
   8   3   7   62.99    9.90 
  -8  -3  -7   54.89    8.70 
  -8  -3  -7   83.49   12.10 
  -8  -3  -7   71.79   10.60 
  -8  -4  -7   57.19   10.50 
  -8  -4  -7   74.29   11.70 
  -8  -5  -7   82.99   13.60 
  -8  -5  -7   63.99   10.80 
  -8  -6  -7   10.90    6.80 
  -8  -6  -7   14.60    8.30 
  -8  -7  -7   37.50   10.70 
  -8  -7  -7   50.19   13.30 
  -8  -8  -7    4.80    8.10 
  -8  -8  -7    9.10   10.00 
  -9   7  -7    1.60    9.20 
  -9   7  -7   -0.90    7.80 
  -9   6  -7   81.69   15.30 
  -9   6  -7   58.09   12.80 
  -9   5  -7   -3.50    5.30 
  -9   5  -7    4.00    7.50 
  -9   5  -7   -3.40    5.30 
  -9   4  -7   32.20    8.60 
  -9   4  -7   36.70    9.10 
  -9   3  -7    6.00    5.70 
  -9   2  -7  179.98   13.90 
  -9   2  -7  172.88   14.60 
   9  -1   7   22.30    4.60 
  -9   1  -7   15.50    6.40 
  -9   1  -7   21.70    6.90 
  -9   1  -7   26.90    6.50 
   9   0   7  213.18   11.80 
  -9   0  -7  207.78   15.10 
  -9   0  -7  219.98   14.70 
  -9   0  -7  242.18   14.90 
   9   1   7   25.70    5.60 
  -9  -1  -7   28.70    6.50 
  -9  -1  -7   25.70    6.80 
  -9  -1  -7   32.60    7.30 
  -9  -2  -7  153.78   12.70 
  -9  -2  -7  162.48   13.60 
  -9  -3  -7    0.70    4.40 
  -9  -3  -7    2.90    5.30 
  -9  -4  -7   38.40    8.80 
  -9  -4  -7   38.00    8.40 
  -9  -5  -7    3.70    7.10 
  -9  -5  -7   -0.90    6.10 
  -9  -6  -7   49.50   12.50 
  -9  -6  -7   62.09   12.20 
  -9  -7  -7    1.40    6.00 
  -9  -7  -7  -10.50    7.00 
 -10   7  -7   19.70    9.50 
 -10   7  -7   -4.10    8.90 
 -10   6  -7   10.30    8.00 
 -10   6  -7   16.40    9.00 
 -10   6  -7   12.20    9.80 
 -10   5  -7   87.19   14.40 
 -10   5  -7  107.29   15.10 
 -10   5  -7   87.69   16.00 
 -10   4  -7    3.20    6.50 
 -10   4  -7    8.90    8.60 
 -10   3  -7   19.00    7.40 
 -10   2  -7   -0.60    4.30 
 -10   2  -7    3.50    5.00 
 -10   1  -7  103.19   12.70 
 -10   1  -7   74.59   10.70 
 -10   0  -7   60.59   10.10 
 -10   0  -7   63.89   10.30 
 -10  -1  -7   94.69   12.00 
 -10  -1  -7   91.19   11.80 
 -10  -2  -7   -0.90    4.30 
 -10  -2  -7   -1.60    4.30 
 -10  -3  -7   24.80    7.70 
 -10  -3  -7   22.20    7.10 
 -10  -4  -7   15.40    7.30 
 -10  -4  -7   16.30    7.10 
 -10  -5  -7  105.19   15.60 
 -10  -5  -7  128.89   16.90 
 -10  -6  -7   -5.80    7.30 
 -10  -6  -7   15.70    8.70 
 -10  -7  -7    2.70    7.90 
 -10  -7  -7    6.90    7.90 
 -11   6  -7   32.70   13.00 
 -11   6  -7   33.40   10.90 
 -11   6  -7   20.80    9.60 
 -11   5  -7   44.60   11.30 
 -11   5  -7   24.60   11.10 
 -11   4  -7   84.89   13.90 
 -11   4  -7   91.89   16.40 
 -11   3  -7   19.70    7.90 
 -11   2  -7   55.89   10.40 
 -11   2  -7   45.50    9.70 
 -11   1  -7   22.60    7.40 
 -11   1  -7   29.90    8.00 
 -11   0  -7   86.09   11.80 
 -11   0  -7   94.69   12.50 
 -11  -1  -7   30.50    7.90 
 -11  -1  -7   39.30    8.90 
 -11  -2  -7   46.60    9.30 
 -11  -2  -7   56.39    9.70 
 -11  -3  -7   21.70    7.30 
 -11  -3  -7   35.90    8.70 
 -11  -4  -7   94.79   14.20 
 -11  -4  -7   78.59   12.20 
 -11  -5  -7   37.90   10.30 
 -11  -5  -7   24.60    9.50 
 -11  -6  -7   21.70   10.00 
 -11  -6  -7   24.50   10.50 
 -12   5  -7    6.50   10.80 
 -12   5  -7   18.70    8.70 
 -12   4  -7   28.50    9.50 
 -12   4  -7   11.50    9.60 
 -12   3  -7   56.19   11.20 
 -12   2  -7   19.30    7.50 
 -12   1  -7  118.59   15.50 
 -12   1  -7  102.49   13.40 
 -12   0  -7   36.00    8.40 
 -12   0  -7   31.60    8.40 
 -12  -1  -7   94.49   12.40 
 -12  -1  -7  131.59   15.40 
 -12  -2  -7   35.00    8.50 
 -12  -2  -7   32.80    8.50 
 -12  -3  -7   95.59   13.60 
 -12  -3  -7   80.19   12.50 
 -12  -4  -7   20.60    8.20 
 -12  -4  -7   30.30    9.90 
 -12  -5  -7   36.50   10.10 
 -12  -5  -7   14.10    8.80 
 -13   4  -7    9.80   11.00 
 -13   4  -7   24.10    9.00 
 -13   3  -7   21.00    8.90 
 -13   2  -7   43.70    9.90 
 -13   1  -7   27.90    9.10 
 -13   1  -7   13.80    6.40 
 -13   0  -7   53.19   10.70 
 -13   0  -7   33.10    8.40 
 -13  -1  -7   13.80    8.00 
 -13  -1  -7   12.90    6.50 
 -13  -2  -7   53.59   10.60 
 -13  -2  -7   58.89   11.50 
 -13  -3  -7   31.20    8.90 
 -13  -3  -7   43.70   11.10 
 -13  -4  -7   18.80    8.20 
 -13  -4  -7   10.80    8.10 
 -14   3  -7   24.60    9.40 
 -14   2  -7   21.80    8.30 
 -14   1  -7   29.10    9.50 
 -14   1  -7   21.60    8.30 
 -14   0  -7   13.30    7.00 
 -14   0  -7    4.00    7.10 
 -14  -1  -7   29.10    8.30 
 -14  -1  -7   21.90   10.00 
 -14  -2  -7   37.30   11.20 
 -14  -2  -7   18.10    7.60 
 -14  -3  -7   20.40    9.70 
 -14  -3  -7   24.70    9.00 
 -16  -1   8   35.20   11.80 
 -16   0   8   11.90    8.80 
 -16   1   8    4.90    9.70 
 -15  -3   8    4.30    4.00 
 -15  -1   8    8.90    8.20 
 -15   0   8   29.60   10.50 
 -15   1   8   10.80    9.20 
 -15   2   8   30.20   11.90 
 -15   3   8    0.30    9.30 
 -14  -5   8   16.60    7.80 
 -14  -4   8    3.10    5.00 
 -14  -3   8   26.00    6.00 
 -14  -2   8    3.20    3.10 
 -14  -2   8    1.80    6.40 
 -14  -1   8   43.30   11.50 
 -14   0   8   11.50    7.70 
 -14   1   8   53.19   13.30 
 -14   2   8    5.20    8.10 
 -14   3   8   23.50    4.80 
 -14   3   8   29.00   12.40 
 -14   4   8   12.70   11.90 
 -14   4   8   -0.80    4.40 
 -14   5   8   12.80    6.30 
 -13  -6   8    6.50    7.20 
 -13  -5   8   -1.30    5.40 
 -13  -4   8   57.19    9.10 
 -13  -3   8    7.60    4.70 
 -13  -3   8   11.70    6.90 
 -13  -2   8   74.19    7.60 
 -13  -2   8   75.09   12.80 
 -13  -1   8   18.30    8.40 
 -13   0   8  208.98   18.20 
 -13   1   8    0.30    6.90 
 -13   2   8   67.49   14.50 
 -13   2   8   62.69    5.80 
 -13   3   8   11.50    9.70 
 -13   3   8    2.50    3.70 
 -13   4   8   43.10   13.90 
 -13   4   8   41.00    8.10 
 -13   5   8    7.30    6.60 
 -13   6   8   15.50    8.00 
 -12  -6   8    4.90    6.70 
 -12  -5   8   66.39   10.90 
 -12  -4   8    7.00    5.20 
 -12  -3   8   40.20    6.90 
 -12  -3   8   39.20    8.70 
 -12  -2   8   17.50    4.70 
 -12  -2   8   21.00    7.40 
 -12  -1   8  204.88   17.20 
 -12  -1   8  173.18    9.20 
 -12  -1   8  176.88    9.20 
 -12   0   8   22.60    7.90 
 -12   1   8  182.58    8.40 
 -12   1   8  177.68   20.30 
 -12   2   8   10.40    4.20 
 -12   2   8   14.30    8.40 
 -12   2   8    8.20    4.00 
 -12   3   8   35.10    7.00 
 -12   3   8   39.50   12.40 
 -12   4   8   -6.20    7.60 
 -12   4   8    2.30    5.10 
 -12   5   8   63.59   11.20 
 -12   6   8    1.20    5.90 
 -11  -7   8    6.70    7.80 
 -11  -6   8   18.70    8.20 
 -11  -5   8   12.30    6.30 
 -11  -4   8   41.30    9.10 
 -11  -4   8   50.39    8.50 
 -11  -3   8   15.70    6.00 
 -11  -3   8   22.10    5.90 
 -11  -2   8  149.59   14.70 
 -11  -2   8  116.29    9.00 
 -11  -2   8  119.89    9.80 
 -11  -1   8   74.19   11.20 
 -11  -1   8   75.89    6.80 
 -11  -1   8   90.09    7.10 
 -11   0   8  151.48    7.90 
 -11   0   8  143.69   16.00 
 -11   0   8  160.88    7.80 
 -11   1   8   78.79    6.70 
 -11   1   8   77.19   12.70 
 -11   1   8   73.79    6.10 
 -11   2   8  133.69    9.20 
 -11   2   8  122.89    9.90 
 -11   2   8  130.69   17.00 
 -11   3   8   15.70    5.80 
 -11   3   8   24.00    9.50 
 -11   4   8   23.90   11.20 
 -11   4   8   54.79    9.50 
 -11   5   8    3.40    5.90 
 -11   6   8   19.60    8.70 
 -11   7   8    7.90    8.30 
 -10  -7   8   26.60    9.80 
 -10  -6   8    4.60    6.50 
 -10  -5   8   18.90    7.00 
 -10  -4   8   16.20    5.00 
 -10  -4   8   11.60    5.40 
 -10  -3   8  213.88   13.20 
 -10  -3   8  199.38   15.20 
 -10  -3   8  206.68   12.90 
 -10  -2   8   41.90    6.20 
 -10  -2   8   35.40    7.40 
 -10  -2   8   31.00    6.20 
 -10  -1   8  117.59    8.10 
 -10  -1   8  116.89    8.30 
 -10  -1   8  134.49   12.10 
 -10   0   8   30.00    4.50 
 -10   0   8   27.80    4.30 
 -10   0   8   33.90    8.40 
 -10   1   8  131.29   15.20 
 -10   1   8  114.99    7.80 
 -10   1   8  112.59    7.90 
 -10   2   8   25.40    5.70 
 -10   2   8   20.60    8.50 
 -10   2   8   24.00    5.00 
 -10   2   8   33.40    5.70 
 -10   3   8  192.78   12.40 
 -10   3   8  176.88   20.30 
 -10   3   8  189.38   14.00 
 -10   3   8  183.28   11.60 
 -10   4   8    4.70    7.70 
 -10   4   8    6.90    5.90 
 -10   5   8   30.00    8.60 
 -10   6   8   -3.70    6.20 
 -10   7   8   19.70    9.70 
  -9  -8   8    0.90    7.90 
  -9  -7   8   12.50    7.60 
  -9  -6   8   16.20    7.50 
  -9  -5   8   19.50    6.80 
  -9  -4   8   95.39   10.80 
  -9  -4   8   77.49    7.60 
  -9  -3   8   57.59    9.10 
  -9  -3   8   67.99    8.40 
  -9  -3   8   69.89    8.00 
  -9  -2   8  193.38   12.10 
  -9  -2   8  192.18   12.40 
  -9  -2   8  191.88   11.10 
  -9  -1   8    2.10    4.20 
  -9  -1   8    1.40    2.50 
  -9  -1   8    1.20    2.80 
  -9   0   8   10.20    3.20 
  -9   0   8    9.20    3.30 
  -9   0   8   21.70    6.60 
  -9   1   8   -5.20    2.30 
  -9   1   8    2.20    2.70 
  -9   1   8    3.00    4.50 
  -9   1   8    6.30    3.20 
  -9   2   8  191.98   10.50 
  -9   2   8  209.28   16.90 
  -9   2   8  193.98   11.90 
  -9   2   8  196.28   11.50 
  -9   3   8   53.19   11.70 
  -9   3   8   51.99    7.30 
  -9   3   8   52.29    8.10 
  -9   3   8   65.59    8.20 
  -9   4   8   75.49   11.00 
  -9   5   8   20.30    8.20 
  -9   6   8   15.10    8.30 
  -9   7   8    2.90    7.90 
  -9   8   8    8.80    9.60 
  -8  -8   8   14.20    9.60 
  -8  -7   8   25.80    9.10 
  -8  -6   8   12.60    7.10 
  -8  -5   8   13.60    6.10 
  -8  -4   8   40.20    8.90 
  -8  -4   8   52.69    5.20 
  -8  -4   8   53.49    8.50 
   8   4  -8   43.60    6.90 
  -8  -3   8  221.28   11.10 
  -8  -3   8  206.18   12.90 
  -8  -3   8  213.38   14.60 
   8   3  -8  221.68   11.40 
  -8  -2   8   57.59    7.00 
  -8  -2   8   49.70    7.20 
  -8  -2   8   61.39    7.60 
  -8  -1   8  358.96   15.40 
  -8  -1   8  389.66   15.70 
  -8  -1   8  399.86   18.10 
  -8   0   8  252.67   12.10 
  -8   0   8  271.37   15.50 
  -8   0   8  246.98   11.80 
  -8   1   8  398.36   15.20 
  -8   1   8  384.96   20.20 
  -8   1   8  413.26   16.10 
  -8   1   8  373.76   16.00 
  -8   2   8   55.99    7.20 
  -8   2   8   60.89    7.20 
  -8   2   8   60.39   11.20 
  -8   2   8   72.79    7.40 
  -8   3   8  207.28   12.90 
  -8   3   8  229.08   14.70 
  -8   3   8  227.08   18.40 
  -8   3   8  228.98   12.50 
   8  -3  -8  202.98    8.80 
  -8   4   8   43.40    7.70 
  -8   4   8   40.60    7.60 
  -8   4   8   42.70    8.70 
   8  -4  -8   48.90    6.00 
  -8   5   8   22.80    8.20 
  -8   6   8    2.20    7.00 
  -8   7   8   11.20    9.40 
  -8   8   8   -6.20    8.40 
  -7  -9   8    6.20    9.50 
  -7  -8   8   21.80    9.50 
  -7  -7   8    4.40    7.50 
  -7  -6   8   43.50    9.70 
  -7  -5   8   41.50    8.40 
   7   5  -8   44.00    8.30 
   7   5  -8   35.70    7.60 
  -7  -4   8  226.48   14.80 
  -7  -4   8  236.88   16.80 
  -7  -3   8   77.89    9.70 
  -7  -3   8   80.79    5.70 
  -7  -3   8   67.09    8.00 
   7   3  -8   68.89    7.70 
  -7  -2   8  139.39    9.50 
  -7  -2   8  129.29    9.60 
  -7  -2   8  124.79    8.40 
   7   2  -8  141.39    8.00 
  -7  -1   8  177.38   10.10 
  -7  -1   8  174.88   10.00 
  -7  -1   8  184.48   10.90 
   7   1  -8  176.88    6.50 
   7   1  -8  176.08    6.40 
  -7   0   8  499.15   17.30 
  -7   0   8  486.45   18.70 
  -7   0   8  538.95   21.60 
  -7   0   8  463.15   18.50 
  -7   1   8  184.78   12.80 
  -7   1   8  165.08   10.00 
  -7   1   8  171.98   10.10 
  -7   1   8  184.18    9.50 
  -7   2   8  124.89    9.20 
  -7   2   8  123.09   13.70 
  -7   2   8  133.59    8.50 
  -7   2   8  126.19    9.50 
   7  -2  -8  139.79    6.80 
  -7   3   8   57.29    8.50 
  -7   3   8   70.19    8.40 
  -7   3   8   68.49    8.00 
   7  -3  -8   75.79    6.50 
  -7   4   8  205.08   16.20 
  -7   4   8  257.97   15.40 
  -7   4   8  193.08   13.40 
   7  -4  -8  241.78   12.90 
  -7   5   8   35.30   10.00 
   7  -5  -8   48.60    7.80 
  -7   6   8   42.20   11.20 
  -7   7   8   15.20    9.00 
  -7   8   8   17.30   11.80 
  -7   9   8   -8.10   10.20 
  -6  -9   8    2.20    9.10 
  -6  -8   8    2.40    7.10 
  -6  -7   8   24.00    8.70 
  -6  -6   8   51.49   10.10 
   6   6  -8   45.50    9.80 
  -6  -5   8  122.49   12.90 
  -6  -5   8  129.19   15.90 
   6   5  -8  106.99   12.30 
  -6  -4   8  254.67   15.10 
  -6  -4   8  241.98   16.90 
   6   4  -8  217.78   14.60 
   6   4  -8  223.88   14.70 
  -6  -3   8   61.19    7.80 
  -6  -3   8   67.09    8.90 
   6   3  -8   61.29    7.20 
  -6  -2   8   52.99    6.70 
  -6  -2   8   48.30    6.80 
  -6  -2   8   55.69    5.30 
   6   2  -8   46.10    6.10 
  -6  -1   8  450.05   17.50 
  -6  -1   8  452.85   17.70 
  -6  -1   8  432.66   17.00 
   6   1  -8  424.66   15.00 
   6   1  -8  439.86   15.60 
  -6   0   8  180.08   10.40 
  -6   0   8  183.28    9.20 
  -6   0   8  176.38   11.30 
  -6   0   8  177.68   10.40 
   6   0  -8  186.98    7.70 
   6   0  -8  192.08    7.80 
  -6   1   8  442.96   16.60 
  -6   1   8  437.06   17.50 
  -6   1   8  431.06   17.50 
  -6   1   8  420.96   19.60 
   6  -1  -8  447.16   14.90 
   6  -1  -8  437.16   14.70 
  -6   2   8   51.59    6.80 
  -6   2   8   44.20    5.70 
  -6   2   8   52.29    6.70 
   6  -2  -8   50.59    5.60 
  -6   3   8   78.49    9.90 
  -6   3   8   69.29    8.10 
  -6   3   8   81.69    8.90 
  -6   4   8  236.08   16.90 
  -6   4   8  242.38   14.40 
  -6   4   8  224.18   14.80 
   6  -4  -8  239.38   13.80 
   6  -4  -8  227.88   11.40 
  -6   5   8  129.59   13.60 
  -6   5   8  120.79   15.20 
   6  -5  -8  114.49   12.30 
  -6   6   8   44.90   10.60 
   6  -6  -8   45.40    8.80 
  -6   7   8   15.40    8.50 
  -6   8   8  -11.90    8.40 
  -6   9   8   -2.50   10.60 
  -5  -9   8   10.60    8.30 
  -5  -8   8    5.20    8.00 
  -5  -7   8   15.80    7.80 
   5   7  -8    0.70    6.10 
  -5  -6   8   62.99   10.90 
   5   6  -8  103.19   13.40 
  -5  -5   8  251.37   16.90 
  -5  -5   8  262.77   19.20 
   5   5  -8  265.27   17.50 
  -5  -4   8  130.99   14.00 
  -5  -4   8  130.89   11.40 
   5   4  -8  140.59   11.70 
  -5  -3   8   99.99    8.90 
  -5  -3   8  113.09   11.70 
   5   3  -8  111.49    9.30 
  -5  -2   8    3.20    3.00 
  -5  -2   8    1.00    3.00 
   5   2  -8    2.70    3.00 
  -5  -1   8  331.57   14.70 
  -5  -1   8  348.67   14.90 
  -5  -1   8  310.27   14.30 
   5   1  -8  301.77   12.70 
  -5   0   8  957.70   29.50 
  -5   0   8  966.20   31.00 
  -5   0   8  931.61   31.10 
   5   0  -8  942.41   30.20 
   5   0  -8  957.60   28.40 
   5   0  -8  927.71   28.50 
  -5   1   8  303.37   14.30 
  -5   1   8  286.57   14.10 
  -5   1   8  318.57   13.50 
   5  -1  -8  334.07   15.50 
   5  -1  -8  322.47   13.20 
   5  -1  -8  333.27   12.80 
  -5   2   8    1.90    3.10 
  -5   2   8    3.10    2.90 
  -5   2   8    2.90    3.40 
   5  -2  -8   -0.60    0.90 
   5  -2  -8    4.20    4.00 
   5  -2  -8    1.40    1.90 
  -5   3   8  122.49    9.10 
  -5   3   8  114.39   10.40 
  -5   3   8  103.39    9.40 
   5  -3  -8  116.49    8.90 
   5  -3  -8  107.39    7.40 
  -5   4   8  151.58   11.30 
  -5   4   8  127.59   11.20 
  -5   4   8  113.39   12.80 
   5  -4  -8  140.39   11.10 
   5  -4  -8  132.09    9.30 
  -5   5   8  234.68   19.30 
  -5   5   8  273.37   19.40 
  -5   5   8  252.67   17.10 
   5  -5  -8  265.87   16.80 
   5  -5  -8  281.07   15.00 
  -5   6   8   78.39   14.20 
   5  -6  -8   99.49   12.90 
  -5   7   8   -8.80    7.50 
  -5   8   8   14.60   11.60 
  -5   9   8    8.80   12.30 
  -4  -9   8    1.70    8.10 
  -4  -8   8   17.80    9.20 
   4   8  -8   11.30    8.70 
  -4  -7   8   29.90    9.10 
   4   7  -8   20.90    8.70 
  -4  -6   8   70.19   11.00 
   4   6  -8   76.79   11.90 
  -4  -5   8   89.59   11.00 
  -4  -5   8   97.99   13.80 
   4   5  -8   95.19   11.70 
  -4  -4   8  173.28   14.00 
  -4  -4   8  168.58   12.50 
   4   4  -8  172.48   12.80 
  -4  -3   8  173.38   12.10 
  -4  -3   8  160.48   11.10 
   4   3  -8  168.38   11.80 
   4   3  -8  163.08   11.50 
  -4  -2   8  119.09    8.60 
  -4  -2   8  103.89    8.60 
   4   2  -8   90.99    8.30 
  -4  -1   8  283.07   13.50 
  -4  -1   8  242.18   13.10 
  -4  -1   8  259.17   13.40 
   4   1  -8  287.97   13.40 
   4   1  -8  312.37   12.70 
  -4   0   8  382.86   14.90 
  -4   0   8  382.16   16.20 
  -4   0   8  392.96   16.70 
   4   0  -8  396.66   15.10 
   4   0  -8  365.96   14.60 
   4   0  -8  323.47   14.40 
  -4   1   8  285.47   14.10 
  -4   1   8  313.17   14.40 
  -4   1   8  299.67   13.10 
   4  -1  -8  268.17   13.10 
   4  -1  -8  310.47   12.80 
   4  -1  -8  295.37   14.30 
  -4   2   8   90.29    9.10 
  -4   2   8  103.79    7.70 
  -4   2   8   91.39    8.20 
   4  -2  -8  105.59    7.10 
   4  -2  -8  111.59    8.00 
   4  -2  -8  112.79    9.60 
  -4   3   8  153.68   11.60 
  -4   3   8  140.59   10.00 
  -4   3   8  137.39   10.60 
   4  -3  -8  160.38   10.60 
   4  -3  -8  166.48    9.70 
  -4   4   8  156.48   11.80 
  -4   4   8  165.88   13.90 
  -4   4   8  180.38   12.60 
   4  -4  -8  169.28   12.10 
  -4   5   8  128.59   15.30 
  -4   5   8  121.79   12.80 
   4  -5  -8  107.99   10.90 
   4  -5  -8  106.19   12.40 
  -4   6   8   82.29   14.90 
   4  -6  -8   81.59   12.00 
   4  -6  -8   82.09   12.00 
  -4   7   8   32.50   11.40 
   4  -7  -8   15.00    8.20 
  -4   8   8   11.30    9.30 
  -4   9   8    9.30   12.80 
  -3  -9   8   13.20    9.20 
  -3  -8   8    2.20    7.40 
   3   8  -8    0.70    8.20 
  -3  -7   8   61.79   11.70 
   3   7  -8   54.19   12.30 
  -3  -6   8   34.10    8.80 
   3   6  -8   17.90    7.90 
  -3  -5   8   39.30    8.00 
   3   5  -8   38.30    8.50 
  -3  -4   8  118.69   13.20 
  -3  -4   8   97.99   10.90 
   3   4  -8   96.69   11.10 
  -3  -3   8  444.86   19.90 
  -3  -3   8  450.25   21.20 
   3   3  -8  481.15   20.90 
   3   3  -8  480.65   20.90 
  -3  -2   8  443.06   18.40 
  -3  -2   8  454.95   19.10 
   3   2  -8  433.96   17.80 
   3   2  -8  410.56   18.50 
  -3  -1   8  869.01   29.80 
  -3  -1   8  893.41   29.50 
  -3  -1   8  900.21   30.00 
  -3  -1   8  853.21   28.40 
   3   1  -8  882.31   28.30 
   3   1  -8  858.71   29.60 
   3   1  -8  861.01   25.30 
  -3   0   8  441.86   18.70 
  -3   0   8  422.16   18.20 
  -3   0   8  463.45   17.40 
   3   0  -8  449.26   17.80 
   3   0  -8  436.96   17.30 
   3   0  -8  467.15   16.70 
  -3   1   8  858.31   28.30 
  -3   1   8  844.02   29.70 
  -3   1   8  886.21   29.90 
   3  -1  -8  929.51   30.00 
   3  -1  -8  886.21   28.60 
   3  -1  -8  880.41   29.50 
  -3   2   8  419.46   17.30 
  -3   2   8  417.16   18.60 
  -3   2   8  444.56   19.00 
   3  -2  -8  441.66   19.80 
   3  -2  -8  422.26   17.40 
   3  -2  -8  473.95   19.10 
  -3   3   8  480.85   21.40 
  -3   3   8  489.25   19.80 
  -3   3   8  493.95   20.90 
   3  -3  -8  440.06   18.50 
   3  -3  -8  446.96   19.70 
  -3   4   8  105.49   11.50 
  -3   4   8  120.39   12.10 
  -3   4   8   78.49   11.10 
   3  -4  -8  104.09    9.20 
   3  -4  -8  106.19   10.80 
  -3   5   8   37.70    8.50 
  -3   5   8   53.79   10.70 
   3  -5  -8   31.50    7.80 
   3  -5  -8   36.30    7.10 
  -3   6   8   41.40   11.50 
   3  -6  -8   34.50    8.10 
   3  -6  -8   37.80    9.20 
  -3   7   8   62.99   14.00 
   3  -7  -8   51.19   11.20 
  -3   8   8   13.90   10.10 
   3  -8  -8   11.20    8.90 
  -3   9   8    1.70   10.50 
  -2  -9   8   -2.40    7.50 
   2   9  -8    6.70   10.90 
  -2  -8   8   17.30    9.30 
   2   8  -8   30.90   11.50 
  -2  -7   8   22.80    8.90 
   2   7  -8   19.00    8.70 
  -2  -6   8   39.60    8.70 
   2   6  -8   47.30   10.00 
  -2  -5   8   72.89   10.10 
   2   5  -8   77.39   11.30 
  -2  -4   8  218.98   15.50 
  -2  -4   8  203.28   13.70 
   2   4  -8  196.68   14.10 
  -2  -3   8  623.04   25.40 
  -2  -3   8  629.64   24.20 
   2   3  -8  574.24   24.10 
   2   3  -8  567.14   24.20 
  -2  -2   8 1235.28   39.60 
  -2  -2   8 1291.27   40.60 
   2   2  -8 1214.28   40.20 
   2   2  -8 1248.18   39.10 
  -2  -1   8  252.47   12.60 
  -2  -1   8  276.27   14.00 
  -2  -1   8  284.07   14.10 
  -2  -1   8  246.28   13.20 
   2   1  -8  280.87   13.10 
   2   1  -8  287.27   14.20 
  -2   0   8  122.69    8.20 
  -2   0   8  112.99    9.20 
  -2   0   8  120.89    9.10 
   2   0  -8  122.59    9.00 
   2   0  -8  121.69    7.90 
   2   0  -8  104.39    8.10 
  -2   1   8  265.77   13.70 
  -2   1   8  269.17   12.60 
  -2   1   8  244.28   13.40 
   2  -1  -8  246.38   12.10 
   2  -1  -8  257.37   12.80 
   2  -1  -8  275.27   13.60 
  -2   2   8 1231.38   40.20 
  -2   2   8 1197.48   38.50 
  -2   2   8 1203.98   40.00 
   2  -2  -8 1265.57   38.60 
   2  -2  -8 1265.97   39.20 
   2  -2  -8 1311.37   40.50 
  -2   3   8  589.94   23.40 
  -2   3   8  613.84   25.50 
  -2   3   8  638.44   24.90 
   2  -3  -8  629.44   24.20 
   2  -3  -8  587.64   22.80 
  -2   4   8  212.08   14.20 
  -2   4   8  192.38   15.20 
   2  -4  -8  207.28   12.90 
   2  -4  -8  199.78   13.80 
  -2   5   8  109.09   14.60 
   2  -5  -8   84.19   11.20 
   2  -5  -8   96.19   11.70 
  -2   6   8   49.80   11.70 
   2  -6  -8   40.00    9.20 
   2  -6  -8   58.39   10.30 
  -2   7   8   14.60   10.30 
   2  -7  -8   20.60    8.60 
   2  -7  -8   30.20    8.80 
  -2   8   8   13.00   11.60 
   2  -8  -8   27.20   10.80 
  -2   9   8  -10.10   10.70 
  -1  -9   8   13.40    9.40 
   1   9  -8   21.40   12.40 
  -1  -8   8    7.40    8.10 
   1   8  -8   11.60    9.70 
  -1  -7   8   69.49   12.80 
   1   7  -8   52.89   11.90 
  -1  -6   8   66.99   11.50 
   1   6  -8   64.99   11.40 
  -1  -5   8  204.98   15.10 
   1   5  -8  210.38   16.00 
  -1  -4   8   58.99    8.70 
   1   4  -8   66.49    9.40 
  -1  -3   8 1149.58   39.70 
  -1  -3   8 1203.58   38.80 
   1   3  -8 1129.29   38.90 
   1   3  -8 1082.69   31.60 
  -1  -2   8  502.15   20.10 
  -1  -2   8  506.25   20.90 
  -1  -2   8  489.15   20.90 
   1   2  -8  512.85   21.40 
  -1  -1   8   94.59    8.40 
  -1  -1   8   83.99    7.40 
  -1  -1   8   69.19    8.20 
  -1  -1   8   99.79    9.70 
   1   1  -8   92.99    8.00 
   1   1  -8   83.59    8.60 
  -1   0   8    3.50    3.30 
  -1   0   8    0.00    3.30 
  -1   0   8   -1.70    2.60 
   1   0  -8    5.20    4.00 
   1   0  -8   -0.90    2.80 
   1   0  -8   -2.20    2.70 
  -1   1   8   88.79    7.40 
  -1   1   8   97.79    8.70 
  -1   1   8  111.99    9.20 
   1  -1  -8   97.29    8.80 
   1  -1  -8   91.39    8.20 
   1  -1  -8   88.19    7.60 
  -1   2   8  517.75   20.10 
  -1   2   8  545.25   22.00 
  -1   2   8  516.15   21.60 
   1  -2  -8  499.15   20.70 
   1  -2  -8  513.95   20.20 
   1  -2  -8  545.55   21.90 
  -1   3   8 1155.78   39.30 
  -1   3   8 1146.19   40.00 
   1  -3  -8 1149.98   37.40 
   1  -3  -8 1155.08   38.60 
  -1   4   8   56.09    8.60 
  -1   4   8   89.39   12.10 
   1  -4  -8   66.19    8.30 
   1  -4  -8   69.69    9.40 
  -1   5   8  180.78   16.70 
   1  -5  -8  205.58   15.40 
   1  -5  -8  193.28   14.00 
  -1   6   8   93.09   15.70 
   1  -6  -8   56.99   10.70 
   1  -6  -8   86.39   12.70 
  -1   7   8   68.69   15.00 
   1  -7  -8   60.29   10.70 
   1  -7  -8   64.19   12.20 
  -1   8   8   12.30   10.80 
   1  -8  -8   -4.80    7.20 
  -1   9   8   47.90   15.30 
   1  -9  -8    5.00    8.90 
   0  -9   8   -1.30    8.40 
   0   9  -8   -7.20    9.10 
   0  -8   8   30.00   10.00 
   0   8  -8   37.60   12.00 
   0  -7   8   47.10   10.90 
   0   7  -8   28.80   10.20 
   0  -6   8   97.89   13.30 
   0   6  -8  100.79   14.00 
   0  -5   8    5.80    4.70 
   0   5  -8    1.70    5.40 
   0  -4   8  423.36   20.60 
   0   4  -8  438.46   21.60 
   0   4  -8  401.76   16.20 
   0  -3   8  152.38   12.20 
   0  -3   8  179.78   12.00 
   0   3  -8  154.98   11.00 
   0   3  -8  174.78   12.50 
   0  -2   8 1787.92   52.89 
   0  -2   8 1682.43   52.29 
   0   2  -8 1676.33   52.79 
   0   2  -8 1707.03   51.69 
   0  -1   8   73.99    8.50 
   0  -1   8   82.89    9.20 
   0  -1   8   67.49    8.20 
   0  -1   8   98.69    9.80 
   0   1  -8   69.39    8.10 
   0   1  -8   87.59    9.00 
   0   0   8  837.52   29.00 
   0   0   8  795.82   27.30 
   0   0   8  834.32   29.20 
   0   0  -8  771.32   28.70 
   0   0  -8  810.92   27.50 
   0   0  -8  831.82   28.80 
   0   1   8   87.09    9.40 
   0   1   8   78.29    9.00 
   0   1   8   91.59    8.80 
   0  -1  -8   68.39    8.40 
   0  -1  -8   80.49    8.90 
   0  -1  -8   75.79    8.60 
   0   2   8 1795.62   53.29 
   0   2   8 1735.63   52.59 
   0  -2  -8 1683.53   52.69 
   0  -2  -8 1681.03   50.69 
   0  -2  -8 1630.54   51.49 
   0   3   8  157.18   12.40 
   0   3   8  158.98   12.10 
   0  -3  -8  162.58   11.10 
   0  -3  -8  154.28   12.10 
   0  -3  -8  170.68   11.80 
   0   4   8  386.76   21.80 
   0  -4  -8  407.16   20.40 
   0  -4  -8  421.06   19.50 
   0   5   8   11.00    7.60 
   0  -5  -8    7.00    5.40 
   0  -5  -8   13.90    6.60 
   0   6   8  122.69   17.50 
   0  -6  -8  109.09   14.10 
   0  -6  -8  113.39   13.90 
   0   7   8   44.40   12.50 
   0  -7  -8   40.10   11.20 
   0  -7  -8   61.39   11.70 
   0   8   8   21.10   11.90 
   0  -8  -8   40.00   12.00 
   0  -8  -8   15.30    7.60 
   0   9   8   17.80   13.20 
   0  -9  -8   10.00    9.60 
   1  -9   8   18.40   10.80 
  -1   9  -8   16.00   12.30 
   1  -8   8    1.10    7.50 
  -1   8  -8    2.70    9.70 
   1  -7   8   83.49   13.70 
  -1   7  -8   81.89   14.50 
   1  -6   8   39.90    9.10 
  -1   6  -8   16.40    8.60 
   1  -5   8  246.28   16.60 
  -1   5  -8  232.88   13.70 
  -1   5  -8  251.57   17.80 
   1  -4   8   14.40    5.20 
  -1   4  -8   16.40    4.70 
  -1   4  -8   15.30    6.10 
   1  -3   8  325.37   17.20 
  -1   3  -8  359.56   18.20 
  -1   3  -8  339.87   17.00 
   1  -2   8 1279.17   41.90 
   1  -2   8 1294.77   42.10 
  -1   2  -8 1288.77   41.40 
  -1   2  -8 1293.17   42.50 
   1  -1   8  985.60   34.40 
   1  -1   8 1017.90   34.20 
   1  -1   8  993.30   33.90 
  -1   1  -8 1006.60   33.20 
  -1   1  -8 1025.60   34.80 
  -1   1  -8 1033.80   34.30 
   1   0   8  284.37   15.10 
   1   0   8  281.97   14.60 
  -1   0  -8  285.87   14.00 
  -1   0  -8  268.97   14.60 
  -1   0  -8  312.47   15.20 
   1   1   8 1000.20   34.60 
   1   1   8 1005.50   34.00 
  -1  -1  -8  956.70   34.30 
  -1  -1  -8 1049.70   33.20 
  -1  -1  -8 1023.70   34.60 
   1   2   8 1307.57   42.90 
   1   2   8 1286.37   42.50 
  -1  -2  -8 1284.57   40.90 
  -1  -2  -8 1320.77   43.10 
  -1  -2  -8 1346.97   42.60 
   1   3   8  411.96   20.60 
  -1  -3  -8  420.66   19.40 
  -1  -3  -8  395.66   20.20 
  -1  -3  -8  433.36   19.00 
   1   4   8   20.10    7.20 
  -1  -4  -8    8.90    5.10 
  -1  -4  -8    6.80    4.90 
   1   5   8  223.38   18.40 
  -1  -5  -8  222.28   16.60 
  -1  -5  -8  219.98   15.50 
   1   6   8   44.50   12.30 
  -1  -6  -8   34.20    8.50 
  -1  -6  -8   29.30    8.80 
   1   7   8   59.89   13.90 
  -1  -7  -8   68.99   13.60 
  -1  -7  -8   54.99   10.70 
   1   8   8   -2.70    8.70 
  -1  -8  -8   -1.60    7.40 
  -1  -8  -8   -1.90    7.10 
   1   9   8   13.70   13.30 
  -1  -9  -8   12.60   10.80 
   2  -9   8   -1.80    8.40 
  -2   9  -8  -25.90    8.30 
   2  -8   8    8.10    8.30 
  -2   8  -8    2.50    9.30 
   2  -7   8   -6.50    5.60 
  -2   7  -8   -0.30    7.80 
   2  -6   8   83.59   12.50 
  -2   6  -8   89.09   11.60 
  -2   6  -8   86.99   14.00 
   2  -5   8   15.10    6.10 
  -2   5  -8    7.40    6.50 
  -2   5  -8    6.00    4.90 
   2  -4   8  331.87   18.40 
  -2   4  -8  356.46   19.60 
  -2   4  -8  333.37   16.40 
   2  -3   8   18.70    5.70 
  -2   3  -8   38.50    6.90 
  -2   3  -8   19.90    5.40 
   2  -2   8   94.59    9.80 
   2  -2   8  102.29   10.30 
  -2   2  -8   76.39    9.00 
  -2   2  -8  101.49    8.80 
   2  -1   8  227.28   13.00 
   2  -1   8  223.68   13.30 
  -2   1  -8  216.68   12.50 
  -2   1  -8  217.58   12.90 
  -2   1  -8  219.78   13.50 
   2   0   8 4744.43  126.09 
   2   0   8 4603.04  126.29 
  -2   0  -8 4624.44  126.49 
  -2   0  -8 4592.14  126.89 
   2   1   8  223.48   13.10 
   2   1   8  232.58   13.80 
  -2  -1  -8  230.58   13.60 
  -2  -1  -8  232.78   12.50 
  -2  -1  -8  222.48   13.60 
   2   2   8   84.59    9.50 
   2   2   8  107.29    9.70 
  -2  -2  -8   98.89   10.70 
  -2  -2  -8   93.49    9.70 
  -2  -2  -8   97.29   10.30 
   2   3   8   16.00    5.90 
  -2  -3  -8   32.30    6.80 
  -2  -3  -8   31.60    6.60 
  -2  -3  -8   27.50    6.40 
   2   4   8  301.77   19.50 
  -2  -4  -8  341.47   18.80 
   2   5   8    2.30    7.00 
  -2  -5  -8    8.60    5.20 
  -2  -5  -8    6.90    6.30 
   2   6   8   84.39   14.60 
  -2  -6  -8   79.99   11.60 
  -2  -6  -8   90.79   14.10 
   2   7   8   19.30   10.40 
  -2  -7  -8   12.20    7.90 
  -2  -7  -8    7.50    6.00 
   2   8   8    3.70   10.60 
  -2  -8  -8   -2.60    6.30 
  -2  -8  -8   -1.50    7.20 
   2   9   8    1.40   11.60 
  -2  -9  -8   -4.10    6.90 
  -2  -9  -8    1.30    8.50 
  -3   9  -8   -0.30    9.80 
   3  -8   8   -3.40    6.80 
  -3   8  -8   18.70   10.00 
   3  -7   8   34.30    9.60 
  -3   7  -8   12.00    9.20 
   3  -6   8    4.70    5.60 
  -3   6  -8   10.70    6.30 
  -3   6  -8    3.30    6.80 
   3  -5   8  302.67   18.90 
  -3   5  -8  299.57   20.10 
  -3   5  -8  305.47   17.70 
   3  -4   8   19.60    6.30 
  -3   4  -8    9.40    5.70 
  -3   4  -8   14.50    5.60 
  -3   4  -8   21.40    6.10 
   3  -3   8  157.08   12.20 
  -3   3  -8  166.18   13.00 
  -3   3  -8  159.48   11.80 
  -3   3  -8  165.58   12.70 
   3  -2   8  337.87   17.30 
  -3   2  -8  330.07   17.60 
  -3   2  -8  352.16   17.00 
   3  -1   8  846.42   30.80 
  -3   1  -8  837.62   30.60 
  -3   1  -8  818.32   29.60 
  -3   1  -8  891.21   31.60 
   3   0   8  210.08   12.60 
   3   0   8  184.08   11.90 
  -3   0  -8  183.88   12.10 
  -3   0  -8  183.28   11.60 
  -3   0  -8  170.18   12.30 
   3   1   8  873.11   31.10 
  -3  -1  -8  859.21   32.10 
  -3  -1  -8  937.81   32.50 
  -3  -1  -8  858.51   30.20 
   3   2   8  333.27   17.10 
  -3  -2  -8  353.66   17.60 
  -3  -2  -8  337.57   16.20 
  -3  -2  -8  311.87   17.20 
   3   3   8  136.89   12.20 
  -3  -3  -8  111.79   12.10 
  -3  -3  -8  142.99   11.70 
  -3  -3  -8  134.59   10.90 
   3   4   8   24.20    8.30 
  -3  -4  -8   10.00    5.60 
  -3  -4  -8   26.10    7.30 
   3   5   8  304.37   21.90 
  -3  -5  -8  313.87   20.10 
  -3  -5  -8  324.67   19.20 
   3   6   8   -0.30    7.50 
  -3  -6  -8    3.30    6.40 
  -3  -6  -8   -1.70    5.50 
   3   7   8   16.20   10.80 
  -3  -7  -8   23.50    9.50 
  -3  -7  -8   26.50    8.00 
   3   8   8   12.40   11.20 
  -3  -8  -8    2.20    8.20 
  -3  -8  -8    2.90    6.90 
  -3  -9  -8    6.90    9.80 
  -3  -9  -8   -0.20    8.00 
  -4   9  -8   -2.40    9.70 
  -4   8  -8   18.40   11.10 
   4  -7   8   -6.80    5.30 
  -4   7  -8    7.40    6.70 
  -4   7  -8   -8.30    7.00 
   4  -6   8   65.09   11.20 
  -4   6  -8   81.39   12.40 
  -4   6  -8  118.09   15.90 
   4  -5   8   19.30    7.20 
  -4   5  -8   17.50    7.30 
  -4   5  -8   18.60    7.00 
   4  -4   8  317.37   18.40 
  -4   4  -8  290.47   17.80 
  -4   4  -8  315.07   19.20 
   4  -3   8   40.00    7.80 
  -4   3  -8   29.70    6.70 
  -4   3  -8   33.40    6.40 
  -4   3  -8   21.40    6.00 
   4  -2   8  306.97   16.70 
  -4   2  -8  330.07   17.60 
  -4   2  -8  314.97   16.60 
   4  -1   8  337.07   17.30 
  -4   1  -8  360.06   17.70 
  -4   1  -8  376.26   18.70 
  -4   1  -8  371.76   17.40 
   4   0   8  975.60   33.40 
  -4   0  -8  949.60   33.20 
  -4   0  -8  952.20   34.80 
  -4   0  -8 1011.00   34.90 
   4   1   8  370.56   17.40 
  -4  -1  -8  352.76   18.00 
  -4  -1  -8  330.77   17.90 
  -4  -1  -8  374.06   16.80 
   4   2   8  345.37   17.70 
  -4  -2  -8  368.46   18.80 
  -4  -2  -8  343.27   17.00 
  -4  -2  -8  370.66   18.50 
   4   3   8   50.79    8.90 
  -4  -3  -8   29.50    6.40 
  -4  -3  -8   31.70    6.70 
  -4  -3  -8   29.00    6.80 
   4   4   8  304.47   20.10 
  -4  -4  -8  340.47   19.60 
  -4  -4  -8  310.47   19.60 
  -4  -4  -8  340.47   18.50 
   4   5   8   11.80    7.30 
  -4  -5  -8   11.40    5.90 
  -4  -5  -8    5.90    6.10 
   4   6   8   97.69   16.60 
  -4  -6  -8   83.29   12.70 
  -4  -6  -8   80.59   13.50 
   4   7   8    6.50    8.20 
  -4  -7  -8   -8.10    5.30 
  -4  -7  -8    0.90    7.20 
   4   8   8    3.30   10.50 
  -4  -8  -8   30.80   11.50 
  -4  -8  -8   33.10   11.60 
  -4  -9  -8   -3.60    7.10 
  -4  -9  -8   -6.30    8.60 
  -5   9  -8   26.00   13.00 
  -5   8  -8  -10.20    8.60 
  -5   7  -8   48.50   11.20 
  -5   7  -8   62.99   14.20 
   5  -6   8   14.20    7.30 
  -5   6  -8    7.70    7.60 
  -5   6  -8   -2.60    6.00 
   5  -5   8  115.89   13.90 
  -5   5  -8   88.99   13.80 
  -5   5  -8   98.39   13.20 
   5  -4   8   54.49    8.90 
  -5   4  -8   34.80    8.00 
  -5   4  -8   30.20    8.40 
   5  -3   8  629.64   27.30 
  -5   3  -8  636.14   28.30 
  -5   3  -8  669.83   28.80 
  -5   3  -8  688.03   27.60 
   5  -2   8   16.00    5.30 
  -5   2  -8   13.60    4.70 
  -5   2  -8   12.50    5.60 
  -5   2  -8   22.40    5.50 
   5  -1   8  571.34   23.20 
  -5   1  -8  566.64   23.80 
  -5   1  -8  511.35   24.00 
  -5   1  -8  568.44   23.10 
   5   0   8    1.00    3.30 
  -5   0  -8    1.30    3.50 
  -5   0  -8   -1.40    2.80 
  -5   0  -8    1.40    3.80 
   5   1   8  574.04   23.00 
  -5  -1  -8  526.45   24.10 
  -5  -1  -8  588.04   24.60 
  -5  -1  -8  524.95   22.00 
   5   2   8   19.70    5.80 
  -5  -2  -8   17.50    5.80 
  -5  -2  -8   18.00    5.90 
  -5  -2  -8   25.50    6.60 
   5   3   8  682.23   29.40 
  -5  -3  -8  679.03   28.50 
  -5  -3  -8  686.83   29.30 
  -5  -3  -8  662.53   27.10 
   5   4   8   33.40    9.00 
  -5  -4  -8   30.90    7.00 
  -5  -4  -8   50.69    9.20 
  -5  -4  -8   36.70    8.80 
   5   5   8  114.59   15.50 
  -5  -5  -8   95.69   13.40 
  -5  -5  -8   89.39   12.90 
   5   6   8    8.90    8.30 
  -5  -6  -8    0.00    5.50 
  -5  -6  -8    3.20    6.70 
   5   7   8   47.20   13.80 
  -5  -7  -8   82.39   15.70 
  -5  -7  -8   45.00   10.50 
  -5  -8  -8    4.60    7.30 
  -5  -8  -8   -4.00    8.50 
  -5  -9  -8    9.40    9.90 
  -5  -9  -8   19.50    9.40 
  -6   8  -8   26.80   11.20 
  -6   8  -8   13.20   11.80 
  -6   7  -8   -0.70    7.60 
  -6   7  -8   -2.50    7.40 
  -6   6  -8   48.50   11.30 
  -6   6  -8   66.99   12.80 
   6  -5   8    4.60    5.20 
  -6   5  -8    7.40    6.40 
  -6   5  -8    4.40    6.20 
   6  -4   8  256.47   17.10 
  -6   4  -8  263.97   18.20 
  -6   4  -8  272.87   17.40 
   6  -3   8   21.00    6.20 
  -6   3  -8   41.60    8.10 
  -6   3  -8   49.70    9.30 
  -6   3  -8   24.10    7.60 
   6  -2   8  740.43   28.50 
  -6   2  -8  711.63   28.60 
  -6   2  -8  738.83   30.00 
  -6   2  -8  671.13   28.10 
   6  -1   8   -2.30    2.80 
  -6   1  -8    0.20    3.10 
  -6   1  -8    1.90    3.70 
  -6   1  -8   -0.70    3.90 
   6   0   8  266.77   14.30 
  -6   0  -8  240.18   15.40 
  -6   0  -8  264.07   14.80 
  -6   0  -8  257.07   15.60 
   6   1   8   -2.20    3.10 
  -6  -1  -8    4.00    3.80 
  -6  -1  -8    2.60    4.40 
  -6  -1  -8    6.60    4.50 
   6   2   8  730.93   29.00 
  -6  -2  -8  701.23   27.60 
  -6  -2  -8  704.53   29.60 
  -6  -2  -8  722.53   29.30 
   6   3   8   34.70    8.10 
  -6  -3  -8   39.50    7.70 
  -6  -3  -8   21.20    6.80 
  -6  -3  -8   44.70    8.50 
   6   4   8  299.77   20.20 
  -6  -4  -8  303.17   18.10 
  -6  -4  -8  280.27   18.60 
  -6  -4  -8  266.37   19.00 
   6   5   8    2.10    6.70 
  -6  -5  -8   10.10    6.90 
  -6  -5  -8   13.70    6.80 
   6   6   8   44.90   11.80 
  -6  -6  -8   58.39   11.90 
  -6  -6  -8   51.69   11.40 
  -6  -7  -8    4.30    5.80 
  -6  -7  -8    5.60    8.30 
  -6  -8  -8   44.90   12.30 
  -6  -8  -8   19.80   11.60 
  -7   8  -8   15.90    9.70 
  -7   8  -8   -5.20    9.70 
  -7   7  -8   49.30   13.10 
  -7   7  -8   39.50   11.50 
  -7   6  -8   -5.20    6.60 
  -7   6  -8   -1.10    6.50 
  -7   5  -8   33.20    9.10 
  -7   5  -8   23.60    8.40 
   7  -4   8    5.30    4.80 
  -7   4  -8   13.30    7.10 
  -7   4  -8    5.80    5.90 
   7  -3   8  310.47   17.90 
  -7   3  -8  323.47   19.70 
  -7   3  -8  316.87   18.20 
   7  -2   8    6.80    4.10 
  -7   2  -8   12.50    4.80 
  -7   2  -8    8.20    4.90 
  -7   2  -8    8.50    5.20 
   7  -1   8  271.37   14.60 
  -7   1  -8  288.37   16.70 
  -7   1  -8  268.37   15.80 
  -7   1  -8  294.87   17.70 
   7   0   8    1.10    2.90 
  -7   0  -8   -2.60    2.50 
  -7   0  -8    0.40    3.40 
  -7   0  -8   -3.50    3.70 
   7   1   8  241.18   14.50 
  -7  -1  -8  248.68   16.20 
  -7  -1  -8  268.67   16.90 
  -7  -1  -8  273.47   15.20 
   7   2   8   -1.50    3.80 
  -7  -2  -8    7.70    5.50 
  -7  -2  -8    5.70    4.40 
  -7  -2  -8   13.30    5.70 
   7   3   8  365.06   20.30 
  -7  -3  -8  328.07   20.40 
  -7  -3  -8  317.87   18.30 
  -7  -3  -8  370.66   20.50 
   7   4   8    5.60    6.10 
  -7  -4  -8    6.80    6.20 
  -7  -4  -8    5.40    4.90 
   7   5   8   38.90   13.30 
  -7  -5  -8   30.90    9.70 
  -7  -5  -8   18.30    8.10 
  -7  -6  -8   -5.40    5.60 
  -7  -6  -8   -7.40    5.60 
  -7  -7  -8   73.79   14.90 
  -7  -7  -8   53.29   13.20 
  -7  -8  -8   -1.00    7.30 
  -7  -8  -8    0.00    9.30 
  -8   8  -8   14.40   10.70 
  -8   8  -8   39.80   13.80 
  -8   7  -8    3.20    9.50 
  -8   7  -8    2.60    8.00 
  -8   6  -8   51.49   12.60 
  -8   6  -8   66.09   13.50 
  -8   5  -8   -0.40    6.00 
  -8   5  -8    4.40    7.10 
  -8   5  -8   -0.40    5.70 
  -8   4  -8   49.80   10.20 
  -8   4  -8   63.69   11.90 
   8  -3   8   65.09    9.30 
  -8   3  -8   90.99   12.90 
  -8   2  -8  201.48   14.80 
  -8   2  -8  194.68   15.50 
  -8   2  -8  221.78   14.80 
   8  -1   8   23.60    5.40 
  -8   1  -8   24.60    7.00 
  -8   1  -8   25.20    6.80 
  -8   1  -8    9.10    5.20 
   8   0   8   71.89    8.40 
  -8   0  -8   78.49   11.10 
  -8   0  -8   65.89   10.30 
  -8   0  -8   66.59    9.70 
   8   1   8    3.50    3.10 
  -8  -1  -8   13.50    5.40 
  -8  -1  -8   28.60    7.90 
  -8  -1  -8   19.80    6.80 
  -8  -2  -8  197.78   15.10 
  -8  -2  -8  182.48   13.80 
  -8  -2  -8  214.18   15.50 
   8   3   8   96.59   12.30 
  -8  -3  -8   92.19   11.10 
  -8  -3  -8  111.19   12.60 
  -8  -4  -8   49.99   10.10 
  -8  -4  -8   43.40    9.90 
  -8  -5  -8   -2.70    5.10 
  -8  -5  -8   -2.70    6.50 
  -8  -6  -8   86.39   15.20 
  -8  -6  -8   59.69   11.60 
  -8  -7  -8   13.20    8.30 
  -8  -7  -8   24.70   10.20 
  -8  -8  -8   20.40   10.60 
  -8  -8  -8   10.90    8.80 
  -9   7  -8   18.50   11.00 
  -9   7  -8   36.40   11.40 
  -9   6  -8   11.00    9.00 
  -9   6  -8   11.10    8.40 
  -9   6  -8   21.10    8.90 
  -9   5  -8  105.49   16.90 
  -9   5  -8   79.19   13.90 
  -9   5  -8   76.49   13.20 
  -9   4  -8   -2.70    5.60 
  -9   3  -8   59.89   11.20 
  -9   2  -8   31.40    8.40 
  -9   2  -8   38.50    8.50 
  -9   1  -8  138.09   15.10 
  -9   1  -8  142.39   12.90 
  -9   0  -8   27.70    7.20 
  -9   0  -8   34.00    7.90 
  -9   0  -8   32.70    8.00 
  -9  -1  -8  163.98   13.10 
  -9  -1  -8  146.99   15.10 
  -9  -2  -8   29.10    7.50 
  -9  -2  -8   27.90    7.00 
  -9  -3  -8   57.49   10.20 
  -9  -3  -8   61.99   10.60 
  -9  -4  -8    2.40    4.90 
  -9  -4  -8    2.70    6.00 
  -9  -5  -8   96.19   13.00 
  -9  -5  -8  102.09   15.80 
  -9  -6  -8   17.70    8.10 
  -9  -6  -8    9.00    9.10 
  -9  -7  -8   17.80   10.20 
  -9  -7  -8   13.60   10.40 
 -10   7  -8    3.60    8.20 
 -10   7  -8  -12.40    8.30 
 -10   6  -8   83.59   17.40 
 -10   6  -8   53.39   12.60 
 -10   6  -8   64.89   13.10 
 -10   5  -8   16.10    9.40 
 -10   5  -8   17.20    9.50 
 -10   5  -8   29.10   10.40 
 -10   4  -8  114.69   14.90 
 -10   3  -8    5.60    6.50 
 -10   2  -8   36.40    9.20 
 -10   2  -8   46.90    9.60 
 -10   1  -8   14.00    6.50 
 -10   1  -8   10.70    6.70 
 -10   0  -8  155.38   15.70 
 -10   0  -8  102.89   12.60 
 -10  -1  -8   16.00    6.00 
 -10  -1  -8   15.00    6.70 
 -10  -2  -8   41.70    8.80 
 -10  -2  -8   41.40    8.30 
 -10  -3  -8    4.20    5.70 
 -10  -3  -8   16.50    6.80 
 -10  -4  -8   89.19   12.40 
 -10  -4  -8   92.39   13.90 
 -10  -5  -8   18.60    7.60 
 -10  -5  -8   32.60    9.90 
 -10  -6  -8   54.39   13.70 
 -10  -6  -8   52.29   12.40 
 -10  -7  -8    9.50    9.80 
 -10  -7  -8   -2.30    6.90 
 -11   6  -8    0.20    8.90 
 -11   6  -8   -8.70    5.90 
 -11   6  -8    9.60    9.10 
 -11   5  -8   65.99   15.20 
 -11   5  -8   60.49   12.80 
 -11   4  -8   24.60    9.40 
 -11   3  -8   96.39   14.00 
 -11   2  -8   -0.30    6.20 
 -11   2  -8    9.80    7.30 
 -11   1  -8  145.29   16.20 
 -11   1  -8  137.49   16.40 
 -11   0  -8   38.60    9.40 
 -11   0  -8   38.40    8.90 
 -11  -1  -8  148.29   15.20 
 -11  -1  -8  146.69   15.70 
 -11  -2  -8   16.80    7.30 
 -11  -2  -8    1.20    5.40 
 -11  -3  -8  102.29   14.40 
 -11  -3  -8   90.19   13.00 
 -11  -4  -8   29.00    8.90 
 -11  -4  -8   53.59   11.60 
 -11  -5  -8   37.50   11.20 
 -11  -5  -8   54.79   11.70 
 -11  -6  -8   17.30   10.30 
 -11  -6  -8    5.20    8.30 
 -12   5  -8    0.70    6.90 
 -12   5  -8    5.70    9.30 
 -12   4  -8   42.10   13.60 
 -12   4  -8   42.40   11.60 
 -12   3  -8    9.50    7.30 
 -12   2  -8   80.19   13.40 
 -12   1  -8   25.30    8.80 
 -12   1  -8   33.20    8.80 
 -12   0  -8  121.89   15.30 
 -12   0  -8  117.29   14.60 
 -12  -1  -8   26.80    8.40 
 -12  -1  -8   23.10    7.80 
 -12  -2  -8   69.69   11.70 
 -12  -2  -8   65.69   11.90 
 -12  -3  -8    8.90    7.00 
 -12  -3  -8    9.60    7.30 
 -12  -4  -8   50.09   12.40 
 -12  -4  -8   41.70   10.60 
 -12  -5  -8   12.70    9.00 
 -12  -5  -8    3.80    7.30 
 -13   4  -8   18.70    9.50 
 -13   4  -8    5.10   10.40 
 -13   3  -8   27.00    9.70 
 -13   2  -8    8.70    7.30 
 -13   1  -8   33.50   10.40 
 -13   1  -8   12.60    7.80 
 -13   0  -8    0.10    6.10 
 -13   0  -8   -0.40    5.70 
 -13  -1  -8   40.80   11.50 
 -13  -1  -8   21.40    8.20 
 -13  -2  -8   17.20    8.20 
 -13  -2  -8   17.60    7.60 
 -13  -3  -8   57.39   11.20 
 -13  -3  -8   36.30   11.20 
 -13  -4  -8   19.10    9.10 
 -13  -4  -8   20.70    9.50 
 -14   2  -8   32.30    9.60 
 -14   1  -8    0.00    6.60 
 -14   1  -8    5.60    7.90 
 -14   0  -8   20.50    9.10 
 -14   0  -8   10.70    6.40 
 -14  -1  -8   11.90    8.10 
 -14  -1  -8   10.70    7.00 
 -14  -2  -8   29.30    8.90 
 -14  -2  -8   38.60   11.40 
 -16   0   9   13.50   10.20 
 -16   1   9   -5.70    7.50 
 -15  -3   9   36.80    6.60 
 -15  -1   9   40.90   11.70 
 -15   0   9    0.10    8.10 
 -15   1   9    7.70    9.20 
 -15   2   9   13.40   10.10 
 -15   3   9   36.00   14.10 
 -14  -4   9   32.50    7.80 
 -14  -3   9    2.20    4.30 
 -14  -2   9   28.80    5.30 
 -14  -2   9   28.30    9.30 
 -14  -1   9    2.10    7.20 
 -14   0   9   75.19   14.40 
 -14   1   9   15.40    9.00 
 -14   2   9   10.50    9.00 
 -14   3   9   -3.10    8.40 
 -14   3   9   11.40    4.40 
 -14   4   9   34.70    7.90 
 -14   4   9   33.70   13.60 
 -13  -5   9   45.90    9.60 
 -13  -4   9   -2.20    4.50 
 -13  -3   9   37.30    7.00 
 -13  -2   9    4.10    6.00 
 -13  -2   9    4.70    3.80 
 -13  -1   9  109.29   15.00 
 -13   0   9   13.00    7.80 
 -13   1   9  130.49   18.20 
 -13   2   9    0.00    3.20 
 -13   2   9    8.50    7.80 
 -13   3   9   24.10   11.50 
 -13   3   9   40.80    7.30 
 -13   4   9    8.60    5.80 
 -13   4   9    9.80    8.70 
 -13   5   9   50.09   10.30 
 -12  -6   9   16.10    8.10 
 -12  -5   9    7.70    6.50 
 -12  -4   9   61.79    9.40 
 -12  -3   9    2.80    3.90 
 -12  -3   9    8.70    5.70 
 -12  -2   9   46.70    6.80 
 -12  -2   9   56.89   10.20 
 -12  -1   9    3.30    5.50 
 -12  -1   9   12.40    3.80 
 -12  -1   9   10.20    3.90 
 -12   0   9  172.88    8.60 
 -12   0   9  184.48   16.60 
 -12   0   9  166.88    8.30 
 -12   1   9   -1.50    5.60 
 -12   1   9   11.30    3.30 
 -12   1   9   15.90    4.20 
 -12   2   9   61.09   13.10 
 -12   2   9   46.80    6.60 
 -12   2   9   52.79    7.20 
 -12   3   9   -3.90    4.20 
 -12   3   9   -2.20    6.80 
 -12   4   9   49.00    9.70 
 -12   5   9    2.80    6.30 
 -12   6   9   10.70    7.90 
 -11  -7   9   -3.50    7.10 
 -11  -6   9   14.40    7.30 
 -11  -5   9   45.70    9.20 
 -11  -4   9   10.60    5.30 
 -11  -3   9   63.79    8.60 
 -11  -3   9   58.89    8.90 
 -11  -2   9   12.90    5.50 
 -11  -2   9   13.30    4.80 
 -11  -2   9   15.00    6.20 
 -11  -1   9   94.79    7.80 
 -11  -1   9   92.79   12.30 
 -11  -1   9   81.19    8.10 
 -11   0   9    5.10    5.70 
 -11   0   9    9.10    3.60 
 -11   0   9   10.00    3.30 
 -11   1   9   93.89    7.50 
 -11   1   9   76.39   12.80 
 -11   1   9   98.79    7.70 
 -11   2   9   20.80    4.80 
 -11   2   9   19.00    5.30 
 -11   2   9   17.60    4.90 
 -11   2   9   11.70    8.00 
 -11   3   9   68.69   14.00 
 -11   3   9   66.39    9.80 
 -11   4   9   17.20    6.60 
 -11   5   9   59.69   11.20 
 -11   6   9   10.20    8.00 
 -11   7   9    6.90    8.10 
 -10  -7   9    1.30    7.30 
 -10  -6   9    5.20    6.30 
 -10  -5   9    2.10    5.50 
 -10  -4   9   44.50    8.10 
 -10  -3   9    4.90    4.60 
 -10  -3   9    5.60    4.00 
 -10  -2   9  221.38   14.20 
 -10  -2   9  221.68   13.00 
 -10  -2   9  228.48   13.60 
 -10  -1   9    8.10    3.80 
 -10  -1   9   16.60    4.30 
 -10  -1   9   13.80    5.90 
 -10   0   9  159.68    9.80 
 -10   0   9  161.28    9.40 
 -10   0   9  171.08   14.20 
 -10   1   9    9.80    4.10 
 -10   1   9    8.00    5.40 
 -10   1   9    5.60    3.60 
 -10   1   9   11.30    4.20 
 -10   2   9  200.88   17.50 
 -10   2   9  214.28   12.50 
 -10   2   9  204.18   13.10 
 -10   2   9  220.28   11.70 
 -10   3   9   -0.20    5.00 
 -10   3   9   15.50    8.40 
 -10   3   9    2.00    4.60 
 -10   4   9   33.60    8.40 
 -10   5   9   -2.70    6.20 
 -10   6   9   25.80   10.00 
 -10   7   9    1.80    7.80 
  -9  -8   9    5.80    8.40 
  -9  -7   9   19.90    9.20 
  -9  -6   9    0.40    5.80 
  -9  -5   9   42.70    8.60 
  -9  -4   9   22.20    4.00 
  -9  -4   9   16.00    6.20 
  -9  -3   9  210.98   13.50 
  -9  -3   9  198.68   14.60 
  -9  -3   9  186.38   11.10 
  -9  -2   9   59.29    7.40 
  -9  -2   9   61.59    8.20 
  -9  -2   9   66.29    8.80 
  -9  -1   9  121.19   10.80 
  -9  -1   9  102.89    8.20 
  -9  -1   9   89.59    8.30 
  -9   0   9    7.30    3.40 
  -9   0   9    9.50    5.30 
  -9   0   9    4.90    3.50 
  -9   0   9    9.80    3.50 
  -9   1   9  102.59    8.20 
  -9   1   9   90.29   12.10 
  -9   1   9  105.79    8.60 
  -9   1   9  103.29    8.00 
  -9   2   9   55.99    7.50 
  -9   2   9   56.09   11.50 
  -9   2   9   62.19    7.30 
  -9   2   9   37.40    6.50 
  -9   3   9  209.08   14.60 
  -9   3   9  203.48   13.30 
  -9   3   9  209.18   12.80 
  -9   4   9   20.30    7.20 
  -9   5   9   13.40    7.50 
  -9   6   9   -1.30    7.20 
  -9   7   9   11.50    9.40 
  -9   8   9   -5.00    9.00 
  -8  -8   9   20.50   10.70 
  -8  -7   9    1.90    7.30 
  -8  -6   9   30.60    8.90 
  -8  -5   9    3.40    5.00 
  -8  -4   9  106.99   11.70 
  -8  -4   9   73.29   12.00 
   8   4  -9   82.39   11.10 
  -8  -3   9   40.40    7.70 
  -8  -3   9   30.20    6.60 
  -8  -3   9   46.20    5.50 
   8   3  -9   36.00    5.80 
  -8  -2   9  375.06   18.00 
  -8  -2   9  387.06   16.80 
  -8  -2   9  406.56   17.90 
   8   2  -9  419.46   13.90 
  -8  -1   9  116.39    9.80 
  -8  -1   9  119.09    9.00 
  -8  -1   9  121.99    8.80 
  -8   0   9  166.08    9.20 
  -8   0   9  149.49   10.00 
  -8   0   9  150.08    9.80 
  -8   0   9  154.18   11.90 
  -8   1   9  133.69   12.00 
  -8   1   9  121.29    9.30 
  -8   1   9  123.69    8.60 
  -8   1   9  132.89    9.30 
  -8   2   9  412.86   18.90 
  -8   2   9  455.95   17.90 
  -8   2   9  411.06   22.90 
  -8   2   9  423.56   18.80 
  -8   3   9   38.40    6.60 
  -8   3   9   39.40    7.00 
  -8   3   9   31.20    7.20 
   8  -3  -9   33.20    4.20 
  -8   4   9   84.19   11.80 
  -8   4   9   68.89    9.50 
  -8   5   9    0.00    5.50 
  -8   6   9   11.10    8.50 
  -8   7   9   14.70    9.20 
  -8   8   9   35.20   12.80 
  -7  -8   9   10.20    8.90 
  -7  -7   9   47.10   10.40 
  -7  -6   9    4.40    6.10 
  -7  -5   9  109.09   13.40 
   7   5  -9  161.28   14.00 
   7   5  -9  167.98   13.80 
  -7  -4   9  174.88   13.50 
  -7  -4   9  160.48   16.40 
   7   4  -9  168.78   12.50 
  -7  -3   9  210.28   13.60 
  -7  -3   9  221.18   14.70 
   7   3  -9  245.58   13.10 
  -7  -2   9   31.00    5.60 
  -7  -2   9   26.60    4.60 
  -7  -2   9   28.00    5.70 
   7   2  -9   30.30    4.80 
  -7  -1   9   84.29    8.30 
  -7  -1   9   81.59    8.60 
  -7  -1   9   75.19    8.10 
   7   1  -9   63.19    4.90 
  -7   0   9   63.99    6.80 
  -7   0   9   56.49    7.20 
  -7   0   9   47.60    6.50 
  -7   0   9   51.59    7.70 
   7   0  -9   53.59    3.60 
   7   0  -9   56.49    3.70 
  -7   1   9   66.49    7.50 
  -7   1   9   75.29    8.40 
  -7   1   9   73.29    6.80 
   7  -1  -9   87.19    5.00 
  -7   2   9   26.80    5.70 
  -7   2   9   21.00    4.80 
  -7   2   9   27.00    5.80 
   7  -2  -9   29.40    4.10 
  -7   3   9  241.68   14.20 
  -7   3   9  220.48   14.50 
  -7   3   9  227.08   12.90 
   7  -3  -9  214.88   11.40 
  -7   4   9  140.09   14.70 
  -7   4   9  159.08   12.00 
  -7   4   9  152.98   12.50 
   7  -4  -9  113.79    9.30 
  -7   5   9  143.99   16.70 
  -7   6   9   -1.30    6.10 
  -7   7   9   35.20   11.80 
  -7   8   9    8.10   10.60 
  -6  -9   9    6.10    9.10 
  -6  -8   9   -0.40    7.40 
  -6  -7   9    9.50    7.70 
  -6  -6   9   50.79   10.20 
   6   6  -9   53.69   10.30 
  -6  -5   9  132.49   14.20 
  -6  -5   9  149.88   17.20 
   6   5  -9  130.89   13.70 
   6   5  -9  112.09   12.90 
  -6  -4   9  170.68   14.40 
  -6  -4   9  144.59   12.40 
   6   4  -9  139.09   12.20 
  -6  -3   9   33.50    6.90 
  -6  -3   9   35.20    6.90 
   6   3  -9   36.50    6.40 
  -6  -2   9   80.69    8.40 
  -6  -2   9   96.19   10.00 
  -6  -1   9   53.09    6.90 
  -6  -1   9   49.90    6.70 
   6   1  -9   66.39    6.50 
  -6   0   9  237.58   12.70 
  -6   0   9  232.58   12.60 
  -6   0   9  212.98   11.00 
   6   0  -9  239.38   10.10 
  -6   1   9   58.99    7.30 
  -6   1   9   56.19    6.80 
  -6   1   9   62.59    7.50 
   6  -1  -9   41.30    6.80 
   6  -1  -9   57.59    5.30 
  -6   2   9   78.59    8.90 
  -6   2   9   80.49    7.40 
  -6   2   9   92.79    9.40 
   6  -2  -9   86.09    6.90 
  -6   3   9   39.40    6.40 
  -6   3   9   40.90    7.30 
  -6   3   9   49.20    7.60 
  -6   4   9  137.39   14.60 
  -6   4   9  130.19   11.40 
  -6   4   9  136.69   12.10 
   6  -4  -9  139.69   11.20 
   6  -4  -9  136.39    9.10 
  -6   5   9  134.19   14.30 
  -6   5   9  154.88   17.50 
   6  -5  -9  131.69   12.90 
  -6   6   9   49.60   12.30 
  -6   7   9   35.80   11.40 
  -6   8   9    1.10    9.90 
  -6   9   9   16.50   14.20 
  -5  -9   9    4.20    8.10 
  -5  -8   9    9.20    8.50 
  -5  -7   9   40.80   10.50 
   5   7  -9   36.40   10.50 
  -5  -6   9   20.50    8.10 
   5   6  -9   23.80    8.40 
  -5  -5   9  214.68   16.00 
  -5  -5   9  184.38   16.70 
   5   5  -9  190.28   15.50 
  -5  -4   9  170.88   14.50 
  -5  -4   9  152.68   12.40 
   5   4  -9  164.08   13.20 
   5   4  -9  176.68   13.70 
  -5  -3   9    6.50    4.60 
  -5  -3   9   21.90    5.40 
   5   3  -9   16.00    5.00 
  -5  -2   9  153.28   10.60 
  -5  -2   9  176.38   11.40 
   5   2  -9  186.88   11.40 
  -5  -1   9  274.27   13.90 
  -5  -1   9  278.87   14.30 
  -5  -1   9  279.47   14.20 
  -5   0   9  401.56   17.90 
  -5   0   9  409.86   17.90 
  -5   0   9  408.86   16.50 
   5   0  -9  461.05   18.20 
   5   0  -9  421.46   16.90 
  -5   1   9  279.07   14.40 
  -5   1   9  292.97   14.60 
  -5   1   9  280.97   13.20 
   5  -1  -9  285.07   14.50 
  -5   2   9  172.88   10.30 
  -5   2   9  182.58   11.50 
  -5   2   9  173.58   11.50 
   5  -2  -9  139.69   12.90 
   5  -2  -9  130.39    9.10 
   5  -2  -9  175.78    8.30 
  -5   3   9   20.00    5.50 
  -5   3   9   17.30    5.90 
  -5   3   9   13.30    4.90 
   5  -3  -9   14.40    4.30 
   5  -3  -9   15.20    4.00 
  -5   4   9  153.68   12.50 
  -5   4   9  155.28   13.80 
  -5   4   9  161.08   12.00 
   5  -4  -9  135.59   10.20 
   5  -4  -9  172.68   12.30 
  -5   5   9  197.88   17.30 
  -5   5   9  219.18   15.60 
   5  -5  -9  177.88   12.60 
   5  -5  -9  170.88   14.30 
  -5   6   9   20.70    9.70 
   5  -6  -9   25.00    7.70 
  -5   7   9   37.30   12.30 
  -5   8   9   -1.90    9.20 
  -5   9   9   13.70   12.90 
  -4  -9   9    3.10    9.00 
  -4  -8   9    4.30    7.80 
  -4  -7   9   24.60    8.80 
   4   7  -9   28.40    9.50 
  -4  -6   9   78.19   12.10 
   4   6  -9   76.99   12.70 
  -4  -5   9  131.49   14.00 
   4   5  -9  131.29   14.00 
  -4  -4   9   79.69   10.10 
  -4  -4   9   99.89   12.90 
   4   4  -9  106.29   11.40 
   4   4  -9   85.59   10.50 
  -4  -3   9   18.70    4.90 
  -4  -3   9   29.80    6.60 
   4   3  -9   23.00    5.80 
  -4  -2   9  215.98   12.50 
  -4  -2   9  199.88   12.40 
   4   2  -9  188.28   11.90 
  -4  -1   9  374.36   16.90 
  -4  -1   9  361.86   16.60 
  -4  -1   9  361.86   15.60 
  -4  -1   9  389.06   17.20 
   4   1  -9  343.07   12.90 
   4   1  -9  349.77   16.30 
  -4   0   9  325.77   15.70 
  -4   0   9  330.57   15.70 
  -4   0   9  319.37   14.20 
   4   0  -9  309.17   13.90 
   4   0  -9  315.87   14.40 
   4   0  -9  334.97   14.00 
  -4   1   9  348.17   16.40 
  -4   1   9  325.67   14.90 
  -4   1   9  326.77   16.10 
   4  -1  -9  374.86   16.70 
   4  -1  -9  369.16   15.00 
  -4   2   9  215.18   11.80 
  -4   2   9  206.68   12.60 
  -4   2   9  213.48   13.20 
   4  -2  -9  215.58   13.60 
   4  -2  -9  220.58   10.90 
   4  -2  -9  213.68   11.70 
  -4   3   9   22.20    6.30 
  -4   3   9   25.70    5.70 
  -4   3   9   30.50    6.50 
   4  -3  -9   14.00    4.80 
   4  -3  -9   14.50    4.00 
  -4   4   9   89.39   10.50 
  -4   4   9   84.39   10.60 
  -4   4   9   92.69   12.10 
   4  -4  -9   98.69   11.00 
  -4   5   9  135.09   14.70 
  -4   5   9  108.59   15.00 
   4  -5  -9  109.69   12.80 
   4  -5  -9  119.89   10.80 
  -4   6   9   65.99   13.60 
   4  -6  -9   66.19   11.00 
  -4   7   9   16.30   10.00 
   4  -7  -9   12.50    7.70 
  -4   8   9   12.50   11.30 
  -4   9   9    3.10   10.80 
  -3  -9   9    9.50    9.30 
  -3  -8   9   12.60    8.50 
   3   8  -9   17.20    9.20 
  -3  -7   9   10.30    7.40 
   3   7  -9   22.80    9.60 
  -3  -6   9   57.39   10.30 
   3   6  -9   74.19   12.00 
  -3  -5   9   52.19    9.70 
   3   5  -9   69.59   11.00 
  -3  -4   9  105.59   12.60 
  -3  -4   9  149.69   12.20 
   3   4  -9  141.89   12.40 
  -3  -3   9  198.68   13.40 
  -3  -3   9  166.28   12.10 
   3   3  -9  210.08   13.50 
   3   3  -9  181.38   13.00 
  -3  -2   9  612.14   24.10 
  -3  -2   9  586.54   23.70 
   3   2  -9  619.94   24.40 
  -3  -1   9  204.78   12.30 
  -3  -1   9  220.98   12.60 
  -3  -1   9  199.38   12.40 
  -3  -1   9  199.28   11.10 
   3   1  -9  192.48    8.80 
   3   1  -9  204.38   11.10 
   3   1  -9  188.18   12.10 
  -3   0   9  644.54   24.30 
  -3   0   9  624.34   22.70 
  -3   0   9  606.94   23.70 
   3   0  -9  628.54   23.40 
   3   0  -9  607.74   22.80 
  -3   1   9  187.88   12.00 
  -3   1   9  205.18   12.50 
  -3   1   9  184.98   10.80 
   3  -1  -9  203.78   11.40 
   3  -1  -9  201.58   11.60 
  -3   2   9  587.74   23.70 
  -3   2   9  604.44   22.30 
  -3   2   9  622.54   24.20 
   3  -2  -9  563.54   21.60 
   3  -2  -9  571.64   22.10 
  -3   3   9  198.08   12.20 
  -3   3   9  211.78   14.10 
  -3   3   9  238.58   14.10 
   3  -3  -9  174.38   11.30 
   3  -3  -9  207.58   12.80 
  -3   4   9  150.88   13.90 
  -3   4   9  154.08   12.50 
   3  -4  -9  154.78   11.10 
   3  -4  -9  155.18   12.10 
  -3   5   9   49.10   10.70 
   3  -5  -9   64.69   10.20 
   3  -5  -9   52.99    9.20 
  -3   6   9   72.09   14.50 
   3  -6  -9   68.49   12.10 
   3  -6  -9   66.29    9.90 
  -3   7   9   15.10   10.80 
   3  -7  -9    6.90    7.00 
  -3   8   9   -0.50   10.20 
   3  -8  -9   14.70    8.90 
  -3   9   9   11.50   12.30 
  -2  -9   9   13.40    9.30 
   2   9  -9   16.40   10.90 
  -2  -8   9   17.20    9.70 
   2   8  -9   31.60   11.20 
  -2  -7   9   56.29   11.60 
   2   7  -9   59.39   12.80 
  -2  -6   9   25.90    8.90 
   2   6  -9   28.70    9.00 
  -2  -5   9  198.18   15.20 
   2   5  -9  208.08   16.40 
  -2  -4   9  355.36   20.40 
  -2  -4   9  312.17   18.20 
   2   4  -9  374.56   19.90 
  -2  -3   9  654.83   27.20 
  -2  -3   9  641.64   26.00 
   2   3  -9  660.93   26.90 
   2   3  -9  651.13   26.80 
  -2  -2   9  336.07   16.70 
  -2  -2   9  323.57   15.80 
  -2  -2   9  349.77   17.00 
   2   2  -9  355.06   17.30 
  -2  -1   9  227.38   13.40 
  -2  -1   9  231.58   13.30 
  -2  -1   9  234.18   12.40 
  -2  -1   9  256.27   13.80 
   2   1  -9  219.28   13.30 
   2   1  -9  225.48   12.30 
  -2   0   9   53.69    7.20 
  -2   0   9   50.79    7.20 
  -2   0   9   41.90    6.50 
   2   0  -9   56.89    7.10 
   2   0  -9   58.69    7.10 
   2   0  -9   44.70    7.00 
  -2   1   9  207.28   12.90 
  -2   1   9  208.78   13.00 
  -2   1   9  206.48   11.60 
   2  -1  -9  236.98   12.00 
   2  -1  -9  227.18   12.50 
   2  -1  -9  235.58   13.30 
  -2   2   9  329.67   16.80 
  -2   2   9  331.57   15.40 
  -2   2   9  348.07   17.40 
   2  -2  -9  331.47   15.50 
   2  -2  -9  344.37   16.10 
  -2   3   9  672.53   26.00 
  -2   3   9  706.53   28.40
[truncated: 275,808 more chars]
